# Supplementary material for: Crystal structure of {N 1,N 3-bis­[(1-benzyl-1H-1,2,3-triazol-4-yl)methyl­idene]-2,2-di­methyl­propane-1,3-di­amine}bis­(thio­cyanato-κN)iron(II)
Source: Acta Crystallogr E Crystallogr Commun. 2020 Sep 22;76(Pt 10):1661–4. doi: 10.1107/S2056989020012608 (PMC7534255; doi:10.1107/S2056989020012608)
Supplement: Supplementary file 1 [file e-76-01661-sup1.cif]

##############################################################################
#                                                                            #
# This CIF contains the data in a paper accepted for publication in          #
# Acta Crystallographica Section E. It conforms to the requirements of       #
# Notes for Authors for Acta Crystallographica Section E, and has been       #
# peer reviewed under the auspices of the IUCr Commission on Journals.       #
#                                                                            #
# Full details of the Crystallographic Information File format               #
# are given in the paper "The Crystallographic Information File (CIF):       #
# a New Standard Archive File for Crystallography" by S. R. Hall, F. H.      #
# Allen and I. D. Brown [Acta Cryst. (1991), A47, 655-685].                  #
#                                                                            #
# The current version of the core CIF dictionary is obtainable from          #
# ftp://ftp.iucr.org/pub/cif_core.dic.                                       #
#                                                                            #
# Software is freely available for graphical display of the structure(s)     #
# in this CIF. For information consult the CIF software page                 #
# http://www.iucr.org/resources/cif/software.                                #
#                                                                            #
# This file may be used for bona fide research purposes within the           #
# scientific community so long as proper attribution is given to the journal # 
# article from which it was obtained.                                        #
#                                                                            #
##############################################################################
data_I
_audit_creation_method
;
Olex2 1.3
(compiled 2020.02.04 svn.rd84adfe8 for OlexSys, GUI svn.r6032)
;
_journal_date_recd_electronic     2020-08-03
_journal_date_accepted     2020-09-16
_journal_name_full     'Acta Crystallographica, Section E'
_journal_year     2020
_journal_volume     76
_journal_issue     10
_journal_page_first     1661
_journal_page_last     1664
_journal_paper_category     GM
_journal_paper_doi     10.1107/S2056989020012608
_journal_coeditor_code     WM5580
_publ_contact_author_name     'Lutfullo Soliev'
_publ_contact_author_address
;
Department of General and Inorganic Chemistry, Faculty of Chemistry,
Tajik State Pedagogical University, Rudaki 121, 734003 Dushanbe, Tajikistan
;
_publ_contact_author_email
                              'soliev.lutfullo@yandex.com, mlseredyuk@gmail.com'
_publ_contact_author_fax     ?
_publ_contact_author_phone     ?
_publ_section_title
;\
Crystal structure of
{<i>N</i>^1^,<i>N</i>^3^-bis[(1-benzyl-1<i>H</i>-1,2,3-triazol-4-yl)\
methylidene]-2,2-dimethylpropane-1,3-diamine}bis(thiocyanato-\k<i>N</i>)\
iron(II)
;
loop_
    _publ_author_name
    _publ_author_footnote
    _publ_author_address
    'Znovjyak, Kateryna' .
;
Department of Chemistry, Taras Shevchenko National University of Kyiv,
Volodymyrska Street 64, Kyiv, 01601,
Ukraine
;
    'Seredyuk, Maksym' .
;
Department of Chemistry, Taras Shevchenko National University of Kyiv,
Volodymyrska Street 64, Kyiv, 01601,
Ukraine
;
    'Malinkin, Sergey O.' .
;
Department of Chemistry, Taras Shevchenko National University of Kyiv,
Volodymyrska Street 64, Kyiv, 01601,
Ukraine
;
    'Shova, Sergiu' .
;
Department of Inorganic Polymers, "Petru Poni" Institute of Macromolecular
Chemistry, Romanian Academy of Science, Aleea Grigore Ghica Voda 41-A, Iasi
700487,
Romania
;
    'Soliev, Lutfullo' .
;
Department of General and Inorganic Chemistry, Faculty of Chemistry,
Tajik State Pedagogical University, Rudaki 121, 734003 Dushanbe,
Tajikistan
;
_publ_section_synopsis
;
The title compound shows a <i>cis</i>-arrangement of the thiocyanate anions,
while the coordination polyhedron around the iron(II) atom is close to a
trigonal prism.
;
_chemical_name_systematic
;\
{<i>N</i>^1^,<i>N</i>^3^-Bis[(1-benzyl-1<i>H</i>-1,2,3-triazol-4-yl)\
methylidene]-2,2-dimethylpropane-1,3-diamine}bis(thiocyanato-\k<i>N</i>)\
iron(II)
;
_chemical_name_common     ?
_chemical_formula_moiety     'C27 H28 Fe N10 S2'
_chemical_formula_sum     'C27 H28 Fe N10 S2'
_chemical_formula_iupac     '[Fe (N C S)2 (C25 H28 N8)]'
_chemical_formula_weight     612.56
_chemical_melting_point     ?
_space_group_crystal_system     triclinic
_space_group_name_H-M_alt     'P -1'
_space_group_name_Hall     '-P 1'
loop_
    _space_group_symop_operation_xyz
    'x, y, z'
    '-x, -y, -z'
_cell_length_a     8.9656(5)
_cell_length_b     12.5060(6)
_cell_length_c     14.2311(7)
_cell_angle_alpha     67.552(5)
_cell_angle_beta     85.106(4)
_cell_angle_gamma     84.087(4)
_cell_volume     1465.06(14)
_cell_formula_units_Z     2
_cell_measurement_reflns_used     4582
_cell_measurement_theta_min     1.5980
_cell_measurement_theta_max     28.7880
_cell_measurement_temperature     250.00(10)
_exptl_crystal_description     plate
_exptl_crystal_colour     orange
_exptl_crystal_size_max     0.4
_exptl_crystal_size_mid     0.2
_exptl_crystal_size_min     0.2
_exptl_crystal_density_diffrn     1.389
_exptl_crystal_density_meas     ?
_exptl_crystal_density_method     ?
_exptl_crystal_F_000     636
_exptl_absorpt_coefficient_mu     0.693
_exptl_absorpt_correction_type     multi-scan
_exptl_absorpt_process_details
;
(CrysAlisPro; Rigaku OD, 2018)
;
_exptl_absorpt_correction_T_min     0.91131
_exptl_absorpt_correction_T_max     1.00000
_diffrn_ambient_temperature     250.00(10)
_diffrn_source     'fine-focus sealed X-ray tube'
_diffrn_radiation_type     'Mo K\a'
_diffrn_radiation_wavelength     0.71073
_diffrn_radiation_monochromator     graphite
_diffrn_measurement_device_type     'Rigaku Oxford Diffraction Xcalibur, Eos'
_diffrn_measurement_device     'four-circle diffractometer'
_diffrn_measurement_method     '\w scans'
_diffrn_detector     'CCD plate'
_diffrn_detector_area_resol_mean     16.1593
_diffrn_reflns_number     10677
_diffrn_reflns_av_R_equivalents     0.0180
_diffrn_reflns_av_unetI/netI     0.0319
_diffrn_reflns_theta_min     1.550
_diffrn_reflns_theta_max     25.027
_diffrn_reflns_theta_full     25.027
_diffrn_measured_fraction_theta_max     0.998
_diffrn_measured_fraction_theta_full     0.998
_diffrn_reflns_limit_h_min     -10
_diffrn_reflns_limit_h_max     9
_diffrn_reflns_limit_k_min     -14
_diffrn_reflns_limit_k_max     13
_diffrn_reflns_limit_l_min     -16
_diffrn_reflns_limit_l_max     16
_diffrn_radiation_probe     x-ray
_refine_special_details     ?
_reflns_number_total     5175
_reflns_number_gt     4416
_reflns_threshold_expression     'I > 2\s(I)'
_refine_ls_structure_factor_coef     Fsqd
_refine_ls_matrix_type     full
_refine_ls_R_factor_all     0.0461
_refine_ls_R_factor_gt     0.0373
_refine_ls_wR_factor_gt     0.0774
_refine_ls_wR_factor_ref     0.0818
_refine_ls_goodness_of_fit_ref     1.034
_refine_ls_restrained_S_all     1.034
_refine_ls_number_reflns     5175
_refine_ls_number_parameters     391
_refine_ls_number_restraints     0
_refine_ls_hydrogen_treatment     refU
_refine_ls_weighting_scheme     calc
_refine_ls_weighting_details
              'w=1/[\s^2^(Fo^2^)+(0.0224P)^2^+1.1951P] where P=(Fo^2^+2Fc^2^)/3'
_atom_sites_solution_hydrogens     geom
_atom_sites_solution_primary     ?
_atom_sites_solution_secondary     ?
_refine_ls_shift/su_max     0.000
_refine_ls_shift/su_mean     0.000
_refine_diff_density_max     0.623
_refine_diff_density_min     -0.586
_refine_ls_extinction_method     none
_refine_ls_extinction_coef     .
loop_
    _atom_type_symbol
    _atom_type_description
    _atom_type_scat_dispersion_real
    _atom_type_scat_dispersion_imag
    _atom_type_scat_source
    'C' 'C' 0.0033 0.0016
                         'International Tables Vol C Tables 4.2.6.8 and 6.1.1.4'
    'H' 'H' 0.0000 0.0000
                         'International Tables Vol C Tables 4.2.6.8 and 6.1.1.4'
    'Fe' 'Fe' 0.3463 0.8444
                         'International Tables Vol C Tables 4.2.6.8 and 6.1.1.4'
    'N' 'N' 0.0061 0.0033
                         'International Tables Vol C Tables 4.2.6.8 and 6.1.1.4'
    'S' 'S' 0.1246 0.1234
                         'International Tables Vol C Tables 4.2.6.8 and 6.1.1.4'
_computing_data_collection
;
CrysAlisPro (Rigaku OD, 2018)
;
_computing_cell_refinement
;
CrysAlisPro (Rigaku OD, 2018)
;
_computing_data_reduction
;
CrysAlisPro (Rigaku OD, 2018)
;
_computing_structure_solution
;
<i>olex2.solve</i> (Bourhis <i>et al.</i>,  2015)
;
_computing_structure_refinement
;
<i>SHELXL2018/3</i> (Sheldrick, 2015)
;
_computing_molecular_graphics
;
<i>OLEX2</i> (Dolomanov <i>et al.</i>,  2009)
;
_computing_publication_material
;
<i>OLEX2</i> (Dolomanov <i>et al.</i>,  2009)
;
loop_
    _atom_site_type_symbol
    _atom_site_label
    _atom_site_fract_x
    _atom_site_fract_y
    _atom_site_fract_z
    _atom_site_U_iso_or_equiv
    _atom_site_adp_type
    _atom_site_calc_flag
    _atom_site_occupancy
    _atom_site_disorder_assembly
    _atom_site_disorder_group
    Fe Fe1 0.46967(4) 0.25650(3) 0.15072(2) 0.02848(10) Uani d 1 . .
    S S1 0.83937(11) 0.13105(7) -0.06302(8) 0.0749(3) Uani d 1 . .
    S S2 0.93628(8) 0.30840(7) 0.26836(6) 0.0597(2) Uani d 1 . .
    N N1 0.3705(2) 0.40653(16) 0.02733(14) 0.0288(4) Uani d 1 . .
    N N2 0.3331(2) 0.37376(16) 0.22397(14) 0.0307(4) Uani d 1 . .
    N N3 0.3079(2) 0.37587(17) 0.31494(15) 0.0371(5) Uani d 1 . .
    N N4 0.2416(2) 0.48269(17) 0.30170(15) 0.0357(5) Uani d 1 . .
    N N5 0.3032(2) 0.17554(16) 0.09218(14) 0.0310(4) Uani d 1 . .
    N N6 0.3792(2) 0.11839(15) 0.28389(14) 0.0296(4) Uani d 1 . .
    N N7 0.3924(2) 0.08273(16) 0.38237(15) 0.0331(5) Uani d 1 . .
    N N8 0.2832(2) 0.01043(15) 0.42600(14) 0.0306(4) Uani d 1 . .
    N N9 0.6253(3) 0.2060(2) 0.05480(19) 0.0528(6) Uani d 1 . .
    N N10 0.6514(2) 0.28477(17) 0.21860(16) 0.0385(5) Uani d 1 . .
    C C1 0.2253(4) 0.3438(3) -0.1867(2) 0.0555(8) Uani d 1 . .
    H H1A 0.193892 0.423117 -0.225831 0.056(9) Uiso calc 1 . .
    H H1B 0.152987 0.294205 -0.190475 0.070(10) Uiso calc 1 . .
    H H1C 0.321299 0.323624 -0.213362 0.070(10) Uiso calc 1 . .
    C C2 0.0854(3) 0.3642(2) -0.0346(2) 0.0419(6) Uani d 1 . .
    H H2A 0.091918 0.352941 0.035621 0.049(8) Uiso calc 1 . .
    H H2B 0.010603 0.317602 -0.040245 0.053(8) Uiso calc 1 . .
    H H2C 0.058264 0.444495 -0.073289 0.058(9) Uiso calc 1 . .
    C C3 0.2375(3) 0.3284(2) -0.07558(17) 0.0341(5) Uani d 1 . .
    C C4 0.3598(3) 0.4059(2) -0.07427(17) 0.0346(6) Uani d 1 . .
    H H4A 0.455840 0.377726 -0.096377 0.029(6) Uiso calc 1 . .
    H H4B 0.336486 0.484535 -0.121707 0.038(7) Uiso calc 1 . .
    C C5 0.2984(3) 0.48861(19) 0.04771(18) 0.0307(5) Uani d 1 . .
    H H5 0.256242 0.553702 -0.003344 0.033(6) Uiso calc 1 . .
    C C6 0.2840(2) 0.47738(18) 0.15301(17) 0.0290(5) Uani d 1 . .
    C C7 0.2245(3) 0.5470(2) 0.20293(19) 0.0351(6) Uani d 1 . .
    H H7 0.181423 0.622568 0.174611 0.031(6) Uiso calc 1 . .
    C C8 0.1953(3) 0.5106(3) 0.3915(2) 0.0493(7) Uani d 1 . .
    H H8A 0.190249 0.438538 0.450396 0.066(9) Uiso calc 1 . .
    H H8B 0.094871 0.548892 0.382656 0.067(10) Uiso calc 1 . .
    C C9 0.2961(3) 0.5868(2) 0.4139(2) 0.0463(7) Uani d 1 . .
    C C10 0.3637(4) 0.6766(3) 0.3392(3) 0.0616(8) Uani d 1 . .
    H H10 0.351491 0.691169 0.271088 0.064(9) Uiso calc 1 . .
    C C11 0.4509(4) 0.7463(3) 0.3655(4) 0.0805(11) Uani d 1 . .
    H H11 0.497489 0.806878 0.314888 0.080(12) Uiso calc 1 . .
    C C12 0.4680(4) 0.7252(4) 0.4664(4) 0.0851(13) Uani d 1 . .
    H H12 0.527762 0.770575 0.483973 0.106(14) Uiso calc 1 . .
    C C13 0.3976(4) 0.6382(5) 0.5402(4) 0.0874(13) Uani d 1 . .
    H H13 0.406323 0.625738 0.608290 0.104(14) Uiso calc 1 . .
    C C14 0.3135(4) 0.5684(4) 0.5147(3) 0.0666(10) Uani d 1 . .
    H H14 0.267676 0.507861 0.565894 0.104(15) Uiso calc 1 . .
    C C15 0.2819(3) 0.2003(2) -0.01518(18) 0.0373(6) Uani d 1 . .
    H H15A 0.204471 0.153918 -0.019696 0.042(7) Uiso calc 1 . .
    H H15B 0.374371 0.177465 -0.045658 0.038(7) Uiso calc 1 . .
    C C16 0.2287(3) 0.0988(2) 0.15956(18) 0.0364(6) Uani d 1 . .
    H H16 0.155892 0.062534 0.142359 0.048(8) Uiso calc 1 . .
    C C17 0.2622(3) 0.07019(19) 0.26449(18) 0.0314(5) Uani d 1 . .
    C C18 0.2011(3) 0.0009(2) 0.35577(18) 0.0357(6) Uani d 1 . .
    H H18 0.119557 -0.043570 0.366906 0.042(7) Uiso calc 1 . .
    C C19 0.2629(3) -0.0405(2) 0.53669(17) 0.0348(6) Uani d 1 . .
    H H19A 0.359759 -0.070943 0.565445 0.038(7) Uiso calc 1 . .
    H H19B 0.200022 -0.104871 0.555534 0.019(5) Uiso calc 1 . .
    C C20 0.1924(2) 0.04492(19) 0.58170(17) 0.0306(5) Uani d 1 . .
    C C21 0.1961(3) 0.0160(2) 0.6857(2) 0.0419(6) Uani d 1 . .
    H H21 0.247770 -0.052834 0.725248 0.049(8) Uiso calc 1 . .
    C C22 0.1244(3) 0.0879(2) 0.7316(2) 0.0506(7) Uani d 1 . .
    H H22 0.127846 0.067512 0.801438 0.053(8) Uiso calc 1 . .
    C C23 0.0476(3) 0.1901(2) 0.6733(2) 0.0490(7) Uani d 1 . .
    H H23 -0.002501 0.238136 0.704015 0.049(8) Uiso calc 1 . .
    C C24 0.0450(3) 0.2211(2) 0.5698(2) 0.0427(6) Uani d 1 . .
    H H24 -0.005800 0.290501 0.530513 0.048(8) Uiso calc 1 . .
    C C25 0.1175(3) 0.1496(2) 0.52394(19) 0.0359(6) Uani d 1 . .
    H H25 0.116296 0.171620 0.453750 0.037(7) Uiso calc 1 . .
    C C26 0.7137(3) 0.1742(2) 0.00625(19) 0.0368(6) Uani d 1 . .
    C C27 0.7700(3) 0.2947(2) 0.23968(18) 0.0345(6) Uani d 1 . .
loop_
    _atom_site_aniso_label
    _atom_site_aniso_U_11
    _atom_site_aniso_U_22
    _atom_site_aniso_U_33
    _atom_site_aniso_U_12
    _atom_site_aniso_U_13
    _atom_site_aniso_U_23
    Fe1 0.02404(18) 0.02930(18) 0.03075(19) -0.00346(13) -0.00173(13)
                                                                    -0.00939(14)
    S1 0.0808(6) 0.0533(5) 0.1010(7) -0.0154(4) 0.0440(5) -0.0481(5)
    S2 0.0373(4) 0.0653(5) 0.0640(5) -0.0146(3) -0.0200(3) -0.0040(4)
    N1 0.0271(10) 0.0298(10) 0.0312(10) -0.0087(8) -0.0005(8) -0.0121(9)
    N2 0.0294(11) 0.0304(10) 0.0334(11) -0.0020(8) -0.0054(8) -0.0124(9)
    N3 0.0412(12) 0.0357(11) 0.0358(12) -0.0008(9) -0.0053(9) -0.0149(9)
    N4 0.0365(12) 0.0361(11) 0.0396(12) -0.0018(9) -0.0041(9) -0.0199(10)
    N5 0.0353(11) 0.0284(10) 0.0316(11) -0.0042(8) -0.0030(8) -0.0130(9)
    N6 0.0276(10) 0.0269(10) 0.0330(11) -0.0037(8) -0.0028(8) -0.0091(9)
    N7 0.0296(11) 0.0307(10) 0.0341(11) -0.0061(8) -0.0025(8) -0.0056(9)
    N8 0.0280(10) 0.0274(10) 0.0325(11) -0.0041(8) 0.0008(8) -0.0068(9)
    N9 0.0371(14) 0.0676(16) 0.0621(16) 0.0012(11) 0.0028(12) -0.0361(14)
    N10 0.0295(12) 0.0374(12) 0.0464(13) -0.0031(9) -0.0078(9) -0.0122(10)
    C1 0.080(2) 0.0589(19) 0.0332(15) -0.0080(17) -0.0100(15) -0.0215(15)
    C2 0.0385(15) 0.0481(16) 0.0431(16) -0.0039(12) -0.0114(12) -0.0196(13)
    C3 0.0418(14) 0.0362(13) 0.0270(12) -0.0057(11) -0.0060(10) -0.0133(11)
    C4 0.0412(15) 0.0341(13) 0.0278(12) -0.0075(11) 0.0019(10) -0.0104(11)
    C5 0.0321(13) 0.0261(12) 0.0337(13) -0.0073(10) -0.0063(10) -0.0087(10)
    C6 0.0257(12) 0.0245(11) 0.0373(13) -0.0031(9) -0.0070(10) -0.0108(10)
    C7 0.0357(14) 0.0291(13) 0.0426(15) 0.0014(10) -0.0076(11) -0.0157(11)
    C8 0.0528(18) 0.0564(18) 0.0449(16) -0.0012(14) 0.0061(13) -0.0287(15)
    C9 0.0437(16) 0.0541(17) 0.0522(17) 0.0130(13) -0.0100(13) -0.0351(15)
    C10 0.070(2) 0.067(2) 0.065(2) -0.0053(17) -0.0127(17) -0.0413(18)
    C11 0.074(3) 0.069(2) 0.118(3) -0.004(2) -0.019(2) -0.055(3)
    C12 0.061(2) 0.111(3) 0.132(4) 0.025(2) -0.039(3) -0.101(3)
    C13 0.066(3) 0.143(4) 0.090(3) 0.034(3) -0.033(2) -0.089(3)
    C14 0.060(2) 0.096(3) 0.058(2) 0.0226(19) -0.0177(17) -0.049(2)
    C15 0.0471(16) 0.0363(13) 0.0335(13) -0.0077(11) -0.0022(11) -0.0176(11)
    C16 0.0400(14) 0.0351(13) 0.0395(14) -0.0119(11) -0.0038(11) -0.0174(12)
    C17 0.0312(13) 0.0275(12) 0.0371(13) -0.0065(10) -0.0023(10) -0.0127(10)
    C18 0.0332(14) 0.0358(13) 0.0375(14) -0.0137(11) -0.0005(11) -0.0107(11)
    C19 0.0339(14) 0.0301(13) 0.0334(13) -0.0023(10) -0.0007(10) -0.0044(11)
    C20 0.0259(12) 0.0291(12) 0.0336(13) -0.0070(9) -0.0018(10) -0.0072(10)
    C21 0.0439(16) 0.0387(14) 0.0409(15) 0.0017(12) -0.0129(12) -0.0116(12)
    C22 0.0627(19) 0.0567(18) 0.0413(16) -0.0051(14) -0.0105(14) -0.0265(14)
    C23 0.0525(18) 0.0435(16) 0.0619(19) -0.0059(13) -0.0020(14) -0.0317(15)
    C24 0.0394(15) 0.0281(13) 0.0569(18) -0.0023(11) -0.0001(12) -0.0122(13)
    C25 0.0329(14) 0.0325(13) 0.0342(14) -0.0055(10) 0.0006(10) -0.0033(11)
    C26 0.0356(14) 0.0337(13) 0.0429(15) -0.0039(11) -0.0030(12) -0.0160(12)
    C27 0.0349(15) 0.0296(12) 0.0315(13) -0.0023(10) -0.0025(10) -0.0028(10)
_geom_special_details
;
 All esds (except the esd in the dihedral angle between two l.s. planes)
 are estimated using the full covariance matrix.  The cell esds are taken
 into account individually in the estimation of esds in distances, angles
 and torsion angles; correlations between esds in cell parameters are only
 used when they are defined by crystal symmetry.  An approximate (isotropic)
 treatment of cell esds is used for estimating esds involving l.s. planes.
;
loop_
    _geom_bond_atom_site_label_1
    _geom_bond_atom_site_label_2
    _geom_bond_site_symmetry_2
    _geom_bond_distance
    _geom_bond_publ_flag
    Fe1 N1 . 2.1911(19) ?
    Fe1 N2 . 2.306(2) ?
    Fe1 N5 . 2.2618(19) ?
    Fe1 N6 . 2.1817(18) ?
    Fe1 N9 . 2.088(2) ?
    Fe1 N10 . 2.088(2) ?
    S1 C26 . 1.620(3) ?
    S2 C27 . 1.621(3) ?
    N1 C4 . 1.460(3) ?
    N1 C5 . 1.271(3) ?
    N2 N3 . 1.305(3) ?
    N2 C6 . 1.361(3) ?
    N3 N4 . 1.355(3) ?
    N4 C7 . 1.339(3) ?
    N4 C8 . 1.466(3) ?
    N5 C15 . 1.464(3) ?
    N5 C16 . 1.267(3) ?
    N6 N7 . 1.310(3) ?
    N6 C17 . 1.359(3) ?
    N7 N8 . 1.345(2) ?
    N8 C18 . 1.338(3) ?
    N8 C19 . 1.459(3) ?
    N9 C26 . 1.147(3) ?
    N10 C27 . 1.161(3) ?
    C1 H1A . 0.9600 ?
    C1 H1B . 0.9600 ?
    C1 H1C . 0.9600 ?
    C1 C3 . 1.530(3) ?
    C2 H2A . 0.9600 ?
    C2 H2B . 0.9600 ?
    C2 H2C . 0.9600 ?
    C2 C3 . 1.529(3) ?
    C3 C4 . 1.543(3) ?
    C3 C15 . 1.530(3) ?
    C4 H4A . 0.9700 ?
    C4 H4B . 0.9700 ?
    C5 H5 . 0.9300 ?
    C5 C6 . 1.446(3) ?
    C6 C7 . 1.364(3) ?
    C7 H7 . 0.9300 ?
    C8 H8A . 0.9700 ?
    C8 H8B . 0.9700 ?
    C8 C9 . 1.511(4) ?
    C9 C10 . 1.370(4) ?
    C9 C14 . 1.383(4) ?
    C10 H10 . 0.9300 ?
    C10 C11 . 1.397(4) ?
    C11 H11 . 0.9300 ?
    C11 C12 . 1.376(6) ?
    C12 H12 . 0.9300 ?
    C12 C13 . 1.357(6) ?
    C13 H13 . 0.9300 ?
    C13 C14 . 1.373(5) ?
    C14 H14 . 0.9300 ?
    C15 H15A . 0.9700 ?
    C15 H15B . 0.9700 ?
    C16 H16 . 0.9300 ?
    C16 C17 . 1.447(3) ?
    C17 C18 . 1.362(3) ?
    C18 H18 . 0.9300 ?
    C19 H19A . 0.9700 ?
    C19 H19B . 0.9700 ?
    C19 C20 . 1.505(3) ?
    C20 C21 . 1.386(3) ?
    C20 C25 . 1.390(3) ?
    C21 H21 . 0.9300 ?
    C21 C22 . 1.380(4) ?
    C22 H22 . 0.9300 ?
    C22 C23 . 1.380(4) ?
    C23 H23 . 0.9300 ?
    C23 C24 . 1.374(4) ?
    C24 H24 . 0.9300 ?
    C24 C25 . 1.379(4) ?
    C25 H25 . 0.9300 ?
loop_
    _geom_angle_atom_site_label_1
    _geom_angle_atom_site_label_2
    _geom_angle_atom_site_label_3
    _geom_angle_site_symmetry_1
    _geom_angle_site_symmetry_3
    _geom_angle
    _geom_angle_publ_flag
    N1 Fe1 N2 . . 72.65(7) ?
    N1 Fe1 N5 . . 77.61(7) ?
    N5 Fe1 N2 . . 107.15(7) ?
    N6 Fe1 N1 . . 134.53(7) ?
    N6 Fe1 N2 . . 82.74(7) ?
    N6 Fe1 N5 . . 73.95(7) ?
    N9 Fe1 N1 . . 94.52(9) ?
    N9 Fe1 N2 . . 159.71(8) ?
    N9 Fe1 N5 . . 84.55(8) ?
    N9 Fe1 N6 . . 116.89(9) ?
    N10 Fe1 N1 . . 116.78(7) ?
    N10 Fe1 N2 . . 84.55(8) ?
    N10 Fe1 N5 . . 164.17(7) ?
    N10 Fe1 N6 . . 97.64(7) ?
    N10 Fe1 N9 . . 87.58(9) ?
    C4 N1 Fe1 . . 121.79(15) ?
    C5 N1 Fe1 . . 119.40(16) ?
    C5 N1 C4 . . 117.8(2) ?
    N3 N2 Fe1 . . 137.20(15) ?
    N3 N2 C6 . . 109.88(19) ?
    C6 N2 Fe1 . . 111.96(15) ?
    N2 N3 N4 . . 106.06(18) ?
    N3 N4 C8 . . 119.0(2) ?
    C7 N4 N3 . . 111.3(2) ?
    C7 N4 C8 . . 129.7(2) ?
    C15 N5 Fe1 . . 125.38(14) ?
    C16 N5 Fe1 . . 115.78(16) ?
    C16 N5 C15 . . 118.8(2) ?
    N7 N6 Fe1 . . 135.01(15) ?
    N7 N6 C17 . . 109.86(18) ?
    C17 N6 Fe1 . . 113.90(14) ?
    N6 N7 N8 . . 106.19(18) ?
    N7 N8 C19 . . 119.86(19) ?
    C18 N8 N7 . . 111.16(19) ?
    C18 N8 C19 . . 128.89(19) ?
    C26 N9 Fe1 . . 176.7(2) ?
    C27 N10 Fe1 . . 165.1(2) ?
    H1A C1 H1B . . 109.5 ?
    H1A C1 H1C . . 109.5 ?
    H1B C1 H1C . . 109.5 ?
    C3 C1 H1A . . 109.5 ?
    C3 C1 H1B . . 109.5 ?
    C3 C1 H1C . . 109.5 ?
    H2A C2 H2B . . 109.5 ?
    H2A C2 H2C . . 109.5 ?
    H2B C2 H2C . . 109.5 ?
    C3 C2 H2A . . 109.5 ?
    C3 C2 H2B . . 109.5 ?
    C3 C2 H2C . . 109.5 ?
    C1 C3 C4 . . 106.8(2) ?
    C2 C3 C1 . . 109.2(2) ?
    C2 C3 C4 . . 111.5(2) ?
    C2 C3 C15 . . 110.2(2) ?
    C15 C3 C1 . . 107.8(2) ?
    C15 C3 C4 . . 111.2(2) ?
    N1 C4 C3 . . 111.39(18) ?
    N1 C4 H4A . . 109.4 ?
    N1 C4 H4B . . 109.4 ?
    C3 C4 H4A . . 109.4 ?
    C3 C4 H4B . . 109.4 ?
    H4A C4 H4B . . 108.0 ?
    N1 C5 H5 . . 121.1 ?
    N1 C5 C6 . . 117.7(2) ?
    C6 C5 H5 . . 121.1 ?
    N2 C6 C5 . . 117.2(2) ?
    N2 C6 C7 . . 107.9(2) ?
    C7 C6 C5 . . 134.9(2) ?
    N4 C7 C6 . . 104.9(2) ?
    N4 C7 H7 . . 127.6 ?
    C6 C7 H7 . . 127.6 ?
    N4 C8 H8A . . 108.4 ?
    N4 C8 H8B . . 108.4 ?
    N4 C8 C9 . . 115.4(2) ?
    H8A C8 H8B . . 107.5 ?
    C9 C8 H8A . . 108.4 ?
    C9 C8 H8B . . 108.4 ?
    C10 C9 C8 . . 123.0(3) ?
    C10 C9 C14 . . 118.9(3) ?
    C14 C9 C8 . . 118.0(3) ?
    C9 C10 H10 . . 120.0 ?
    C9 C10 C11 . . 120.0(3) ?
    C11 C10 H10 . . 120.0 ?
    C10 C11 H11 . . 120.0 ?
    C12 C11 C10 . . 120.0(4) ?
    C12 C11 H11 . . 120.0 ?
    C11 C12 H12 . . 120.0 ?
    C13 C12 C11 . . 119.9(4) ?
    C13 C12 H12 . . 120.0 ?
    C12 C13 H13 . . 119.9 ?
    C12 C13 C14 . . 120.3(4) ?
    C14 C13 H13 . . 119.9 ?
    C9 C14 H14 . . 119.5 ?
    C13 C14 C9 . . 120.9(4) ?
    C13 C14 H14 . . 119.5 ?
    N5 C15 C3 . . 112.87(19) ?
    N5 C15 H15A . . 109.0 ?
    N5 C15 H15B . . 109.0 ?
    C3 C15 H15A . . 109.0 ?
    C3 C15 H15B . . 109.0 ?
    H15A C15 H15B . . 107.8 ?
    N5 C16 H16 . . 121.5 ?
    N5 C16 C17 . . 116.9(2) ?
    C17 C16 H16 . . 121.5 ?
    N6 C17 C16 . . 118.5(2) ?
    N6 C17 C18 . . 107.5(2) ?
    C18 C17 C16 . . 134.0(2) ?
    N8 C18 C17 . . 105.3(2) ?
    N8 C18 H18 . . 127.3 ?
    C17 C18 H18 . . 127.3 ?
    N8 C19 H19A . . 109.0 ?
    N8 C19 H19B . . 109.0 ?
    N8 C19 C20 . . 113.00(18) ?
    H19A C19 H19B . . 107.8 ?
    C20 C19 H19A . . 109.0 ?
    C20 C19 H19B . . 109.0 ?
    C21 C20 C19 . . 118.8(2) ?
    C21 C20 C25 . . 118.4(2) ?
    C25 C20 C19 . . 122.7(2) ?
    C20 C21 H21 . . 119.5 ?
    C22 C21 C20 . . 121.0(2) ?
    C22 C21 H21 . . 119.5 ?
    C21 C22 H22 . . 120.1 ?
    C21 C22 C23 . . 119.7(3) ?
    C23 C22 H22 . . 120.1 ?
    C22 C23 H23 . . 120.0 ?
    C24 C23 C22 . . 120.0(3) ?
    C24 C23 H23 . . 120.0 ?
    C23 C24 H24 . . 119.9 ?
    C23 C24 C25 . . 120.2(2) ?
    C25 C24 H24 . . 119.9 ?
    C20 C25 H25 . . 119.7 ?
    C24 C25 C20 . . 120.6(2) ?
    C24 C25 H25 . . 119.7 ?
    N9 C26 S1 . . 179.2(3) ?
    N10 C27 S2 . . 179.6(3) ?
loop_
    _geom_torsion_atom_site_label_1
    _geom_torsion_atom_site_label_2
    _geom_torsion_atom_site_label_3
    _geom_torsion_atom_site_label_4
    _geom_torsion_site_symmetry_1
    _geom_torsion_site_symmetry_2
    _geom_torsion_site_symmetry_3
    _geom_torsion_site_symmetry_4
    _geom_torsion
    _geom_torsion_publ_flag
    Fe1 N1 C4 C3 . . . . 73.0(2) ?
    Fe1 N1 C5 C6 . . . . -0.8(3) ?
    Fe1 N2 N3 N4 . . . . 167.35(16) ?
    Fe1 N2 C6 C5 . . . . 11.4(2) ?
    Fe1 N2 C6 C7 . . . . -171.13(15) ?
    Fe1 N5 C15 C3 . . . . -59.1(3) ?
    Fe1 N5 C16 C17 . . . . -1.8(3) ?
    Fe1 N6 N7 N8 . . . . 166.53(16) ?
    Fe1 N6 C17 C16 . . . . 10.7(3) ?
    Fe1 N6 C17 C18 . . . . -169.65(16) ?
    N1 C5 C6 N2 . . . . -7.7(3) ?
    N1 C5 C6 C7 . . . . 175.7(2) ?
    N2 N3 N4 C7 . . . . 0.4(3) ?
    N2 N3 N4 C8 . . . . 178.3(2) ?
    N2 C6 C7 N4 . . . . 0.6(3) ?
    N3 N2 C6 C5 . . . . -177.83(19) ?
    N3 N2 C6 C7 . . . . -0.4(3) ?
    N3 N4 C7 C6 . . . . -0.6(3) ?
    N3 N4 C8 C9 . . . . 103.5(3) ?
    N4 C8 C9 C10 . . . . 37.7(4) ?
    N4 C8 C9 C14 . . . . -146.0(3) ?
    N5 C16 C17 N6 . . . . -6.0(3) ?
    N5 C16 C17 C18 . . . . 174.4(3) ?
    N6 N7 N8 C18 . . . . -0.4(3) ?
    N6 N7 N8 C19 . . . . -177.12(19) ?
    N6 C17 C18 N8 . . . . 0.1(3) ?
    N7 N6 C17 C16 . . . . 180.0(2) ?
    N7 N6 C17 C18 . . . . -0.4(3) ?
    N7 N8 C18 C17 . . . . 0.1(3) ?
    N7 N8 C19 C20 . . . . 74.0(3) ?
    N8 C19 C20 C21 . . . . -166.2(2) ?
    N8 C19 C20 C25 . . . . 16.8(3) ?
    C1 C3 C4 N1 . . . . 174.4(2) ?
    C1 C3 C15 N5 . . . . 177.6(2) ?
    C2 C3 C4 N1 . . . . 55.2(3) ?
    C2 C3 C15 N5 . . . . -63.3(3) ?
    C4 N1 C5 C6 . . . . 167.84(19) ?
    C4 C3 C15 N5 . . . . 60.8(3) ?
    C5 N1 C4 C3 . . . . -95.4(2) ?
    C5 C6 C7 N4 . . . . 177.4(2) ?
    C6 N2 N3 N4 . . . . 0.0(2) ?
    C7 N4 C8 C9 . . . . -79.0(3) ?
    C8 N4 C7 C6 . . . . -178.2(2) ?
    C8 C9 C10 C11 . . . . 177.6(3) ?
    C8 C9 C14 C13 . . . . -176.8(3) ?
    C9 C10 C11 C12 . . . . -0.5(5) ?
    C10 C9 C14 C13 . . . . -0.3(5) ?
    C10 C11 C12 C13 . . . . -1.3(6) ?
    C11 C12 C13 C14 . . . . 2.3(6) ?
    C12 C13 C14 C9 . . . . -1.5(5) ?
    C14 C9 C10 C11 . . . . 1.3(5) ?
    C15 N5 C16 C17 . . . . 175.0(2) ?
    C15 C3 C4 N1 . . . . -68.1(3) ?
    C16 N5 C15 C3 . . . . 124.5(2) ?
    C16 C17 C18 N8 . . . . 179.7(3) ?
    C17 N6 N7 N8 . . . . 0.4(2) ?
    C18 N8 C19 C20 . . . . -102.2(3) ?
    C19 N8 C18 C17 . . . . 176.5(2) ?
    C19 C20 C21 C22 . . . . -175.6(2) ?
    C19 C20 C25 C24 . . . . 175.1(2) ?
    C20 C21 C22 C23 . . . . 0.0(4) ?
    C21 C20 C25 C24 . . . . -1.9(3) ?
    C21 C22 C23 C24 . . . . -1.2(4) ?
    C22 C23 C24 C25 . . . . 0.8(4) ?
    C23 C24 C25 C20 . . . . 0.8(4) ?
    C25 C20 C21 C22 . . . . 1.5(4) ?
loop_
    _geom_hbond_atom_site_label_D
    _geom_hbond_atom_site_label_H
    _geom_hbond_atom_site_label_A
    _geom_hbond_site_symmetry_A
    _geom_hbond_distance_DH
    _geom_hbond_distance_HA
    _geom_hbond_distance_DA
    _geom_hbond_angle_DHA
    C18 H18 Cg 2_556 0.93 2.42 3.330(3) 167
    C19 H19A N7 2_656 0.97 2.38 3.311(3) 162
    C21 H21 C27 2_656 0.93 2.89 3.603(3) 134
    C7 H7 S1 2_665 0.93 2.87 3.755(3) 159
    C4 H4B N10 2_665 0.97 2.69 3.617(3) 160
    C4 H4B C27 2_665 0.97 2.75 3.709(3) 171
_shelx_space_group_comment
;
The symmetry employed for this shelxl refinement is uniquely defined
by the following loop, which should always be used as a source of
symmetry information in preference to the above space-group names.
They are only intended as comments.
;
_shelx_estimated_absorpt_T_min     0.769
_shelx_estimated_absorpt_T_max     0.874
_shelx_hkl_file
;
   0   0   1   94.21    1.91
   0   0  -1    0.06    0.12
   0   0   2   13.45    1.09
   0   0  -2   12.11    1.00
   0   0  -2   10.57    0.87
   0   0  -3  105.97    3.25
   0   0   3  102.35    3.49
   0   0  -3  108.36    3.60
   0   0   4  217.82    5.89
   0   0  -4  221.99    5.43
   0   0  -4  225.17    5.99
   0   0   5    1.18    0.56
   0   0  -5    0.05    0.54
   0   0  -6   23.09    2.18
   0   0  -6   17.23    2.18
   0   0   6   20.60    2.43
   0   0   7  262.97    8.70
   0   0  -7  265.96    8.02
   0   0  -8   75.94    4.70
   0   0   8   75.68    5.16
   0   0   9  301.81   10.80
   0   0  -9  331.01   10.32
   0   0  10  180.99    8.83
   0   0 -10  176.79    8.05
   0   0 -11   15.75    2.73
   0   0  11   18.46    3.19
   0   0  12   21.36    3.79
   0   0 -12   30.61    3.83
   0   0 -13   83.33    6.59
   0   0 -13  100.16    7.25
   0   0  13   86.72    7.26
   0   0 -14   46.86    5.18
   0   0  14   45.88    5.60
   0   0 -14   48.68    5.33
   0   0  15    2.24    1.49
   0   0 -15    0.70    1.49
   0   0 -15    0.76    1.63
   0   0 -16   34.27    4.94
   0   0 -16   35.64    4.94
   0   1 -16    1.00    1.69
   0   1 -15   31.91    4.49
   0   1 -15   29.28    4.56
   0  -1  14   58.35    6.39
   0   1 -14   69.54    6.45
   0   1 -14   55.11    5.48
   0   1 -13   15.69    2.99
   0  -1  13   15.02    3.17
   0   1 -13   14.95    3.02
   0   1 -12   23.56    3.27
   0   1 -12   32.80    4.13
   0  -1  12   26.77    3.98
   0  -1  11    4.61    2.11
   0   1 -11    4.48    1.76
   0  -1  10   10.56    2.26
   0   1 -10   15.28    2.59
   0   1  -9  304.67   10.30
   0  -1   9  295.50   10.81
   0  -1   8  426.99   12.15
   0   1  -8  427.03   11.38
   0  -1   7   -0.87    0.77
   0   1  -7    1.88    1.04
   0  -1   6  761.85   13.79
   0   1  -6  757.96   13.17
   0   1  -6  758.98   13.83
   0   1  -5  288.24    7.74
   0  -1   5  274.83    7.59
   0   1  -4  648.96   10.38
   0  -1   4  640.35   10.24
   0  -1   3  518.80    8.07
   0   1  -3  531.49    8.18
   0   1  -2 1577.74   11.56
   0  -1   2 1558.57   11.47
   0   1  -1  221.59    3.98
   0   1  -1  214.45    3.15
   0  -1   1  219.71    3.16
   0  -1   0   70.01    1.83
   0  -1   0   69.23    1.78
   0   1   0   68.98    1.74
   0   1   2  626.53    6.73
   0  -1  -2  638.86    6.76
   0   1   3 2445.95   14.91
   0  -1  -3 2487.09   16.62
   0   1   3 2439.68   16.40
   0  -1  -4   53.04    2.56
   0   1   4   57.48    2.99
   0   1   4   58.83    2.69
   0  -1  -4   57.13    2.97
   0   1   5   10.82    1.80
   0   1   5    8.84    1.21
   0  -1  -5   10.22    1.37
   0  -1  -5    8.02    1.33
   0   1   6  189.10    4.08
   0   1   6  184.76    6.61
   0  -1  -6  175.06    5.82
   0  -1  -6  190.57    6.69
   0   1   6  191.23    6.00
   0   1   7  410.78    6.18
   0   1   7  389.79   10.48
   0  -1  -7  395.96    9.49
   0  -1  -8  318.50    9.22
   0   1   8  324.72    5.60
   0   1   8  315.08   10.20
   0   1   9  350.55    5.78
   0  -1  -9  363.72   10.48
   0   1   9  343.35   11.36
   0   1  10   12.11    1.09
   0  -1 -10   11.43    2.10
   0   1  10   14.45    2.70
   0   1  11  210.96   10.07
   0  -1 -11  216.90    9.12
   0  -1 -12  145.36    8.32
   0   1  12  143.67    8.78
   0  -1 -12  150.44    8.07
   0   1  13    0.69    1.60
   0  -1 -13    1.44    1.61
   0  -1 -13    2.42    1.59
   0  -1 -14   40.61    4.67
   0  -1 -14   41.38    4.94
   0   1  14   30.07    4.59
   0   1  15   16.71    3.57
   0  -1 -15   17.50    3.13
   0  -1 -15   23.59    3.94
   0  -1 -16    3.45    2.29
   0  -1 -16   -1.27    1.91
   0  -1 -17   58.43    6.62
   0   2 -16   18.28    4.04
   0   2 -15    5.51    2.60
   0   2 -14   15.65    3.27
   0   2 -14   19.47    3.36
   0   2 -13   57.32    5.94
   0  -2  13   57.66    6.14
   0   2 -13   55.85    5.11
   0  -2  12    2.40    1.81
   0   2 -12    6.67    1.81
   0  -2  11   -0.13    1.37
   0   2 -11    0.16    1.42
   0  -2  10   18.10    3.11
   0   2 -10   12.45    2.61
   0  -2   9   30.42    3.68
   0   2  -9   37.70    3.96
   0  -2   8   77.32    5.29
   0   2  -8   86.87    5.46
   0  -2   7  145.46    6.72
   0   2  -6   43.24    3.42
   0  -2   6   41.94    3.44
   0   2  -5   94.45    4.52
   0  -2   5   90.35    4.46
   0  -2   4  114.90    4.50
   0   2  -4  111.56    4.40
   0   2  -3 1371.08   15.78
   0   2  -3 1337.47    7.79
   0  -2   3 1346.82   13.31
   0   2  -3 1372.74   13.43
   0   2  -2  386.79    7.49
   0   2  -2  390.01    6.00
   0   2  -1 1963.27   15.09
   0  -2   1 1978.17   10.01
   0  -2   1 1965.51   14.97
   0   2  -1 1981.25   15.25
   0   2  -1 1938.58   10.07
   0  -2   1 1962.93   15.12
   0   2  -1 1979.33   14.87
   0  -2   0  486.33    6.53
   0  -2   0  482.64    6.67
   0   2   0  480.36    6.49
   0   2   0  454.42    6.42
   0  -2   0  475.07    6.75
   0  -2   0  459.13    4.24
   0   2   0  473.21    6.78
   0   2   0  478.23    4.32
   0  -2  -1 1157.15    8.77
   0   2   1 1168.34    8.82
   0  -2  -1 1148.42    9.43
   0   2   2    0.98    0.41
   0  -2  -2    2.17    0.43
   0   2   3    6.74    0.94
   0  -2  -3    6.93    0.94
   0  -2  -4   10.58    1.25
   0   2   4   12.15    1.28
   0   2   4   11.23    1.35
   0   2   5  693.75   10.38
   0  -2  -5  702.75   11.46
   0   2   5  675.44   11.15
   0   2   6  399.90    9.55
   0   2   6  414.07    8.78
   0  -2  -6  419.07    9.83
   0   2   7   36.15    3.17
   0  -2  -7   34.88    2.75
   0   2   7   35.49    2.77
   0  -2  -8  133.87    5.89
   0   2   8  136.02    4.47
   0   2   8  138.14    5.86
   0   2   8  137.10    6.62
   0   2   9  113.59    6.47
   0   2   9  115.65    4.21
   0  -2  -9  115.98    5.80
   0   2  10  602.17   15.80
   0   2  10  601.33    9.63
   0  -2 -10  617.89   14.20
   0   2  11   -0.36    1.69
   0  -2 -11   -1.13    1.36
   0   2  11   -0.66    0.73
   0   2  12  147.60    8.82
   0  -2 -12  161.87    8.15
   0  -2 -12  156.25    8.87
   0   2  13   46.47    5.36
   0  -2 -13   49.50    4.80
   0  -2 -13   45.01    4.95
   0   2  14   31.71    4.64
   0  -2 -14   36.68    4.82
   0  -2 -15    1.42    1.50
   0   2  15    0.67    1.71
   0  -2 -16    5.60    2.42
   0   2  16    5.06    2.46
   0  -2 -17   12.81    3.25
   0  -2 -18   10.89    3.38
   0   3 -15   19.65    4.03
   0   3 -14    5.32    2.64
   0   3 -13   -0.71    2.05
   0   3 -12   72.22    5.46
   0   3 -12   68.67    6.34
   0   3 -11  119.13    6.55
   0  -3  11  116.63    7.74
   0   3 -11  123.63    8.01
   0  -3  10   19.10    3.03
   0   3 -10   14.44    2.94
   0   3  -9    4.75    1.84
   0  -3   9    5.67    1.83
   0  -3   8   43.06    4.10
   0  -3   7   23.44    2.80
   0  -3   6   55.94    3.88
   0  -3   5  140.22    5.63
   0   3  -5  130.94    5.43
   0   3  -5  132.50    2.51
   0   3  -4  126.30    2.97
   0  -3   4  119.58    4.67
   0   3  -4  125.90    5.76
   0   3  -4  124.64    4.76
   0   3  -3  112.96    3.07
   0   3  -3  111.77    4.94
   0  -3   3  119.54    4.06
   0   3  -3  124.13    4.14
   0   3  -3  116.06    5.10
   0   3  -3  107.02    5.02
   0   3  -2 6091.15   33.95
   0   3  -2 6108.71   34.23
   0   3  -2 5899.01   24.15
   0  -3   2 5892.30   24.25
   0   3  -2 6020.74   17.88
   0  -3   2 6047.91   33.53
   0   3  -2 6102.90   33.70
   0  -3   1 1846.41   17.14
   0   3  -1 1909.87   17.21
   0   3  -1 1926.85   10.34
   0   3  -1 1911.27    9.21
   0  -3   1 1847.09   17.60
   0  -3   1 1925.31   10.30
   0   3  -1 1922.15   17.68
   0  -3   1 1934.18   17.76
   0   3  -1 1924.01   17.77
   0  -3   0  111.93    4.06
   0  -3   0  117.63    2.61
   0   3   0  120.37    2.65
   0  -3   0  113.12    4.00
   0   3   0  116.44    3.94
   0  -3   0  117.40    3.98
   0   3   0  114.64    3.96
   0  -3  -1  382.38    5.66
   0   3   1  376.65    6.73
   0   3   1  395.40    5.84
   0  -3  -1  376.61    6.80
   0   3   2  218.35    3.54
   0  -3  -2  220.58    5.07
   0  -3  -2  226.84    3.64
   0  -3  -3   73.09    3.33
   0  -3  -3   72.69    2.69
   0   3   3   74.24    2.72
   0   3   4   15.19    1.51
   0  -3  -4   15.44    1.49
   0   3   5    5.95    1.08
   0  -3  -5    3.40    0.80
   0   3   6    7.53    1.49
   0  -3  -6   11.65    1.74
   0   3   6   10.33    1.71
   0   3   7  122.16    5.23
   0   3   7  126.09    5.80
   0   3   8  200.07    7.11
   0   3   8  207.17    8.05
   0   3   9   40.06    3.87
   0   3   9   46.07    3.05
   0   3  10  102.04    6.51
   0   3  10   98.91    4.53
   0   3  11  250.42    7.28
   0  -3 -11  258.17   10.88
   0   3  11  241.14   10.59
   0  -3 -12   68.79    5.96
   0   3  12   64.13    5.83
   0   3  13   66.08    6.22
   0  -3 -13   65.08    6.11
   0  -3 -14    1.45    1.56
   0   3  14    6.59    2.71
   0   3  15   38.32    5.27
   0  -3 -15   37.71    5.12
   0   3  16    2.18    1.92
   0  -3 -16   10.79    3.01
   0  -3 -17    0.26    1.57
   0  -3 -18   28.69    5.03
   0   4 -15    2.32    2.02
   0   4 -14   11.80    3.38
   0   4 -14   12.55    3.38
   0   4 -13    5.12    2.18
   0   4 -13    6.11    2.58
   0   4 -12    1.02    1.86
   0   4 -12    7.68    2.62
   0   4 -11   70.81    6.37
   0   4 -11   59.98    4.49
   0   4 -10  172.15    9.42
   0   4 -10  159.47    6.93
   0  -4  10  168.22    8.93
   0  -4   9   21.74    3.14
   0  -4   8   53.41    4.53
   0  -4   7   86.68    5.32
   0   4  -6   75.06    2.11
   0   4  -6   79.94    5.67
   0  -4   6   81.06    4.75
   0   4  -5  225.70    8.97
   0   4  -5  205.26    4.27
   0  -4   5  211.98    7.01
   0   4  -5  211.32    7.01
   0  -4   4 1310.61   15.53
   0   4  -4 1328.35   12.07
   0   4  -4 1284.39   20.09
   0   4  -4 1330.39   15.75
   0   4  -3 1186.80   18.00
   0   4  -3 1148.85    9.17
   0  -4   3 1137.09   12.70
   0   4  -3 1165.78   12.92
   0   4  -3 1177.38   12.11
   0   4  -3 1167.71   17.58
   0   4  -2  520.96   11.35
   0   4  -2  533.51    7.35
   0   4  -2  522.09    5.49
   0  -4   2  521.45    7.24
   0   4  -2  538.21   11.05
   0   4  -2  545.02   11.31
   0  -4   2  540.48   11.29
   0   4  -1   51.77    3.26
   0  -4   1   51.84    3.31
   0   4  -1   47.04    1.69
   0   4  -1   49.13    3.25
   0   4  -1   51.03    1.77
   0  -4   1   46.84    3.29
   0   4  -1   52.31    3.29
   0  -4   1   53.97    3.40
   0  -4   0  134.56    5.17
   0   4   0  133.43    4.91
   0   4   0  128.98    4.78
   0  -4   0  135.38    3.25
   0  -4   0  129.83    4.97
   0   4   0  133.98    3.27
   0  -4   0  142.82    5.14
   0  -4  -1 1907.12   17.88
   0   4   1 1938.20   14.29
   0  -4  -1 1878.92   17.87
   0  -4  -1 1944.01   14.19
   0   4   1 1913.78   17.65
   0   4   2    5.21    0.53
   0  -4  -2    5.19    0.53
   0  -4  -2    5.18    0.87
   0  -4  -2    5.36    1.03
   0   4   3   57.21    2.33
   0  -4  -3   58.45    2.34
   0  -4  -4  214.24    6.60
   0  -4  -4  220.11    5.42
   0   4   4  222.22    5.42
   0   4   5   24.60    2.15
   0  -4  -5   27.39    2.20
   0  -4  -5   22.47    2.35
   0   4   6  578.64   11.23
   0  -4  -6  601.32   11.40
   0   4   7 1467.87   18.61
   0   4   7 1502.46   19.70
   0   4   8   11.68    2.26
   0   4   8    9.62    1.65
   0   4   9   68.71    5.00
   0   4  10  146.61    7.73
   0  -4 -10  138.66    7.73
   0   4  10  136.23    5.93
   0   4  11   56.12    3.91
   0   4  11   65.04    5.62
   0  -4 -11   58.16    5.34
   0   4  12    8.82    2.47
   0  -4 -12   17.39    3.21
   0   4  13   54.88    5.71
   0  -4 -13   56.07    5.71
   0   4  14   39.18    5.17
   0  -4 -14   33.32    4.64
   0   4  15   14.12    3.55
   0  -4 -15    8.39    2.59
   0  -4 -16   47.19    6.04
   0   4  16   41.79    5.71
   0  -4 -17   -0.99    1.69
   0  -4 -18   -1.60    2.24
   0   5 -15    7.71    3.19
   0   5 -14    4.99    2.30
   0   5 -13    2.04    2.05
   0   5 -13    0.59    1.86
   0   5 -12   38.85    5.79
   0   5 -12   27.11    4.33
   0   5 -11   63.40    6.36
   0   5 -11   59.64    6.82
   0   5 -10    4.10    2.33
   0   5  -9  708.98   20.68
   0   5  -9  681.06   12.52
   0   5  -8    1.78    2.06
   0   5  -7   55.00    5.44
   0  -5   7   51.58    4.11
   0   5  -7   47.55    1.54
   0   5  -6    6.79    2.00
   0  -5   6    6.30    1.52
   0   5  -6    9.78    1.06
   0   5  -5   13.61    2.58
   0   5  -5   15.43    1.47
   0  -5   5   12.50    1.83
   0   5  -5   14.98    1.31
   0   5  -5   14.81    1.91
   0   5  -4   57.71    3.35
   0  -5   4   55.39    3.25
   0   5  -4   59.13    2.26
   0   5  -4   61.48    3.06
   0   5  -4   61.52    4.87
   0   5  -3  614.74   14.15
   0   5  -3  600.14    9.99
   0   5  -3  585.46    6.29
   0   5  -3  603.44    9.42
   0  -5   2 3909.72   33.13
   0   5  -2 3942.97   20.09
   0   5  -2 3944.97   33.84
   0   5  -2 3865.77   15.77
   0  -5   1  139.18    5.96
   0   5  -1  134.59    6.00
   0   5  -1  130.04    3.13
   0   5  -1  139.51    6.01
   0  -5   1  125.23    5.92
   0  -5   1  136.06    6.01
   0   5  -1  139.30    5.90
   0  -5   0  145.14    6.09
   0   5   0  154.59    3.89
   0  -5   0  146.72    5.86
   0  -5   0  149.22    5.97
   0  -5   0  146.84    3.75
   0   5   0  138.60    5.67
   0   5   1  281.23    7.70
   0  -5  -1  263.49    5.69
   0  -5  -1  263.83    7.95
   0   5   1  266.65    5.84
   0  -5  -1  278.76    7.73
   0  -5  -1  271.15    7.64
   0  -5  -2   11.64    1.62
   0  -5  -2    8.40    1.15
   0  -5  -3    3.97    0.63
   0  -5  -3    4.05    1.14
   0  -5  -3    4.92    1.03
   0   5   3    3.50    0.63
   0  -5  -4   26.35    2.49
   0  -5  -4   27.53    1.86
   0   5   4   27.25    1.86
   0  -5  -5  437.86   10.59
   0  -5  -5  453.02    8.69
   0   5   5  459.32    8.74
   0  -5  -6  180.87    6.15
   0  -5  -6  186.70    7.42
   0   5   6  171.14    6.04
   0  -5  -7  581.56   12.04
   0   5   7  548.49   11.88
   0  -5  -7  551.79   13.44
   0  -5  -8  697.40   16.02
   0   5   8  728.06   14.75
   0  -5  -9   63.79    5.15
   0   5   9   63.57    4.79
   0  -5 -10  314.26   11.89
   0   5  10  300.07   10.83
   0   5  11   70.24    5.63
   0  -5 -11   65.56    5.79
   0  -5 -12  323.56   13.31
   0   5  12  311.68   12.43
   0  -5 -13    1.22    1.53
   0   5  13    0.15    1.68
   0  -5 -14    9.56    2.60
   0   5  14    6.21    2.46
   0   5  15   71.26    6.99
   0  -5 -15   84.57    7.78
   0  -5 -16    1.46    2.02
   0   5  16    0.35    1.82
   0  -5 -17    3.63    2.56
   0  -5 -18   -1.03    2.61
   0   6 -14   13.65    3.69
   0   6 -13   13.27    3.32
   0   6 -12    1.20    2.37
   0   6 -12    0.21    1.77
   0   6 -11   46.69    6.19
   0   6 -10   30.86    4.71
   0   6  -9   22.89    4.22
   0   6  -8  304.35   13.64
   0   6  -7   58.76    5.85
   0   6  -6    1.10    1.50
   0   6  -6    0.43    0.41
   0   6  -6    1.84    0.63
   0   6  -5    6.50    1.42
   0   6  -5    3.41    0.87
   0   6  -5    4.45    0.66
   0   6  -5    4.80    1.86
   0   6  -4  169.53    5.72
   0   6  -4  171.53    3.39
   0   6  -4  176.65    5.86
   0   6  -4  176.91    8.60
   0   6  -3  986.00   12.11
   0   6  -3 1007.55   14.41
   0   6  -3  982.83   19.22
   0   6  -3  950.77    7.76
   0   6  -2   71.59    2.27
   0  -6   2   76.01    5.18
   0   6  -2   75.29    5.10
   0   6  -1  197.32    7.76
   0  -6   1  194.29    7.74
   0  -6   1  205.74    8.25
   0   6  -1  201.92    4.31
   0  -6   0    0.15    0.38
   0   6   0   -0.66    1.09
   0  -6   0    0.25    0.91
   0  -6   0   -0.50    1.28
   0  -6  -1  115.99    5.62
   0  -6  -1  115.23    4.04
   0  -6  -1  104.70    5.53
   0   6   1  108.78    5.36
   0  -6  -1  100.37    5.24
   0  -6  -2   22.25    2.01
   0  -6  -2   26.23    2.62
   0  -6  -2   22.93    2.45
   0  -6  -3  134.24    5.27
   0  -6  -3  125.94    5.56
   0  -6  -4   33.71    2.91
   0   6   4   35.11    2.04
   0  -6  -4   31.26    1.89
   0  -6  -4   34.87    2.92
   0  -6  -5  586.71   12.74
   0  -6  -5  609.91    9.83
   0   6   5  593.39    9.71
   0  -6  -6  353.01   10.51
   0   6   6  367.72    8.62
   0  -6  -6  382.45    8.74
   0  -6  -7  513.58   13.47
   0  -6  -7  544.21   11.56
   0   6   7  524.68   11.37
   0  -6  -8   42.26    4.26
   0   6   8   46.56    3.71
   0  -6  -9  267.18   10.76
   0   6   9  269.03    9.55
   0   6  10  348.80   11.60
   0  -6 -10  339.63   12.64
   0   6  11   15.17    2.91
   0  -6 -11    5.79    2.04
   0  -6 -12   15.92    3.26
   0   6  12   14.43    2.91
   0   6  13    6.13    2.07
   0  -6 -13    8.41    2.46
   0  -6 -14    8.11    2.91
   0   6  14    9.21    2.77
   0  -6 -15   41.68    5.69
   0   6  15   34.30    4.93
   0  -6 -16   22.36    4.29
   0   6  16   19.28    3.97
   0  -6 -17   40.58    5.96
   0  -6 -18    8.04    3.65
   0   7 -12   46.65    6.23
   0   7 -11   -0.05    1.76
   0   7 -10   19.42    3.88
   0   7  -9    2.22    1.69
   0   7  -8   19.72    4.06
   0   7  -7   89.32    7.51
   0   7  -6    2.73    2.13
   0   7  -5  232.09    7.53
   0   7  -5  225.94    7.04
   0   7  -5  247.86   11.28
   0   7  -4  153.69    6.03
   0   7  -4  156.24    8.65
   0  -7   3   47.28    4.52
   0   7  -3   45.13    3.40
   0   7  -3   39.02    1.44
   0   7  -3   45.37    4.54
   0   7  -2   48.89    1.94
   0   7  -2   44.65    4.29
   0  -7   2   55.10    4.74
   0   7  -1  142.34    7.19
   0  -7   1  139.99    7.12
   0  -7   1  128.63    7.11
   0  -7   0   29.27    3.38
   0  -7   0   25.94    1.93
   0  -7   0   26.73    2.99
   0   7   0   26.57    3.05
   0  -7  -1  211.57    5.77
   0  -7  -1  205.88    8.53
   0   7   1  206.58    8.00
   0  -7  -1  219.29    8.36
   0  -7  -2  127.49    6.28
   0  -7  -2  117.38    6.34
   0  -7  -2  123.62    4.85
   0  -7  -3  209.65    6.85
   0  -7  -4  115.28    5.46
   0  -7  -5 1405.87   14.30
   0  -7  -5 1378.27   20.03
   0   7   5 1390.51   14.27
   0  -7  -6    8.08    1.34
   0   7   6    7.35    1.33
   0  -7  -6    9.00    1.98
   0  -7  -7   29.09    3.35
   0   7   7   24.76    2.56
   0  -7  -7   28.32    2.64
   0   7   8  157.52    6.66
   0  -7  -8  155.33    8.00
   0  -7  -9   47.71    4.79
   0   7   9   37.83    3.61
   0   7  10   37.67    3.87
   0  -7 -10   42.09    4.84
   0  -7 -11   12.60    2.94
   0   7  11   11.33    2.35
   0   7  12   15.07    2.82
   0  -7 -12   23.95    3.95
   0   7  13    1.77    1.31
   0  -7 -13    1.81    1.69
   0   7  14  190.20   10.61
   0  -7 -14  185.49   11.34
   0   7  15   41.93    5.39
   0  -7 -15   33.30    5.09
   0  -7 -16    4.29    2.58
   0   7  16    4.66    2.64
   0  -7 -17   -0.42    2.30
   0  -7 -18   36.40    5.97
   0   8 -10    8.93    3.35
   0   8  -9    6.09    2.58
   0   8  -8   23.15    4.47
   0   8  -7   28.78    4.69
   0   8  -6  125.57    8.95
   0   8  -5    1.47    1.47
   0   8  -4  345.99   13.51
   0  -8   3  168.38    9.06
   0   8  -3  149.25    8.52
   0  -8   2   20.34    3.26
   0   8  -2   18.67    3.09
   0   8  -1  123.24    7.16
   0  -8   1  118.64    7.36
   0  -8   1  120.09    7.14
   0   8   0  207.59    8.97
   0  -8   0  205.57    5.57
   0  -8   0  206.95    9.04
   0  -8   0  202.80    9.39
   0  -8  -1   10.84    1.47
   0  -8  -1   10.33    2.05
   0   8   1   12.50    2.42
   0  -8  -1   10.84    2.30
   0  -8  -2   43.56    4.27
   0  -8  -2   45.01    3.09
   0  -8  -2   43.28    4.05
   0  -8  -3   35.71    3.00
   0  -8  -3   36.44    3.65
   0  -8  -4  157.33    6.65
   0  -8  -5    4.27    1.44
   0  -8  -6   70.88    5.04
   0  -8  -6   67.05    3.52
   0  -8  -7   88.18    5.92
   0  -8  -7   90.65    4.52
   0   8   7   90.07    4.57
   0  -8  -8   78.95    5.90
   0   8   8   78.35    4.70
   0  -8  -9  245.50   10.82
   0   8   9  248.38    8.90
   0   8  10  492.68   13.55
   0  -8 -10  480.07   15.75
   0   8  11  193.12    9.00
   0  -8 -11  190.54   10.34
   0   8  12  224.71   10.31
   0  -8 -12  197.68   10.94
   0   8  13   81.85    6.66
   0  -8 -13   74.32    7.12
   0  -8 -14   19.56    4.07
   0   8  14   14.34    3.22
   0   8  15   63.33    6.52
   0  -8 -15   65.24    7.29
   0  -8 -16   55.95    6.86
   0  -8 -17    2.68    2.12
   0   9  -9   -2.67    2.97
   0   9  -8   -0.11    1.76
   0   9  -7   16.34    3.68
   0   9  -6   67.84    6.88
   0   9  -5  144.97    9.67
   0   9  -4   75.98    6.71
   0   9  -3   32.75    4.38
   0   9  -2   32.86    4.18
   0  -9   2   37.88    4.63
   0  -9   1    0.06    1.46
   0   9  -1   -0.81    1.22
   0  -9   1   -0.99    1.38
   0  -9   0   47.04    2.78
   0  -9   0   52.98    5.00
   0  -9   0   46.89    4.94
   0   9   0   45.36    4.63
   0   9   1   55.27    4.85
   0  -9  -1   45.53    4.74
   0  -9  -1   53.13    4.87
   0  -9  -1   54.51    3.29
   0  -9  -2   36.82    4.24
   0  -9  -2   40.25    3.10
   0  -9  -2   40.16    4.30
   0  -9  -3   26.40    3.41
   0  -9  -3   26.06    3.58
   0  -9  -3   26.24    2.67
   0  -9  -4   88.23    5.18
   0  -9  -4   82.33    5.76
   0  -9  -5  319.78   10.36
   0  -9  -6  239.26    9.48
   0  -9  -7  178.12    8.56
   0  -9  -7  174.11    6.11
   0  -9  -8  254.57   10.82
   0  -9  -9   27.42    3.77
   0   9  10   72.28    5.16
   0  -9 -10   76.04    6.49
   0  -9 -11  151.44    9.47
   0   9  11  153.84    8.02
   0  -9 -12   64.08    6.43
   0   9  12   59.08    5.37
   0   9  13   58.53    5.56
   0  -9 -13   53.99    6.13
   0  -9 -14    5.06    2.51
   0  -9 -15   42.73    5.99
   0  -9 -16   -1.95    2.40
   0  -9 -17   14.91    4.12
   0  10  -8    3.35    2.59
   0  10  -7    2.87    2.69
   0  10  -6   54.34    6.62
   0  10  -5    4.75    2.53
   0  10  -4   37.86    5.18
   0  10  -3   83.41    7.26
   0  10  -2   77.64    6.78
   0 -10   2   78.45    6.76
   0 -10   1  205.70   11.02
   0 -10   1  216.52   10.86
   0  10  -1  221.56   10.88
   0 -10   0    3.39    1.73
   0  10   0    2.33    1.39
   0 -10   0    1.08    1.51
   0 -10  -1  102.35    7.16
   0 -10  -1  103.96    4.71
   0  10   1  101.02    7.02
   0 -10  -1   99.39    7.49
   0 -10  -2   50.15    5.01
   0 -10  -2   46.37    3.44
   0 -10  -2   40.77    4.75
   0 -10  -3  757.17   19.73
   0 -10  -3  770.39   14.71
   0 -10  -3  769.47   18.84
   0 -10  -4  167.51    8.75
   0 -10  -4  172.17    7.40
   0 -10  -4  162.18    9.24
   0 -10  -5    2.23    1.01
   0 -10  -6   50.99    4.56
   0 -10  -7    0.90    1.26
   0 -10  -8    0.03    1.32
   0 -10  -9    8.72    2.34
   0 -10 -10   53.06    5.57
   0 -10 -11   89.18    7.47
   0 -10 -12   89.74    7.76
   0 -10 -13   52.53    6.15
   0 -10 -14    2.15    2.21
   0 -10 -15    1.00    2.09
   0 -10 -16   23.46    5.01
   0  11  -7   -0.14    2.54
   0  11  -6   49.16    6.55
   0  11  -5  116.40    9.54
   0  11  -4    3.58    2.15
   0  11  -3   65.35    6.89
   0  11  -2  146.42    9.72
   0 -11   2  155.48   10.05
   0 -11   1    8.37    2.95
   0  11  -1   10.15    3.23
   0  11   0    4.84    1.97
   0 -11   0    5.00    2.26
   0 -11   0    0.42    1.84
   0 -11  -1   -0.42    1.71
   0 -11  -1   -1.67    1.48
   0  11   1   -0.02    1.67
   0 -11  -2    5.38    1.32
   0 -11  -2    4.87    2.56
   0 -11  -2    6.27    2.26
   0 -11  -3    3.51    2.28
   0 -11  -3    4.98    2.33
   0 -11  -3    2.65    1.27
   0 -11  -4   47.11    5.45
   0 -11  -4   43.47    3.94
   0 -11  -4   46.47    4.97
   0 -11  -5   24.38    4.07
   0 -11  -5   25.09    3.21
   0 -11  -5   26.19    3.80
   0 -11  -6  100.92    6.54
   0 -11  -7   24.15    3.46
   0 -11  -8  183.39    9.60
   0 -11  -9  220.62   10.97
   0 -11 -10   -0.15    1.50
   0 -11 -11    1.98    1.70
   0 -11 -12   26.54    4.41
   0 -11 -13   59.73    6.92
   0 -11 -14    3.23    2.57
   0 -11 -15   -1.45    1.91
   0 -11 -16    9.75    3.08
   0  12  -5    5.69    2.98
   0  12  -4  192.93   12.47
   0  12  -3   20.20    4.05
   0 -12   2   22.79    4.28
   0  12  -2   24.46    4.37
   0  12  -1    5.21    2.40
   0 -12   1   10.83    3.17
   0  12   0   24.24    4.19
   0 -12   0   21.91    4.07
   0 -12   0   23.02    4.41
   0 -12  -1    5.45    2.82
   0 -12  -1    8.39    2.75
   0 -12  -2   13.38    3.28
   0 -12  -2   11.49    2.79
   0 -12  -3  175.98   10.82
   0 -12  -3  175.17    7.45
   0 -12  -3  162.63    9.82
   0 -12  -4   43.04    5.55
   0 -12  -4   47.21    5.42
   0 -12  -4   40.21    3.86
   0 -12  -5    9.10    2.56
   0 -12  -5   11.38    2.22
   0 -12  -5   10.04    3.08
   0 -12  -6   83.51    7.00
   0 -12  -6   86.52    7.58
   0 -12  -6   89.23    6.34
   0 -12  -7  108.85    7.34
   0 -12  -8   98.43    7.27
   0 -12  -9   19.56    3.68
   0 -12 -10   -0.66    1.58
   0 -12 -11   82.17    7.47
   0 -12 -12  124.72    9.50
   0 -12 -13   12.56    3.54
   0 -12 -14    3.02    2.40
   0 -12 -15   47.25    6.51
   0  13  -3   66.67    7.61
   0  13  -2   15.70    3.89
   0  13  -1    3.01    2.40
   0 -13   1    1.31    1.93
   0 -13   0    3.51    2.42
   0  13   0    4.07    2.45
   0 -13  -1   80.68    7.66
   0 -13  -1   74.88    7.83
   0 -13  -2  192.56   11.50
   0 -13  -2  198.53   12.39
   0 -13  -3   50.32    6.37
   0 -13  -3   56.34    6.24
   0 -13  -4   40.97    5.25
   0 -13  -4   41.17    5.62
   0 -13  -5   13.04    3.30
   0 -13  -5   16.53    2.90
   0 -13  -5   15.99    3.78
   0 -13  -6    7.26    2.91
   0 -13  -6    7.73    2.69
   0 -13  -6    4.38    1.74
   0 -13  -7  102.49    8.77
   0 -13  -7  121.67    8.86
   0 -13  -7  117.14    7.81
   0 -13  -8   72.65    6.44
   0 -13  -9    1.95    2.00
   0 -13 -10    4.55    1.84
   0 -13 -11   41.15    5.51
   0 -13 -12    5.78    2.75
   0 -13 -13    3.86    2.53
   0 -13 -14   23.96    4.65
   0 -13 -15   46.64    6.73
   0  14  -1   20.02    4.56
   0 -14   1   19.11    4.50
   0 -14   0   18.24    4.44
   0 -14  -1   19.64    4.22
   0 -14  -1   13.26    3.91
   0 -14  -2   32.88    5.37
   0 -14  -2   26.52    4.77
   0 -14  -3   11.69    3.64
   0 -14  -3    2.07    2.18
   0 -14  -4   11.60    3.13
   0 -14  -4    9.62    3.42
   0 -14  -5   11.03    2.83
   0 -14  -5    7.13    3.26
   0 -14  -6  162.81   10.74
   0 -14  -6  157.17   11.20
   0 -14  -7    5.36    2.56
   0 -14  -7    4.53    1.96
   0 -14  -7    5.22    2.64
   0 -14  -8    9.30    2.77
   0 -14  -8   16.65    3.96
   0 -14  -8   18.01    3.58
   0 -14  -9   30.22    4.53
   0 -14 -10    1.90    1.58
   0 -14 -11    2.29    2.28
   0 -14 -12   10.51    3.49
   0 -14 -13   51.87    6.77
   0 -14 -14   13.49    4.06
   0 -15  -1   35.78    5.67
   0 -15  -2   15.84    4.39
   0 -15  -2   24.45    5.00
   0 -15  -3    3.86    3.00
   0 -15  -3    5.44    2.84
   0 -15  -4   31.94    5.20
   0 -15  -4   29.71    5.45
   0 -15  -5   15.01    3.97
   0 -15  -5    9.84    3.22
   0 -15  -6   28.70    4.91
   0 -15  -6   32.25    5.51
   0 -15  -7    0.02    1.63
   0 -15  -7    1.51    2.28
   0 -15  -8   -2.04    2.58
   0 -15  -8   -0.46    2.35
   0 -15  -9    6.53    2.87
   0 -15  -9    7.20    2.58
   0 -15  -9    0.18    2.05
   0 -15 -10   61.80    7.06
   0 -15 -10   55.65    6.34
   0 -15 -11    6.38    2.52
   0 -15 -12   -1.23    2.78
   0 -15 -13    9.02    3.12
   0 -16  -4   12.07    3.71
   0 -16  -5    3.07    2.47
   0 -16  -6    6.94    3.22
   0 -16  -7    6.64    2.90
   0 -16  -8   33.37    5.33
   0 -16  -9    9.46    3.40
   0 -16 -10   41.79    6.41
   0 -16 -12    3.36    2.58
   1 -16 -12   11.82    3.50
   1 -16 -11    7.08    3.10
   1 -16 -11   10.12    3.66
   1 -16 -10   -0.05    2.01
   1 -16  -9    3.19    2.03
   1 -16  -8    1.07    1.95
   1 -16  -7   -3.15    2.48
   1 -16  -6    4.57    2.66
   1 -16  -5    4.11    2.55
   1 -16  -4   11.31    3.44
   1 -16  -3   26.21    5.06
   1 -15 -13    7.45    3.27
   1 -15 -12   -0.35    1.90
   1 -15 -11    8.25    3.31
   1 -15 -10   -0.43    1.87
   1 -15 -10    0.60    1.97
   1 -15  -9    4.18    2.37
   1 -15  -9    5.52    2.90
   1 -15  -8   20.61    4.51
   1 -15  -8   25.70    4.70
   1 -15  -7   47.67    6.79
   1 -15  -7   39.38    5.64
   1 -15  -6    8.54    3.06
   1 -15  -6   10.79    3.59
   1 -15  -5   31.74    5.17
   1 -15  -5   24.69    4.81
   1 -15  -4   11.79    3.93
   1 -15  -4    9.88    3.41
   1 -15  -3   10.22    3.70
   1 -15  -3    9.36    2.76
   1 -15  -2    9.56    3.42
   1 -15  -2   21.14    4.73
   1 -15  -1    7.63    2.88
   1 -15   0    3.29    2.75
   1 -14 -14    3.01    2.73
   1 -14 -13   15.26    4.27
   1 -14 -12   17.24    4.21
   1 -14 -11    6.01    3.00
   1 -14 -10   53.59    6.22
   1 -14  -9   45.45    5.60
   1 -14  -9   49.90    6.04
   1 -14  -8   43.45    5.32
   1 -14  -8   39.83    5.30
   1 -14  -7    3.12    2.07
   1 -14  -7    3.97    2.55
   1 -14  -7    6.58    2.22
   1 -14  -6    4.33    2.88
   1 -14  -6    8.25    2.78
   1 -14  -5   16.20    3.72
   1 -14  -5   17.29    3.93
   1 -14  -4   27.56    4.62
   1 -14  -4   21.81    4.63
   1 -14  -3    0.27    2.15
   1 -14  -3    0.28    1.92
   1 -14  -2   47.50    6.77
   1 -14  -2   33.94    5.28
   1 -14  -1   19.77    4.65
   1 -14  -1   20.14    4.39
   1 -14   0   12.15    3.37
  -1  14  -1    5.31    2.71
  -1  14  -2   45.84    6.45
   1 -13 -14   90.44    8.97
   1 -13 -13   72.14    7.85
   1 -13 -12   -1.33    2.14
   1 -13 -11   -3.57    1.97
   1 -13 -10   24.74    4.24
   1 -13  -9   14.89    3.29
   1 -13  -8    1.29    1.71
   1 -13  -8    6.14    2.26
   1 -13  -7    6.57    2.24
   1 -13  -7    4.71    2.13
   1 -13  -6   20.50    3.81
   1 -13  -6   21.47    4.08
   1 -13  -6   24.09    3.70
   1 -13  -5  215.19   11.55
   1 -13  -5  226.89   12.91
   1 -13  -5  227.34   10.31
   1 -13  -4   64.07    7.11
   1 -13  -4   78.08    7.12
   1 -13  -3   42.59    5.34
   1 -13  -3   35.63    5.30
   1 -13  -2    6.87    2.99
   1 -13  -2    7.21    2.87
   1 -13  -1  135.20    9.69
   1 -13  -1  116.62    9.68
   1 -13   0  161.27   10.95
   1 -13   0  182.84   12.12
  -1  13   0  166.24   10.78
  -1  13  -1    1.83    1.95
   1 -13   1    6.16    2.84
  -1  13  -2   14.74    3.79
  -1  13  -3   42.68    6.07
   1 -12 -15   12.42    3.89
   1 -12 -14    6.80    3.07
   1 -12 -13   -1.87    2.49
   1 -12 -12   -0.58    1.46
   1 -12 -11    2.96    1.97
   1 -12 -10  126.88    9.07
   1 -12  -9  156.17    9.80
   1 -12  -8   33.45    4.75
   1 -12  -7   48.86    5.14
   1 -12  -7   39.18    4.83
   1 -12  -6   83.78    6.85
   1 -12  -6   78.17    6.12
   1 -12  -5   49.02    5.94
   1 -12  -5   55.40    5.73
   1 -12  -5   51.08    4.84
   1 -12  -4   -0.85    2.18
   1 -12  -4    0.44    1.29
   1 -12  -4    0.55    1.47
   1 -12  -3   38.15    4.80
   1 -12  -3   35.06    3.67
   1 -12  -3   39.25    5.33
   1 -12  -2   30.03    4.55
   1 -12  -2   26.84    4.52
   1 -12  -1    3.97    2.15
  -1  12   1   10.15    2.75
   1 -12  -1    9.32    3.03
   1 -12   0   66.60    6.64
   1 -12   0   67.63    7.08
  -1  12   0   58.09    6.12
   1 -12   1  136.04    9.61
  -1  12  -1  121.06    8.99
  -1  12  -2    1.12    1.72
  -1  12  -3    6.55    2.53
  -1  12  -4   29.02    4.98
  -1  12  -5   -2.36    2.89
   1 -11 -16    7.49    3.46
   1 -11 -15   45.56    6.50
   1 -11 -14    1.27    1.85
   1 -11 -13   50.80    6.26
   1 -11 -12   19.42    3.94
   1 -11 -11    3.17    2.18
   1 -11 -10   78.12    6.92
   1 -11  -9    2.07    1.91
   1 -11  -8  209.81   10.57
   1 -11  -7    2.66    1.73
   1 -11  -6  123.66    7.81
   1 -11  -6  142.05    8.04
   1 -11  -5   13.43    2.59
   1 -11  -5   14.02    3.03
   1 -11  -4    2.72    1.90
   1 -11  -4    1.26    1.50
   1 -11  -4    1.03    1.64
   1 -11  -3  127.86    8.70
   1 -11  -3  127.71    8.05
   1 -11  -3  124.32    6.64
   1 -11  -2   63.06    5.95
   1 -11  -2   60.95    4.52
   1 -11  -2   60.60    6.25
   1 -11  -1    0.62    1.30
  -1  11   1    3.00    1.52
   1 -11  -1    2.29    1.46
   1 -11  -1    3.07    1.13
   1 -11   0   45.30    5.57
   1 -11   0   41.94    4.92
  -1  11   0   49.79    5.39
   1 -11   1    0.45    1.72
   1 -11   1   -0.58    1.87
  -1  11  -1    1.49    1.83
  -1  11  -2   94.25    7.87
  -1  11  -3   58.74    6.35
  -1  11  -4    6.80    2.20
  -1  11  -5    9.33    2.99
  -1  11  -6    7.68    3.23
  -1  11  -7    1.68    2.41
   1 -10 -16   83.50    8.68
   1 -10 -15    2.09    2.62
   1 -10 -14    4.80    2.39
   1 -10 -13   27.57    4.56
   1 -10 -12   46.64    5.75
   1 -10 -11   72.96    6.96
   1 -10 -10   39.85    5.01
   1 -10  -9    5.64    2.47
   1 -10  -8  101.39    7.33
   1 -10  -7  391.44   13.58
   1 -10  -6   72.39    5.62
   1 -10  -5  143.50    7.90
   1 -10  -5  142.36    7.46
   1 -10  -4   74.41    5.78
   1 -10  -4   77.06    5.36
   1 -10  -3    1.49    1.12
   1 -10  -3    3.89    2.04
   1 -10  -3    6.02    2.03
   1 -10  -2  343.74   10.13
   1 -10  -2  342.38   12.48
   1 -10  -2  348.38   13.75
  -1  10   1  102.24    6.92
   1 -10  -1   96.20    6.83
   1 -10  -1  108.89    5.48
   1 -10  -1   99.74    7.45
   1 -10   0    3.58    2.08
  -1  10   0    2.75    1.91
   1 -10   0    7.80    2.39
   1 -10   1   41.59    4.88
   1 -10   1   31.20    4.52
  -1  10  -1   39.74    4.73
   1 -10   2   -0.58    1.48
  -1  10  -2    3.06    1.85
  -1  10  -3  192.93   10.76
  -1  10  -4    7.98    2.54
  -1  10  -5    1.18    1.76
  -1  10  -6   20.88    4.48
  -1  10  -7   12.04    3.45
  -1  10  -8    8.67    3.05
   1  -9 -17    4.84    2.67
   1  -9 -16    2.59    1.96
   1  -9 -15   19.23    4.29
   1  -9 -14   18.80    4.16
   1  -9 -13    6.84    2.77
   1  -9 -12   23.10    4.45
   1  -9 -11  503.43   17.30
   1  -9 -10   17.24    3.23
   1  -9  -9   92.59    6.94
   1  -9  -8   41.84    4.53
   1  -9  -7  269.54   10.87
   1  -9  -7  268.34    7.78
   1  -9  -6   -0.04    1.40
   1  -9  -6    1.01    0.83
   1  -9  -5    0.58    0.52
   1  -9  -5    0.64    1.01
   1  -9  -4  152.72    7.18
   1  -9  -4  167.43    7.96
   1  -9  -3   30.83    3.12
   1  -9  -3   30.27    3.65
   1  -9  -3   25.44    3.63
   1  -9  -2    1.84    1.37
  -1   9   2    2.97    1.57
   1  -9  -2    0.36    1.53
   1  -9  -2   -0.02    0.78
   1  -9  -1  147.34    8.37
   1  -9  -1  143.10    6.04
  -1   9   1  149.14    7.76
   1  -9  -1  154.86    8.02
  -1   9   1  142.06    6.01
   1  -9   0  209.14    9.55
  -1   9   0  196.72    6.71
  -1   9   0  184.46    9.01
   1  -9   0  192.86    9.78
   1  -9   0  198.99    6.81
  -1   9  -1  124.54    7.64
   1  -9   1  140.24    8.48
   1  -9   1  128.62    7.86
  -1   9  -1  132.35    5.19
   1  -9   2  220.67   10.52
  -1   9  -2  217.50   10.38
  -1   9  -3   34.14    4.44
  -1   9  -4   67.32    6.51
  -1   9  -5    9.37    3.04
  -1   9  -6   62.45    6.69
  -1   9  -7    4.93    2.30
  -1   9  -8   37.85    5.79
  -1   9  -9   21.68    4.67
   1  -8 -17   22.30    4.84
   1  -8 -16    7.93    3.20
   1  -8 -15   35.92    5.52
   1  -8 -14    5.73    2.72
   1  -8 -13  109.85    8.60
   1  -8 -12  177.48   10.49
   1  -8 -11   33.07    4.53
   1  -8 -10  187.87    9.91
   1  -8  -9  129.22    7.96
   1  -8  -8   -0.65    1.57
   1  -8  -7  135.08    5.71
   1  -8  -7  129.88    7.37
   1  -8  -6   34.27    3.63
   1  -8  -6   38.52    2.82
   1  -8  -5    5.36    2.37
   1  -8  -5    9.15    1.43
   1  -8  -4   35.38    3.42
   1  -8  -4   38.18    1.97
   1  -8  -3  389.41   11.31
   1  -8  -3  365.31   10.09
   1  -8  -2  944.47   19.50
   1  -8  -2  965.15   18.25
  -1   8   2 1002.04   16.12
  -1   8   2  981.02   17.88
   1  -8  -2  975.26   15.71
  -1   8   1  112.65    6.34
   1  -8  -1  116.66    6.50
   1  -8  -1  115.12    6.92
   1  -8  -1  108.40    5.04
  -1   8   1  118.28    5.25
   1  -8   0  640.39   11.77
   1  -8   0  645.82   15.55
  -1   8   0  662.69   15.72
  -1   8   0  659.83   11.70
   1  -8   0  638.90   16.46
  -1   8  -1  318.37    7.73
  -1   8  -1  318.19   11.41
   1  -8   1  327.39   12.08
   1  -8   1  331.21   11.61
   1  -8   2  138.91    8.06
  -1   8  -2  142.14    7.99
  -1   8  -2  132.08    4.75
   1  -8   2  143.24    7.91
  -1   8  -3   64.03    3.18
  -1   8  -3   70.54    5.94
  -1   8  -4    3.35    1.98
  -1   8  -5    1.67    1.81
  -1   8  -6   12.26    3.13
  -1   8  -7  269.17   13.58
  -1   8  -8   54.42    6.60
  -1   8  -9   10.01    3.20
  -1   8 -10   16.62    4.17
   1  -7 -17   77.54    8.22
   1  -7 -16    6.45    2.76
   1  -7 -15   10.29    3.18
   1  -7 -14   60.79    6.67
   1  -7 -13    0.35    1.36
   1  -7 -12  181.54   10.39
   1  -7 -11    0.77    1.46
   1  -7 -10    5.82    2.03
   1  -7  -9  324.62   12.23
   1  -7  -8  710.77   17.25
   1  -7  -7  120.09    6.84
   1  -7  -7  115.89    5.41
   1  -7  -6    0.46    0.54
   1  -7  -6    0.16    0.97
   1  -7  -5   17.79    1.76
   1  -7  -5   15.96    2.34
   1  -7  -4   12.81    2.03
   1  -7  -4   11.30    1.17
  -1   7   3 1136.12   17.24
   1  -7  -3 1070.83   16.50
   1  -7  -3 1111.24   17.60
   1  -7  -3 1084.13    9.11
   1  -7  -2    1.63    0.80
  -1   7   2    4.09    1.15
   1  -7  -2    0.16    1.10
  -1   7   2    3.77    1.04
  -1   7   1  554.18   12.70
   1  -7  -1  558.19   12.94
   1  -7  -1  549.87   13.90
   1  -7  -1  552.28   10.74
  -1   7   1  575.95   11.02
  -1   7   0   31.20    3.25
   1  -7   0   29.09    3.18
   1  -7   0   30.63    3.44
   1  -7   0   28.07    2.41
  -1   7   0   32.48    2.51
   1  -7   1  478.07    5.33
   1  -7   1  501.84   13.98
   1  -7   1  487.83   13.10
  -1   7  -1  527.92    9.51
  -1   7  -1  501.37   13.36
   1  -7   2  279.82   10.61
  -1   7  -2  271.82   10.25
   1  -7   2  278.73    5.39
   1  -7   2  289.15   10.42
  -1   7  -2  281.23    6.74
  -1   7  -3  153.17    8.14
  -1   7  -3  144.43    4.71
   1  -7   3  143.99    4.65
  -1   7  -4   36.03    4.34
  -1   7  -4   33.08    2.25
   1  -7   4   32.24    2.56
  -1   7  -5  126.49    4.48
  -1   7  -5  128.65    5.50
  -1   7  -5  137.56    8.46
   1  -7   5  130.71    5.61
   1  -7   6  224.90    8.00
  -1   7  -6  220.36   11.29
  -1   7  -7   58.55    6.17
   1  -7   7   58.44    4.48
  -1   7  -8   38.38    5.33
   1  -7   8   35.48    3.72
  -1   7  -9   80.75    7.89
  -1   7 -10    5.07    2.38
  -1   7 -11    2.69    2.63
  -1   7 -13    0.24    2.39
   1  -6 -18   14.43    3.92
   1  -6 -17   53.05    6.73
   1  -6 -16   32.09    5.06
   1  -6 -15    6.62    2.39
   1  -6 -14   11.61    3.41
   1  -6 -13   44.43    5.30
   1  -6 -12   95.12    7.46
   1  -6 -11  165.03    9.40
   1  -6 -10   -1.32    1.92
   1  -6  -9  124.94    7.45
   1  -6  -8   66.42    5.27
   1  -6  -7   46.79    4.15
   1  -6  -7   45.74    3.43
   1  -6  -6   19.94    2.41
   1  -6  -6    4.52    1.97
   1  -6  -5  393.74   10.88
   1  -6  -5  413.73    8.49
   1  -6  -4   15.66    1.92
  -1   6   4   14.31    1.98
   1  -6  -4   14.72    1.43
   1  -6  -4   13.85    2.02
   1  -6  -3   22.86    1.58
   1  -6  -3   20.48    2.20
   1  -6  -3   25.71    2.81
  -1   6   3   22.02    2.41
   1  -6  -2  769.09    6.58
   1  -6  -2  752.13   13.44
   1  -6  -2  789.72   13.83
  -1   6   2  777.67   13.29
   1  -6  -2  764.06   12.61
  -1   6   2  807.43   13.03
  -1   6   1  163.66    6.35
   1  -6  -1  164.25    5.55
   1  -6  -1  162.50    6.95
   1  -6  -1  166.94    6.45
   1  -6  -1  162.75    6.52
  -1   6   1  173.44    5.70
  -1   6   0 2846.34   27.62
   1  -6   0 2792.20   22.05
   1  -6   0 2738.95   28.80
   1  -6   0 2797.18   27.27
  -1   6   0 2859.45   22.01
   1  -6   1   68.15    2.25
  -1   6  -1   73.45    4.77
  -1   6  -1   77.75    3.50
   1  -6   1   71.01    4.86
   1  -6   1   69.93    4.65
  -1   6  -2   27.67    2.05
  -1   6  -2   29.09    3.28
   1  -6   2   26.41    3.04
   1  -6   2   29.30    1.84
   1  -6   2   32.04    3.44
  -1   6  -3   23.43    3.24
  -1   6  -3   21.14    1.80
   1  -6   3   21.56    1.84
  -1   6  -4   63.04    5.22
   1  -6   4   67.57    3.65
  -1   6  -4   67.55    3.27
  -1   6  -5    6.32    2.05
  -1   6  -5    4.97    1.06
   1  -6   5    3.21    0.98
  -1   6  -6    2.70    0.82
  -1   6  -6    0.22    1.48
  -1   6  -6    1.48    0.76
   1  -6   6    1.78    1.05
  -1   6  -7   38.87    2.29
  -1   6  -7   43.07    5.12
   1  -6   7   38.98    3.69
   1  -6   8   58.76    4.81
  -1   6  -8   59.74    6.15
   1  -6   9   -1.41    1.25
  -1   6  -9   -0.18    1.75
   1  -6  10   36.48    4.26
  -1   6 -10   33.08    5.13
  -1   6 -11    6.72    2.76
  -1   6 -12   -0.33    1.47
  -1   6 -12   -1.12    2.58
  -1   6 -13   10.13    3.12
  -1   6 -14   13.93    3.78
   1  -5 -18   14.54    3.93
   1  -5 -17    1.66    2.19
   1  -5 -16    0.72    2.48
   1  -5 -15   31.17    4.90
   1  -5 -14   53.25    6.05
   1  -5 -13    3.75    1.92
   1  -5 -12   20.46    3.71
   1  -5 -11  288.78   12.06
   1  -5 -10   -0.53    1.44
   1  -5  -9   14.55    2.65
   1  -5  -8   42.62    4.06
   1  -5  -7   -0.18    0.85
   1  -5  -6    9.38    1.85
   1  -5  -6    9.05    1.44
   1  -5  -5  222.53    6.34
   1  -5  -5  197.36    7.36
  -1   5   4 3586.35   29.66
   1  -5  -4 3629.57   22.50
   1  -5  -3   67.63    3.86
   1  -5  -3   72.76    2.74
  -1   5   3   73.80    3.99
   1  -5  -3   69.45    3.56
   1  -5  -2   37.13    1.63
  -1   5   2   39.66    2.73
   1  -5  -2   38.12    2.73
   1  -5  -2   35.44    2.62
  -1   5   2   43.48    2.86
   1  -5  -1   75.12    3.94
  -1   5   1   69.12    3.75
   1  -5  -1   71.96    3.82
   1  -5  -1   68.33    3.39
  -1   5   1   73.25    3.48
   1  -5   0   47.13    2.71
   1  -5   0   51.36    3.36
  -1   5   0   44.81    2.61
  -1   5   0   49.50    3.37
   1  -5   0   48.22    3.36
   1  -5   0   39.44    3.19
   1  -5   0   42.74    1.50
  -1   5   0   47.92    3.21
  -1   5  -1  360.35    9.32
   1  -5   1  366.47    5.38
  -1   5  -1  394.69    9.99
   1  -5   1  349.11    9.65
  -1   5  -1  378.83    7.27
   1  -5   1  367.59    9.47
   1  -5   2   81.46    4.85
   1  -5   2   91.31    3.21
   1  -5   2   87.18    4.89
  -1   5  -2   91.38    3.55
  -1   5  -2   78.82    4.83
  -1   5  -3  122.86    6.36
   1  -5   3  125.31    4.41
  -1   5  -3  132.73    4.36
  -1   5  -4   11.20    1.45
  -1   5  -4    9.11    2.00
   1  -5   4   12.61    1.67
  -1   5  -5  182.01    5.70
  -1   5  -5  176.99    8.58
   1  -5   5  173.61    6.43
  -1   5  -6  218.66   10.01
  -1   5  -6  205.90    5.15
   1  -5   6  200.16    7.61
  -1   5  -7  307.29   12.50
  -1   5  -7  307.84    5.27
  -1   5  -7  311.64    5.25
   1  -5   7  312.49   10.18
   1  -5   8   26.44    3.32
  -1   5  -8   22.19    3.72
   1  -5   9   44.83    4.47
  -1   5  -9   48.28    5.68
   1  -5  10   67.91    5.84
  -1   5 -10   71.81    7.20
   1  -5  11    7.94    2.36
  -1   5 -11   10.99    3.35
  -1   5 -12    1.43    1.68
  -1   5 -12    4.50    2.45
   1  -5  12    0.34    1.27
  -1   5 -13    4.13    2.23
  -1   5 -13    3.83    2.28
  -1   5 -14    8.35    2.96
   1  -4 -18    5.11    2.79
   1  -4 -17   19.62    4.14
   1  -4 -16   61.70    6.82
   1  -4 -15   24.92    4.36
   1  -4 -14   -0.29    1.63
   1  -4 -13  170.94    9.89
   1  -4 -12   -1.46    1.74
  -1   4  11   61.44    5.44
   1  -4 -11   58.38    5.51
   1  -4 -10  337.94   12.27
  -1   4  10  328.16   11.53
  -1   4   9   20.71    2.85
   1  -4  -9   23.21    3.25
  -1   4   8    1.12    1.11
   1  -4  -8    1.49    1.03
   1  -4  -7   74.20    4.88
   1  -4  -6  426.20    9.80
   1  -4  -6  392.39   10.61
   1  -4  -5   58.69    3.32
   1  -4  -5   51.46    3.68
  -1   4   4  563.49   11.18
   1  -4  -4  541.80   10.94
   1  -4  -4  571.62    9.23
  -1   4   3 1257.70   15.71
   1  -4  -3 1218.52   15.33
   1  -4  -3 1237.52   13.09
   1  -4  -3 1272.34   11.85
   1  -4  -2   34.69    2.23
   1  -4  -2   41.91    2.78
   1  -4  -1 1564.09   15.80
  -1   4   1 1549.34   15.29
   1  -4  -1 1567.92   15.03
   1  -4  -1 1558.34   15.38
  -1   4   1 1558.84   15.03
   1  -4   0  279.02    7.03
   1  -4   0  283.47    6.14
   1  -4   0  270.31    6.73
  -1   4   0  262.55    5.87
  -1   4   0  270.51    6.86
  -1   4   0  260.63    6.55
   1  -4   0  264.36    7.25
  -1   4  -1  139.37    4.17
  -1   4  -1  148.21    5.33
  -1   4  -1  137.76    5.38
   1  -4   1  138.99    5.24
   1  -4   1  139.23    3.32
   1  -4   1  139.09    5.47
  -1   4  -2   17.43    2.02
   1  -4   2   18.65    2.15
  -1   4  -2   23.10    2.44
   1  -4   2   21.58    1.58
  -1   4  -2   20.46    2.17
  -1   4  -2   25.53    1.83
  -1   4  -3   45.52    2.53
  -1   4  -3   39.59    3.35
   1  -4   3   56.21    3.14
  -1   4  -3   49.26    3.57
  -1   4  -3   49.71    3.66
   1  -4   4  462.77    9.38
  -1   4  -4  473.55   12.25
   1  -4   5  549.32   11.30
   1  -4   6  254.72    8.45
  -1   4  -6  264.22    4.95
   1  -4   7   48.68    4.02
   1  -4   8   84.45    5.70
   1  -4   9    7.96    2.13
   1  -4  10  241.06   10.73
   1  -4  11   29.07    4.02
  -1   4 -11   41.61    4.85
   1  -4  12    8.72    2.61
  -1   4 -12    1.40    1.71
  -1   4 -13   12.29    3.20
   1  -4  13   11.02    2.92
  -1   4 -14   -0.81    1.68
   1  -3 -18   15.43    4.03
   1  -3 -17    7.31    3.06
   1  -3 -16   11.69    3.07
   1  -3 -15   50.04    5.87
   1  -3 -14   65.91    6.40
   1  -3 -13   -0.23    1.46
   1  -3 -12  184.38    9.73
  -1   3  11  317.81   12.19
   1  -3 -11  321.71   12.21
  -1   3  10   32.61    3.88
   1  -3 -10   39.54    4.27
  -1   3   9   -0.34    1.33
   1  -3  -9    0.24    1.27
   1  -3  -8   34.84    4.01
  -1   3   8   48.40    4.05
  -1   3   7   73.63    4.56
   1  -3  -7   72.89    4.71
  -1   3   7   68.22    4.33
   1  -3  -6    1.70    1.14
  -1   3   6   -0.61    0.96
  -1   3   6    2.73    1.22
   1  -3  -5  162.66    5.68
   1  -3  -5  164.96    6.38
  -1   3   4 1082.73   14.80
   1  -3  -4 1048.51   14.43
   1  -3  -3  281.18    6.97
   1  -3  -3  281.79    5.73
  -1   3   3  285.21    7.04
   1  -3  -2 9983.97   37.80
  -1   3   2 9999.00   37.90
   1  -3  -2 9991.21   31.01
   1  -3  -1   13.05    1.24
   1  -3  -1   13.28    1.33
   1  -3  -1    9.27    1.06
  -1   3   1   11.56    1.22
  -1   3   1   10.21    1.09
   1  -3   0  566.71    9.10
   1  -3   0  574.84    8.35
  -1   3   0  569.78    8.28
  -1   3   0  566.91    8.59
   1  -3   0  554.38    8.55
   1  -3   0  580.45    8.12
  -1   3   0  556.98    7.85
  -1   3  -1 2157.74   17.64
   1  -3   1 2107.13   17.61
   1  -3   1 2111.49   18.25
  -1   3  -1 2120.38   15.14
  -1   3  -1 2103.55   18.26
  -1   3  -1 2137.19   18.17
  -1   3  -2  331.05    6.28
  -1   3  -2  345.40    7.88
  -1   3  -2  340.37    8.19
   1  -3   2  335.57    6.01
  -1   3  -2  349.35    7.81
   1  -3   3 1205.46   13.22
  -1   3  -3 1223.32   15.78
  -1   3  -3 1183.23   16.17
  -1   3  -4   67.28    3.58
  -1   3  -4   55.86    3.84
  -1   3  -4   58.58    3.87
   1  -3   4   61.62    3.42
  -1   3  -5  309.43    8.34
  -1   3  -5  302.36    9.08
   1  -3   5  304.06    8.29
  -1   3  -5  291.01    4.93
   1  -3   6  467.46   11.15
  -1   3  -6  432.27    4.93
   1  -3   7  132.33    6.46
   1  -3   8  178.75    8.09
   1  -3   9  158.82    8.12
  -1   3 -10   29.15    3.73
   1  -3  10   17.34    3.08
   1  -3  11   56.38    5.56
  -1   3 -11   58.23    5.29
  -1   3 -12  127.71    8.18
   1  -3  12  121.54    8.40
  -1   3 -13   49.76    5.40
   1  -3  13   48.00    5.67
  -1   3 -14   12.63    3.18
   1  -3  14   10.77    3.10
   1  -3  15   -0.01    1.91
   1  -2 -18    0.24    2.02
   1  -2 -17    4.45    2.36
   1  -2 -16   52.81    6.17
   1  -2 -15    0.04    1.76
   1  -2 -14    1.36    1.56
   1  -2 -13    4.71    1.86
   1  -2 -12   52.39    5.20
   1  -2 -12   51.56    5.00
  -1   2  11   27.67    3.80
   1  -2 -11   30.90    4.00
   1  -2 -11   32.02    3.80
  -1   2  10  235.54    9.99
   1  -2 -10  256.38    9.89
   1  -2 -10  229.90    9.68
  -1   2   9  110.30    6.43
   1  -2  -9  112.86    6.27
   1  -2  -9  104.64    6.20
  -1   2   8 1078.44   18.89
   1  -2  -8 1122.76   19.02
   1  -2  -7  111.58    5.68
  -1   2   7  115.82    5.54
  -1   2   7  104.48    5.51
   1  -2  -6 1081.27   16.48
  -1   2   6 1062.28   16.00
  -1   2   6 1116.03   16.09
  -1   2   5  785.27   12.61
   1  -2  -5  805.53   12.66
   1  -2  -5  770.40   12.88
  -1   2   4   50.40    3.00
   1  -2  -4   47.27    2.93
   1  -2  -4   50.17    2.86
  -1   2   4   50.89    2.96
  -1   2   3 1343.79   14.24
   1  -2  -3 1296.85   13.94
   1  -2  -3 1313.82   12.80
   1  -2  -2 1592.75   14.13
  -1   2   2 1598.20   14.02
   1  -2  -1  625.59    6.19
   1  -2  -1  645.98    8.16
  -1   2   1  640.84    6.21
   1  -2   0 1044.28    9.95
  -1   2   0 1074.44    9.99
  -1   2   0 1048.82    8.95
   1  -2   0 1057.20    8.97
  -1   2   0 1054.02    9.49
   1  -2   1 6280.75   25.87
  -1   2  -1 6271.61   25.84
  -1   2  -1 6278.36   25.73
  -1   2  -1 6304.19   24.69
  -1   2  -2  123.18    4.01
   1  -2   2  119.49    3.53
  -1   2  -2  122.95    4.14
  -1   2  -3  886.27   11.89
   1  -2   3  894.29   11.18
  -1   2  -4 1393.32   15.77
   1  -2   4 1364.68   15.63
  -1   2  -4 1396.31    9.83
  -1   2  -5  200.18    6.64
   1  -2   5  190.40    6.44
  -1   2  -5  185.44    3.17
   1  -2   6   57.99    3.93
   1  -2   7  655.53   14.10
   1  -2   8   30.70    3.36
   1  -2   9   16.22    2.78
  -1   2  -9   16.71    2.51
   1  -2  10   -2.41    2.18
  -1   2 -10    4.15    1.79
   1  -2  11    2.12    1.38
  -1   2 -11    6.78    1.95
   1  -2  12    0.14    1.38
  -1   2 -12   -0.92    1.26
   1  -2  13   33.83    4.85
  -1   2 -13   41.10    4.90
  -1   2 -14   66.50    6.23
   1  -2  14   79.17    7.59
   1  -2  15    3.40    2.24
  -1   2 -15    2.75    1.93
   1  -2  16   34.92    5.47
   1  -1 -17   15.96    3.77
   1  -1 -16    0.70    1.59
   1  -1 -16    0.54    1.48
   1  -1 -15   29.60    4.40
   1  -1 -15   28.48    4.37
   1  -1 -14   29.94    4.18
   1  -1 -14   28.29    4.05
   1  -1 -13    2.84    1.91
   1  -1 -13    1.74    1.67
   1  -1 -12    9.76    2.55
   1  -1 -12   11.85    2.68
   1  -1 -11  268.73   10.70
   1  -1 -11  286.15   11.27
  -1   1  11  272.13    5.44
  -1   1  10   61.27    2.75
   1  -1 -10   61.73    4.92
   1  -1 -10   59.14    4.77
  -1   1  10   55.47    4.93
  -1   1   9   94.38    6.03
   1  -1  -9   91.71    5.69
   1  -1  -9   94.73    5.83
   1  -1  -8    5.31    1.52
   1  -1  -8    3.00    1.24
  -1   1   8    3.68    1.40
  -1   1   7   38.43    3.36
   1  -1  -7   44.18    3.51
   1  -1  -7   42.21    3.39
  -1   1   7   39.31    3.30
   1  -1  -6  232.78    7.58
  -1   1   6  226.95    7.33
   1  -1  -6  221.08    7.14
   1  -1  -6  233.24    7.41
  -1   1   6  219.72    7.38
  -1   1   5  317.78    7.98
   1  -1  -5  312.33    8.07
  -1   1   5  321.34    8.13
   1  -1  -5  330.43    8.29
   1  -1  -5  328.74    8.07
   1  -1  -4  294.89    7.10
   1  -1  -4  307.14    7.19
  -1   1   4  302.42    7.13
   1  -1  -4  294.34    6.89
  -1   1   3  528.81    8.51
   1  -1  -3  522.08    8.52
   1  -1  -3  553.69    8.49
  -1   1   3  555.72    8.59
   1  -1  -3  536.09    8.39
  -1   1   2 3505.52   19.59
  -1   1   2 3532.75   18.96
   1  -1  -2 3558.28   19.14
   1  -1  -1 1271.21   10.32
  -1   1   1 1290.71   10.39
   1  -1   0 1184.49    9.62
  -1   1   0 1188.39    9.50
  -1   1  -1   54.19    1.96
   1  -1   1   52.75    1.78
  -1   1  -2 2024.62   11.38
   1  -1   2 1957.84   13.92
   1  -1   3 1582.76   14.69
  -1   1  -3 1668.98    9.83
   1  -1   4    5.13    1.40
  -1   1  -4    4.98    0.55
   1  -1   5    0.02    0.65
  -1   1  -5    1.37    0.29
  -1   1  -5    1.05    0.80
  -1   1  -6  171.32    6.61
   1  -1   6  160.86    6.37
   1  -1   7    6.45    1.89
   1  -1   8  203.37    8.36
  -1   1  -8  215.14    7.65
  -1   1  -9   44.45    3.70
   1  -1   9   50.92    4.54
   1  -1  10   36.05    4.24
  -1   1 -10   37.11    3.70
  -1   1 -11   80.53    5.63
   1  -1  11   78.25    6.31
  -1   1 -12   94.41    6.50
   1  -1  12   92.49    7.32
  -1   1 -13   56.76    5.29
   1  -1  13   47.51    5.44
  -1   1 -14   12.72    2.79
   1  -1  14   21.26    4.20
  -1   1 -15   72.70    6.58
  -1   1 -15   71.53    6.65
   1  -1  15   73.81    7.55
   1  -1  16    8.66    2.83
   1   0 -17    0.01    1.75
   1   0 -16   11.91    3.29
   1   0 -16   11.10    3.06
   1   0 -15   12.73    2.93
   1   0 -15   16.54    3.52
   1   0 -14    8.10    2.49
   1   0 -14    7.83    2.22
   1   0 -13  249.42   11.75
   1   0 -13  246.20   11.13
   1   0 -12   13.40    2.78
   1   0 -12   14.56    3.10
   1   0 -11   21.55    3.12
   1   0 -11   20.78    3.28
   1   0 -10   58.83    4.69
   1   0 -10   62.81    5.16
   1   0  -9    0.65    1.02
  -1   0   9    0.26    0.21
  -1   0   9    0.82    1.34
  -1   0   9    0.18    0.24
   1   0  -9    2.35    1.27
  -1   0   8   48.59    4.10
   1   0  -8   46.05    3.70
   1   0  -8   44.21    3.92
  -1   0   8   44.09    1.86
  -1   0   7  110.60    3.04
   1   0  -7  111.46    5.27
  -1   0   7  112.59    5.80
   1   0  -7  111.46    5.71
   1   0  -6  227.14    6.97
  -1   0   6  227.77    7.66
   1   0  -6  228.72    7.65
   1   0  -6  233.40    7.61
  -1   0   6  225.72    4.29
  -1   0   5 1183.49    9.61
   1   0  -5 1171.18   15.81
   1   0  -5 1173.76   15.81
  -1   0   4 1368.67   10.14
  -1   0   4 1440.32   15.84
   1   0  -4 1374.07   14.05
   1   0  -4 1443.87   15.90
   1   0  -4 1377.58   15.70
  -1   0   3 1888.11   16.40
   1   0  -3 1870.00   14.37
  -1   0   3 1907.07   11.54
   1   0  -3 1893.20   16.49
  -1   0   3 1883.43   14.59
   1   0  -3 1901.71   16.05
  -1   0   2  172.45    4.35
   1   0  -2  170.91    4.34
  -1   0   2  181.47    3.46
   1   0  -1  320.18    4.50
   1   0  -1  335.19    5.08
   1   0  -1  322.68    4.56
  -1   0   1  324.11    4.57
  -1   0   1  322.44    4.96
  -1   0   1  325.27    4.51
  -1   0   0 1074.53    8.22
  -1   0   0 1122.65    8.16
   1   0   0 1103.87    8.19
   1   0   0 1109.90    8.23
  -1   0   0 1088.52    7.12
   1   0   1 2135.52   11.26
  -1   0  -1 2156.21   11.21
  -1   0  -2   14.28    0.92
   1   0   2   15.30    0.97
   1   0   3   90.29    3.42
  -1   0  -3   89.03    3.38
   1   0   3   92.12    2.39
  -1   0  -3   90.14    2.29
   1   0   4  249.66    6.40
   1   0   4  235.56    3.85
  -1   0  -4  244.71    6.38
  -1   0  -4  232.43    3.70
   1   0   5  480.74    9.90
   1   0   5  488.80    5.60
  -1   0  -5  484.72    9.91
  -1   0  -5  479.87    7.90
  -1   0  -5  476.89    5.43
  -1   0  -6  717.11   10.86
   1   0   6  696.10   13.03
   1   0   6  699.45    6.78
  -1   0  -6  709.32   13.18
   1   0   7    5.54    0.61
   1   0   7    5.91    1.44
  -1   0  -7    6.21    1.23
   1   0   8  337.70    4.26
   1   0   8  361.96   10.95
  -1   0  -8  356.09    9.26
   1   0   9   47.27    4.25
  -1   0  -9   44.67    3.59
   1   0  10   33.14    3.91
  -1   0 -10   37.22    3.60
  -1   0 -11  119.06    6.58
   1   0  11  119.78    7.66
  -1   0 -12    5.05    1.77
   1   0  12   11.37    3.00
   1   0  13   79.67    7.03
  -1   0 -13   76.74    5.97
  -1   0 -14   89.70    6.69
   1   0  14   79.29    7.37
   1   0  15    2.03    1.67
  -1   0 -15    0.17    1.71
  -1   0 -16   35.16    4.95
   1   0  16   37.89    5.81
  -1   0 -17   48.67    6.08
   1   1 -17   29.21    4.95
   1   1 -16   -1.15    2.37
   1   1 -15    2.82    2.37
   1   1 -15    3.14    1.87
   1   1 -14   21.20    3.41
   1   1 -14   26.17    4.37
   1   1 -13    0.25    1.11
   1   1 -13    1.93    1.57
   1   1 -12  256.61   11.74
   1   1 -12  248.97   10.30
   1   1 -11   40.55    4.12
   1   1 -11   49.26    4.96
   1   1 -10  339.05   10.82
   1   1 -10  390.01   13.03
   1   1  -9    6.53    1.94
   1   1  -9    0.15    1.14
   1   1  -8  298.28   10.29
   1   1  -8  317.58    9.26
   1   1  -7 1617.00   22.27
  -1  -1   7 1552.74   21.76
   1   1  -7 1565.64   18.93
   1   1  -6    9.30    1.47
   1   1  -6    7.01    1.50
  -1  -1   6    6.50    0.61
  -1  -1   5  144.16    2.85
   1   1  -5  137.47    5.58
   1   1  -5  142.84    4.76
   1   1  -5  140.57    5.70
   1   1  -4  739.91   12.01
   1   1  -4  760.26    9.71
  -1  -1   4  751.68    6.70
   1   1  -4  766.33   11.83
   1   1  -3  257.01    6.40
   1   1  -3  252.55    3.93
   1   1  -3  261.41    6.08
  -1  -1   3  256.78    3.94
   1   1  -3  256.25    4.85
   1   1  -2    2.85    1.07
  -1  -1   2   25.26    1.33
   1   1  -2    1.18    0.41
   1   1  -2    1.36    0.33
  -1  -1   2    1.58    0.40
   1   1  -2   20.01    1.29
  -1  -1   1 2639.45   10.84
   1   1  -1 2584.50   14.41
  -1  -1   1 2604.98   14.14
   1   1  -1 2663.83   10.96
   1   1  -1 2611.24   12.90
   1   1  -1 2530.42   14.02
  -1  -1   1 2615.09   12.92
  -1  -1   1 2599.10   14.38
  -1  -1   0   29.88    1.42
  -1  -1   0   29.22    1.34
  -1  -1   0   29.91    1.39
   1   1   0   29.00    1.40
   1   1   1  608.89    6.58
  -1  -1  -1  611.75    6.48
   1   1   2  733.31    7.43
  -1  -1  -2  752.63    7.45
   1   1   3  239.09    4.40
   1   1   3  247.54    3.24
  -1  -1  -3  241.71    3.20
  -1  -1  -3  252.58    4.49
   1   1   3  245.58    5.48
  -1  -1  -4   16.24    1.12
   1   1   4   15.43    1.20
   1   1   4   15.38    1.62
  -1  -1  -4   16.03    1.20
  -1  -1  -4   15.82    1.66
   1   1   5  194.65    6.21
  -1  -1  -5  196.68    6.22
  -1  -1  -5  198.64    4.68
   1   1   5  197.71    4.30
  -1  -1  -5  195.64    4.27
   1   1   6   53.80    2.32
  -1  -1  -6   54.43    3.58
   1   1   6   59.54    3.79
  -1  -1  -6   53.42    2.81
  -1  -1  -7  344.23    7.90
   1   1   7  333.08    9.72
   1   1   7  315.96    5.79
  -1  -1  -8  336.11    8.54
   1   1   8  328.01   10.39
   1   1   8  351.20    6.16
  -1  -1  -9  138.37    6.07
   1   1   9  137.51    3.84
   1   1  10  101.65    3.17
  -1  -1 -10  103.88    5.56
   1   1  10  111.05    6.85
   1   1  11    5.53    2.02
  -1  -1 -11    7.63    1.74
   1   1  12  292.29   12.43
  -1  -1 -12  297.11   10.66
   1   1  13    4.79    1.96
  -1  -1 -13    2.91    1.43
   1   1  14   62.60    6.49
  -1  -1 -14   59.62    5.35
   1   1  15   32.83    4.96
  -1  -1 -15   33.32    4.17
   1   1  16    9.78    3.32
  -1  -1 -16    2.92    1.90
  -1  -1 -17    1.22    1.87
   1   1  17    0.51    2.17
  -1  -1 -18   25.57    4.96
   1   2 -16   10.32    3.32
   1   2 -15    0.50    1.70
   1   2 -14   52.45    6.00
   1   2 -13  116.57    8.53
   1   2 -13  107.07    6.90
   1   2 -12    1.53    1.38
   1   2 -12    4.46    2.54
   1   2 -11   42.83    5.06
   1   2 -11   42.86    4.11
   1   2 -10    0.66    1.37
   1   2 -10   -0.15    0.92
   1   2  -9    4.82    1.47
   1   2  -9    4.11    2.01
   1   2  -8   22.16    2.70
   1   2  -8   12.13    3.43
   1   2  -7    5.66    1.64
   1   2  -7    7.05    1.30
   1   2  -6 1859.19   23.36
   1   2  -6 1839.18   18.01
   1   2  -5   31.01    2.15
  -1  -2   5   28.95    1.28
   1   2  -5   32.72    2.82
   1   2  -4 1412.43   18.03
   1   2  -4 1427.89   16.35
  -1  -2   4 1415.96    9.63
   1   2  -4 1382.45   12.07
   1   2  -3  231.03    6.54
  -1  -2   3  231.77    4.16
   1   2  -3  239.97    6.07
   1   2  -3  255.70    4.30
   1   2  -3  240.60    6.75
   1   2  -3  237.23    4.15
   1   2  -2  727.09    5.48
   1   2  -2  661.90   10.59
   1   2  -2  692.79    7.42
   1   2  -2  753.12   11.04
  -1  -2   2  669.68    7.38
   1   2  -2  775.93    9.60
   1   2  -1 4790.53   24.20
   1   2  -1 4799.68   24.28
  -1  -2   1 4790.04   24.33
  -1  -2   1 4852.71   24.59
  -1  -2   1 4826.80   20.33
   1   2   0  293.42    5.53
   1   2   0  296.61    5.50
  -1  -2   0  289.02    5.48
  -1  -2   0  297.37    5.59
  -1  -2   0  293.09    5.52
   1   2   0  291.79    5.15
  -1  -2   0  275.63    5.03
  -1  -2  -1 2418.93   14.54
  -1  -2  -1 2419.05   15.24
   1   2   1 2400.54   15.23
  -1  -2  -2   13.10    1.20
   1   2   2   17.27    1.36
   1   2   3    9.95    1.06
   1   2   3   11.28    1.20
  -1  -2  -4   42.72    2.58
   1   2   4   44.93    2.65
  -1  -2  -4   47.02    2.38
   1   2   4   47.60    2.40
   1   2   4   40.33    1.78
   1   2   5    9.14    1.12
   1   2   5    8.96    1.01
   1   2   5    8.00    1.32
  -1  -2  -5    7.17    1.22
  -1  -2  -6   31.82    2.74
   1   2   6   30.41    2.06
   1   2   6   31.04    2.08
   1   2   6   32.62    2.79
   1   2   7  473.58   11.37
   1   2   7  464.03    8.77
   1   2   7  475.29    8.29
  -1  -2  -8  486.66    9.94
   1   2   8  477.12    8.44
   1   2   8  465.11   12.11
   1   2   9   51.70    2.87
   1   2   9   56.74    4.67
  -1  -2  -9   48.97    3.49
   1   2  10  715.22   17.15
  -1  -2 -10  721.72   14.10
   1   2  10  723.35   10.62
   1   2  11  295.36    6.84
   1   2  11  313.42   12.04
  -1  -2 -11  318.47   10.04
   1   2  12    0.19    1.57
  -1  -2 -12    1.87    1.22
   1   2  13  316.06   13.59
   1   2  14    3.36    1.91
   1   2  15    0.10    1.54
  -1  -2 -16    0.40    1.76
   1   2  16    1.64    1.80
  -1  -2 -17    3.16    1.88
   1   2  17    9.71    3.62
  -1  -2 -18    4.17    2.57
   1   3 -16    4.34    2.83
   1   3 -15   48.56    6.35
   1   3 -15   45.26    6.29
   1   3 -14    7.26    2.69
   1   3 -14    6.37    2.37
   1   3 -13   19.16    3.91
   1   3 -13   22.32    4.16
   1   3 -12   31.46    4.45
   1   3 -12   28.91    3.32
   1   3 -11   22.45    3.76
   1   3 -11   19.29    2.63
   1   3 -10   87.64    6.72
   1   3 -10  109.60    5.74
   1   3  -9   43.33    4.52
   1   3  -9   48.09    3.60
   1   3  -8   37.16    4.02
   1   3  -8   41.50    3.11
   1   3  -7   94.00    4.23
   1   3  -6   76.91    5.18
   1   3  -6   73.00    3.36
   1   3  -6   69.33    1.90
   1   3  -5 1186.21   19.06
   1   3  -5 1167.98    9.44
   1   3  -5 1218.13   11.90
   1   3  -5 1196.90   16.88
   1   3  -4  592.99    7.29
   1   3  -4  573.97   12.42
   1   3  -4  595.59   10.82
   1   3  -4  576.21    6.83
   1   3  -3   11.71    0.76
   1   3  -3   10.44    1.37
   1   3  -3   13.41    1.19
   1   3  -3   13.06    1.78
   1   3  -3   11.45    1.85
   1   3  -2  827.77    9.92
  -1  -3   2  853.12   12.96
   1   3  -2  845.85   12.76
   1   3  -2  860.25   13.22
  -1  -3   2  820.25    9.53
   1   3  -2  833.66    9.42
   1   3  -2  843.77   12.86
  -1  -3   2  840.33   12.87
   1   3  -1  325.91    6.10
  -1  -3   1  318.26    6.11
  -1  -3   1  326.28    7.51
   1   3  -1  319.62    7.37
   1   3  -1  333.57    7.43
  -1  -3   1  322.09    7.39
   1   3  -1  326.61    7.53
  -1  -3   0 1113.85   12.87
   1   3   0 1075.20   12.67
  -1  -3   0 1105.70   13.01
  -1  -3   0 1112.14   12.81
  -1  -3   0 1091.87   11.62
   1   3   0 1104.17   11.67
   1   3   0 1122.89   13.00
  -1  -3  -1 2046.02   16.73
   1   3   1 2033.50   16.61
  -1  -3  -1 2023.35   16.90
  -1  -3  -2  195.88    5.19
   1   3   2  194.61    5.23
   1   3   3   77.19    3.40
   1   3   3  117.93    3.66
   1   3   4  705.87   10.17
   1   3   4  720.68   10.59
  -1  -3  -4  715.22   10.27
  -1  -3  -5 2029.12   19.36
   1   3   5 2035.44   19.34
   1   3   5 2032.71   18.33
  -1  -3  -6  139.47    5.60
   1   3   6  134.91    5.54
   1   3   6  132.51    4.40
   1   3   6  130.42    4.83
   1   3   7    7.27    1.50
   1   3   7    6.15    1.13
   1   3   7   10.10    1.92
   1   3   8    7.47    1.29
   1   3   8    7.27    1.12
   1   3   8    7.76    1.71
   1   3   9  347.58    8.94
   1   3   9  351.62   11.23
   1   3   9  372.84    8.70
   1   3  10  244.29    9.96
   1   3  10  225.21    6.85
   1   3  11  492.24   14.99
   1   3  11  481.36   10.10
   1   3  12   50.51    5.23
   1   3  13   16.66    3.42
   1   3  14    7.30    2.23
   1   3  15   47.92    5.88
  -1  -3 -16   -1.18    1.64
   1   3  16    2.03    2.11
   1   3  17    2.36    2.38
  -1  -3 -17   -0.88    2.32
  -1  -3 -18   -1.32    2.03
   1   4 -15    0.54    1.68
   1   4 -14   70.82    7.67
   1   4 -14   70.37    7.93
   1   4 -13    5.67    2.44
   1   4 -13    3.23    1.98
   1   4 -12    2.03    2.00
   1   4 -12   -1.59    2.23
   1   4 -11    7.72    2.53
   1   4 -11   14.73    3.11
   1   4 -10   11.57    1.82
   1   4 -10   15.79    3.15
   1   4 -10    8.05    2.49
   1   4  -9  301.86   12.92
   1   4  -9  293.97   12.06
   1   4  -9  279.65    8.00
   1   4  -8   12.56    1.63
   1   4  -8   15.44    3.06
   1   4  -7   45.22    4.58
   1   4  -7   43.97    2.64
   1   4  -6  284.29    4.83
   1   4  -6  281.57    5.89
   1   4  -6  288.77   10.69
   1   4  -5  113.71    6.31
   1   4  -5  118.70    3.54
   1   4  -5  115.27    5.34
   1   4  -5  108.57    3.11
   1   4  -4  356.14    6.52
   1   4  -4  334.87    4.18
   1   4  -4  356.30   10.59
   1   4  -4  361.19    8.57
   1   4  -3  817.66   15.13
   1   4  -3  803.04   11.45
   1   4  -3  803.08   10.29
   1   4  -2  106.97    5.16
   1   4  -2  108.14    3.71
  -1  -4   2  105.16    5.11
  -1  -4   2  111.07    5.28
   1   4  -2  116.30    5.28
   1   4  -2  112.15    4.03
   1   4  -2  106.87    5.24
  -1  -4   1  361.59    8.93
   1   4  -1  342.18    8.58
   1   4  -1  353.95    8.85
  -1  -4   1  332.95    8.58
   1   4  -1  356.80    8.74
   1   4  -1  354.16    7.33
   1   4  -1  343.10    5.58
   1   4   0  475.39    9.61
  -1  -4   0  465.07    9.60
   1   4   0  492.42    8.89
  -1  -4   0  476.65    9.74
  -1  -4   0  477.45    5.03
   1   4   0  497.15    9.89
  -1  -4   0  497.77   10.10
  -1  -4  -1  637.21   10.88
   1   4   1  668.71   11.04
  -1  -4  -1  655.96   11.13
   1   4   1  655.73   10.66
  -1  -4  -2    0.28    0.60
   1   4   2    2.21    0.77
   1   4   3  649.20   11.01
   1   4   3  658.14    8.25
   1   4   4  479.82    8.18
   1   4   4  450.22    9.46
  -1  -4  -5  148.93    5.18
   1   4   5  147.37    5.54
   1   4   5  152.90    5.22
   1   4   6   68.39    3.99
   1   4   6   75.77    4.15
   1   4   7  233.54    7.80
   1   4   7  233.48    6.62
   1   4   7  245.58    7.43
   1   4   8    3.14    1.06
   1   4   8    2.46    0.98
   1   4   8    4.84    1.52
   1   4   9  252.29    9.43
   1   4   9  247.96    7.68
   1   4   9  269.66    8.16
   1   4  10  402.10   10.14
   1   4  10  415.26   12.83
   1   4  10  409.45   10.43
   1   4  11  108.35    7.06
   1   4  11  114.24    5.53
   1   4  12  127.72    8.07
   1   4  13    8.95    2.59
   1   4  14    5.65    1.87
  -1  -4 -15   14.61    3.54
   1   4  15   10.05    2.75
   1   4  16    0.99    1.66
  -1  -4 -16    3.17    1.95
  -1  -4 -17    6.21    2.58
   1   4  17    9.84    3.07
  -1  -4 -18    4.34    2.54
   1   5 -14   19.81    4.25
   1   5 -13   14.61    3.60
   1   5 -13   21.58    4.52
   1   5 -12    5.62    2.11
   1   5 -12    6.12    2.54
   1   5 -11   11.13    2.96
   1   5 -11   13.62    3.26
   1   5 -10   49.95    5.87
   1   5 -10   50.54    5.74
   1   5  -9   -0.05    1.98
   1   5  -8  417.80   15.02
   1   5  -8  395.28    7.76
   1   5  -7  273.48    4.50
   1   5  -7  291.98    5.88
   1   5  -6  303.43    5.89
   1   5  -6  277.96    4.85
   1   5  -6  298.67   11.63
   1   5  -5  543.54   11.82
   1   5  -5  542.05    8.68
   1   5  -5  548.11   14.99
   1   5  -4    2.39    0.88
   1   5  -4    3.81    0.89
   1   5  -4    1.45    1.35
   1   5  -3  544.38   13.48
   1   5  -3  567.41    9.87
   1   5  -3  560.15    9.76
   1   5  -2  419.37   11.08
   1   5  -2  439.48    7.56
   1   5  -2  430.85    8.96
   1   5  -1 1138.81   10.40
   1   5  -1 1170.88   17.80
   1   5  -1 1171.07   17.46
   1   5  -1 1165.34   14.95
  -1  -5   1 1163.00   17.48
  -1  -5   1 1125.30   17.75
  -1  -5   0   50.80    3.59
   1   5   0   54.00    3.71
  -1  -5   0   49.33    1.78
   1   5   0   49.19    3.53
  -1  -5   0   49.02    3.55
   1   5   0   54.12    3.32
  -1  -5  -1   19.31    2.24
   1   5   1   22.97    2.26
   1   5   1   21.63    2.30
  -1  -5  -1   16.49    1.45
  -1  -5  -1   18.23    2.21
  -1  -5  -1   18.71    2.21
  -1  -5  -2  151.70    5.97
   1   5   2  162.21    3.31
  -1  -5  -2  158.72    5.90
   1   5   2  160.98    5.93
   1   5   3   52.05    3.69
   1   5   3   48.34    2.30
   1   5   4   55.12    3.84
   1   5   4   61.52    2.99
   1   5   5  548.90    9.78
   1   5   5  542.70   11.61
  -1  -5  -6   62.93    3.72
   1   5   6   68.85    3.90
   1   5   6   62.77    4.09
  -1  -5  -7    5.98    1.37
   1   5   7    5.29    1.31
   1   5   8  995.56   17.22
   1   5   9  603.78   12.39
   1   5   9  619.75   14.57
   1   5  10    6.75    1.43
   1   5  10   11.54    2.61
   1   5  11  100.80    6.72
   1   5  12  395.60   14.03
   1   5  13    1.67    1.50
   1   5  14    1.87    1.51
  -1  -5 -15    0.88    1.68
   1   5  15    4.79    2.45
  -1  -5 -16   14.03    3.18
   1   5  16   14.18    3.20
   1   5  17    3.21    2.30
  -1  -5 -17   -2.03    2.84
  -1  -5 -18   27.79    5.27
   1   6 -13   15.00    4.10
   1   6 -12   23.19    4.60
   1   6 -12   17.77    4.08
   1   6 -11    3.97    1.97
   1   6 -11   -1.73    2.62
   1   6 -10  104.34    8.70
   1   6  -9  223.77   12.24
   1   6  -8   -0.20    1.81
   1   6  -7  117.59    8.08
   1   6  -6  290.67   12.19
   1   6  -6  309.71    6.90
   1   6  -5  106.65    7.07
   1   6  -5  101.50    4.27
   1   6  -5   98.91    5.07
   1   6  -4  144.36    7.84
   1   6  -4  145.93    5.62
   1   6  -4  148.37    5.42
   1   6  -3   30.52    2.37
   1   6  -3   30.89    2.68
  -1  -6   3   29.98    3.59
   1   6  -3   29.32    3.41
   1   6  -2   53.40    3.52
   1   6  -2   55.64    4.47
   1   6  -2   56.81    2.74
  -1  -6   2   56.98    4.55
   1   6  -1   38.72    3.57
  -1  -6   1   38.13    3.58
   1   6  -1   41.90    1.97
   1   6  -1   46.03    3.29
  -1  -6   1   40.50    3.76
   1   6   0   56.78    1.86
   1   6   0   88.04    5.20
  -1  -6   0   77.37    5.18
   1   6   0  106.43    5.39
  -1  -6   0   67.25    4.79
  -1  -6   0   58.57    2.14
  -1  -6  -1   53.65    4.18
  -1  -6  -1   54.18    4.04
   1   6   1   51.36    3.83
   1   6   1   58.98    3.94
  -1  -6  -1   53.34    2.49
  -1  -6  -2   53.56    3.92
   1   6   2   54.80    1.79
   1   6   2   55.64    3.82
  -1  -6  -2   56.98    2.99
  -1  -6  -3  829.49   12.69
   1   6   3  864.48    8.77
   1   6   4  838.41   10.38
   1   6   5   12.31    1.44
   1   6   6  545.16   10.59
  -1  -6  -7  817.12   14.31
   1   6   7  810.47   14.18
   1   6   8  310.62    9.57
   1   6   9  196.76    8.16
   1   6  10  125.83    7.01
   1   6  11   18.66    3.09
   1   6  12    3.02    1.94
   1   6  13  325.16   13.21
   1   6  14    8.00    2.47
  -1  -6 -14   12.73    3.14
   1   6  15   18.89    3.85
  -1  -6 -15   18.52    3.83
  -1  -6 -16    8.74    3.05
   1   6  16    4.21    2.46
  -1  -6 -17    2.53    2.33
   1   6  17   -0.72    1.98
  -1  -6 -18   -2.04    2.31
   1   7 -12   -3.71    2.30
   1   7 -11    8.82    3.50
   1   7 -11   -0.49    1.81
   1   7 -10    0.20    1.73
   1   7  -9   11.00    2.99
   1   7  -8  316.93   14.60
   1   7  -7   -2.13    2.49
   1   7  -6    5.45    1.82
   1   7  -5   28.88    4.07
   1   7  -5   27.02    2.49
   1   7  -4   37.44    4.33
   1   7  -4   36.52    3.00
   1   7  -4   38.59    2.90
   1   7  -3  167.01    8.52
   1   7  -3  175.45    5.48
  -1  -7   3  167.69    8.53
   1   7  -3  178.28    6.71
   1   7  -2   31.75    2.06
   1   7  -2   32.11    3.85
  -1  -7   1  102.07    6.24
   1   7  -1   92.57    2.81
  -1  -7   1   94.72    6.16
   1   7  -1   95.98    5.99
  -1  -7   0   14.80    2.52
  -1  -7   0   13.29    2.33
   1   7   0   11.53    2.17
  -1  -7   0   13.13    1.07
   1   7   0   10.21    0.69
  -1  -7  -1  192.07    8.27
  -1  -7  -1  190.41    4.95
   1   7   1  188.32    7.82
  -1  -7  -1  174.45    7.65
  -1  -7  -2  724.23   11.01
  -1  -7  -2  752.79   15.43
  -1  -7  -2  735.07   15.69
   1   7   3   66.61    2.26
  -1  -7  -3   65.29    4.76
  -1  -7  -3   64.09    3.69
   1   7   4  318.15    6.09
  -1  -7  -4  310.40    8.92
   1   7   5    1.87    0.69
  -1  -7  -5    0.22    0.95
  -1  -7  -6  104.26    5.91
   1   7   6  109.01    4.71
   1   7   7  234.07    7.55
   1   7   8  182.75    7.20
   1   7   9  112.93    6.16
   1   7  10    8.06    1.91
   1   7  11  260.49   10.55
   1   7  12  130.43    8.03
  -1  -7 -12  132.21    8.82
   1   7  13   84.03    6.86
  -1  -7 -13   84.64    7.43
   1   7  14    2.69    1.57
  -1  -7 -14    1.92    1.75
   1   7  15   19.55    3.66
  -1  -7 -15   21.81    4.41
   1   7  16   13.78    3.09
  -1  -7 -16   12.44    3.33
   1   7  17    0.61    2.32
  -1  -7 -17    1.61    2.17
  -1  -7 -18   29.50    5.50
   1   7  18   29.38    5.51
   1   8 -11   -2.42    1.96
   1   8 -10    9.72    3.63
   1   8  -9    4.38    2.70
   1   8  -8   10.82    3.21
   1   8  -7  106.01    8.51
   1   8  -6    0.18    2.39
   1   8  -5  119.85    8.36
   1   8  -4  126.47    8.25
   1   8  -3  145.23    4.82
   1   8  -3  143.43    8.39
  -1  -8   3  142.20    8.41
  -1  -8   2    9.98    2.51
   1   8  -2   10.37    2.33
   1   8  -2   12.83    1.21
   1   8  -1  212.36    9.51
  -1  -8   1  216.30    9.73
   1   8  -1  188.54    3.46
  -1  -8   0   38.78    4.13
  -1  -8   0   45.81    4.61
   1   8   0   39.53    4.06
  -1  -8   0   40.02    1.93
  -1  -8  -1  222.93    9.62
  -1  -8  -1  211.24    9.12
   1   8   1  215.88    9.01
  -1  -8  -1  207.12    5.44
  -1  -8  -2  263.66   10.01
  -1  -8  -2  283.65    7.20
  -1  -8  -2  260.32   10.30
  -1  -8  -3   15.24    2.43
   1   8   3   12.87    0.79
  -1  -8  -3   14.23    2.43
  -1  -8  -3   14.04    1.84
   1   8   4    5.72    0.80
  -1  -8  -4    5.83    1.37
   1   8   5  134.19    4.44
  -1  -8  -5  139.47    6.52
   1   8   6  171.12    5.68
  -1  -8  -6  165.60    7.60
   1   8   7  269.40    7.89
  -1  -8  -7  266.75   10.08
   1   8   8   87.29    4.96
  -1  -8  -8   91.92    6.22
   1   8   9    2.05    1.22
  -1  -8  -9    0.12    1.36
  -1  -8 -10  201.01   10.15
   1   8  10  217.77    9.02
   1   8  11   53.55    4.83
  -1  -8 -11   58.56    5.89
  -1  -8 -12    8.64    2.51
   1   8  12   12.79    2.88
  -1  -8 -13    0.87    2.01
   1   8  13    1.84    1.58
  -1  -8 -14    9.51    3.11
   1   8  14    9.98    2.72
   1   8  15   -1.77    2.09
  -1  -8 -15   -0.77    1.76
  -1  -8 -16   52.67    6.67
   1   8  16   57.29    6.46
   1   8  17   28.40    5.06
  -1  -8 -17   21.25    4.65
   1   8  18   -2.54    2.87
   1   9  -9    9.58    3.14
   1   9  -8   48.17    6.33
   1   9  -7   25.87    4.55
   1   9  -6   26.77    4.65
   1   9  -5   19.60    3.98
   1   9  -4   30.89    4.44
  -1  -9   3    2.63    2.05
   1   9  -3    5.09    2.33
   1   9  -2   65.08    5.87
  -1  -9   2   67.64    6.07
  -1  -9   1    7.07    2.27
   1   9  -1    6.41    1.89
   1   9   0   33.48    4.05
  -1  -9   0   33.27    4.11
  -1  -9   0   30.13    1.70
  -1  -9   0   29.92    4.01
  -1  -9  -1  695.84   10.22
  -1  -9  -1  718.85   17.83
   1   9   1  721.93   17.58
  -1  -9  -1  704.71   18.37
  -1  -9  -2  725.30   11.83
  -1  -9  -2  715.99   18.22
  -1  -9  -2  740.39   17.77
  -1  -9  -3   -1.19    1.61
  -1  -9  -3    1.60    1.45
  -1  -9  -3    0.56    0.64
  -1  -9  -4   -1.41    1.86
  -1  -9  -4    3.46    1.26
   1   9   5    1.78    0.56
  -1  -9  -5   -1.11    1.30
   1   9   6  321.14    7.52
  -1  -9  -6  313.29   10.68
   1   9   7    9.19    1.50
  -1  -9  -7   11.64    2.45
   1   9   8  237.20    8.03
  -1  -9  -8  230.77   10.15
  -1  -9  -9    3.04    1.87
   1   9   9    4.58    1.77
   1   9  10  107.29    6.30
  -1  -9 -10  111.00    7.78
   1   9  11   19.25    3.01
  -1  -9 -11   19.74    3.79
   1   9  12  161.45    8.74
  -1  -9 -12  153.77    9.88
   1   9  13   54.01    5.44
  -1  -9 -13   49.37    5.88
   1   9  14   25.67    4.03
  -1  -9 -14   25.87    4.59
  -1  -9 -15   59.54    7.11
   1   9  15   56.16    6.02
   1   9  16    6.91    2.79
  -1  -9 -16   13.51    3.79
  -1  -9 -17   33.87    5.75
   1   9  17   36.01    5.40
   1   9  18   10.18    2.99
   1  10  -8   27.67    5.25
   1  10  -7   50.99    6.59
   1  10  -6   13.58    3.64
   1  10  -5   81.90    7.74
   1  10  -4   94.21    7.94
  -1 -10   3    3.49    1.77
   1  10  -3   -0.20    1.64
  -1 -10   2  204.37   11.04
   1  10  -2  177.33   10.19
  -1 -10   1   72.39    6.56
   1  10  -1   90.66    7.18
  -1 -10   0  242.94   11.41
  -1 -10   0  242.50   11.79
   1  10   0  247.86   11.26
   1  10   1    4.53    2.03
  -1 -10  -1    0.86    1.86
  -1 -10  -1    5.71    1.10
  -1 -10  -1    6.14    2.36
  -1 -10  -2   62.81    5.75
  -1 -10  -2   67.06    3.76
  -1 -10  -2   58.63    5.79
  -1 -10  -3  156.00    6.28
  -1 -10  -3  152.18    8.63
  -1 -10  -3  143.41    8.75
  -1 -10  -4    7.81    2.17
  -1 -10  -4    5.61    1.80
  -1 -10  -4    6.90    1.47
  -1 -10  -5    0.16    1.72
  -1 -10  -5    2.68    1.19
   1  10   6   91.68    3.73
  -1 -10  -6   93.88    5.99
   1  10   7   43.81    3.06
  -1 -10  -7   45.59    4.58
  -1 -10  -8    7.66    2.18
   1  10   8    6.10    1.46
  -1 -10  -9  197.78   10.07
   1  10   9  204.19    7.85
  -1 -10 -10  273.64   12.34
   1  10  10  278.54    9.90
  -1 -10 -11   30.37    4.51
   1  10  11   30.42    3.64
  -1 -10 -12   18.84    3.88
   1  10  12   16.07    2.79
   1  10  13    3.73    1.85
  -1 -10 -13    6.58    2.79
   1  10  14   -0.63    1.58
  -1 -10 -14    1.24    2.43
   1  10  15    2.00    1.73
  -1 -10 -15    0.20    1.66
   1  10  16   17.40    3.78
  -1 -10 -16   11.36    3.41
  -1 -10 -17    0.79    2.13
   1  10  17    6.54    2.69
   1  10  18    5.31    2.66
   1  11  -7   55.19    7.29
   1  11  -6   61.44    7.33
   1  11  -5   39.39    5.74
   1  11  -4   41.71    5.90
   1  11  -3    9.51    3.20
   1  11  -2   29.24    4.61
  -1 -11   2   47.72    5.76
   1  11  -1   88.99    7.49
  -1 -11   1   90.30    7.70
   1  11   0   63.31    6.17
  -1 -11   0   65.66    6.45
  -1 -11   0   70.05    6.90
  -1 -11  -1   45.89    5.35
  -1 -11  -1   54.64    6.04
  -1 -11  -2   42.84    5.29
  -1 -11  -2   40.39    4.82
  -1 -11  -2   42.92    3.07
  -1 -11  -3    1.87    1.78
  -1 -11  -3    0.58    0.81
  -1 -11  -3    1.37    1.52
  -1 -11  -4  356.92   14.29
  -1 -11  -4  355.68   13.80
  -1 -11  -4  335.85   10.27
  -1 -11  -5  134.69    8.49
  -1 -11  -5  134.61    6.98
  -1 -11  -5  140.91    8.91
  -1 -11  -6   51.70    5.58
  -1 -11  -6   59.88    4.98
  -1 -11  -7   35.75    4.08
  -1 -11  -8   -1.49    1.51
  -1 -11  -9   53.57    5.38
   1  11   9   45.36    3.71
   1  11  10   21.94    2.87
  -1 -11 -10   27.40    4.19
   1  11  11   79.02    5.60
  -1 -11 -11   84.41    7.41
   1  11  12   16.63    2.92
  -1 -11 -12   16.48    3.86
  -1 -11 -13   64.34    6.96
   1  11  13   70.31    6.01
   1  11  14  109.24    7.82
  -1 -11 -14   93.29    8.62
   1  11  15   23.78    3.95
  -1 -11 -15   22.90    4.80
   1  11  16    2.05    1.72
  -1 -11 -16    0.64    2.03
   1  12  -5    5.92    2.94
   1  12  -4    5.06    2.18
   1  12  -3   95.60    8.62
  -1 -12   2   33.02    5.30
   1  12  -2   32.26    5.11
  -1 -12   1   66.22    7.05
   1  12  -1   63.80    6.68
  -1 -12   0   95.08    8.12
   1  12   0   93.88    7.86
  -1 -12  -1    5.99    2.53
  -1 -12  -1    0.40    1.68
  -1 -12  -2   29.53    4.59
  -1 -12  -2   33.91    4.79
  -1 -12  -3   22.12    4.00
  -1 -12  -3   30.68    4.77
  -1 -12  -4  360.78   15.32
  -1 -12  -4  348.23   14.50
  -1 -12  -4  352.46   10.69
  -1 -12  -5   33.63    4.70
  -1 -12  -5   27.31    3.27
  -1 -12  -5   30.21    4.55
  -1 -12  -6   30.73    4.55
  -1 -12  -6   34.06    3.86
  -1 -12  -6   30.28    4.31
  -1 -12  -7    7.58    1.98
  -1 -12  -8   -0.22    1.34
  -1 -12  -9    3.68    1.85
  -1 -12 -10   13.16    3.17
  -1 -12 -11   -2.87    2.31
  -1 -12 -12  114.71    8.95
  -1 -12 -13   26.26    4.49
  -1 -12 -14   11.30    3.48
  -1 -12 -15    3.50    2.75
  -1 -12 -16   34.95    5.78
   1  13  -3    1.11    2.37
   1  13  -2   50.43    6.53
  -1 -13   2   62.15    7.32
  -1 -13   1   18.49    4.33
   1  13  -1   19.01    4.11
  -1 -13   0   11.27    3.18
  -1 -13  -1   11.01    3.35
  -1 -13  -1   15.83    3.86
  -1 -13  -2   29.00    4.81
  -1 -13  -2   28.25    4.98
  -1 -13  -3   -0.45    1.95
  -1 -13  -3   -0.77    1.54
  -1 -13  -4    5.93    2.67
  -1 -13  -4    5.24    2.65
  -1 -13  -5   18.31    4.00
  -1 -13  -5   19.24    3.70
  -1 -13  -6    9.92    3.39
  -1 -13  -6   10.48    2.87
  -1 -13  -6   13.12    2.51
  -1 -13  -7   74.49    6.03
  -1 -13  -7   84.45    7.58
  -1 -13  -7   80.96    7.79
  -1 -13  -8  425.61   15.13
  -1 -13  -8  392.57   16.87
  -1 -13  -9   81.65    7.01
  -1 -13 -10    0.95    1.48
  -1 -13 -11    2.25    1.92
  -1 -13 -12   16.33    3.71
  -1 -13 -13    4.54    2.91
  -1 -13 -14   17.56    4.26
  -1 -13 -15   11.16    3.49
  -1 -14   1   54.36    6.97
  -1 -14   0   55.60    7.04
  -1 -14  -1   21.30    4.33
  -1 -14  -2    4.31    3.02
  -1 -14  -2    2.32    2.31
  -1 -14  -3   50.29    6.58
  -1 -14  -3   49.62    6.47
  -1 -14  -4   26.35    4.41
  -1 -14  -4   21.26    4.20
  -1 -14  -5   -1.15    2.21
  -1 -14  -5   -2.02    2.24
  -1 -14  -6   71.54    7.79
  -1 -14  -6   67.25    7.05
  -1 -14  -7   58.36    6.60
  -1 -14  -7   52.33    6.55
  -1 -14  -8    7.12    2.86
  -1 -14  -8    9.31    2.37
  -1 -14  -8    9.86    3.08
  -1 -14  -9   18.95    4.20
  -1 -14  -9   14.42    3.31
  -1 -14 -10    4.83    2.25
  -1 -14 -11   45.24    5.67
  -1 -14 -12   11.17    3.15
  -1 -14 -13   20.20    4.39
  -1 -14 -14   60.10    7.29
  -1 -15  -1   25.82    5.28
  -1 -15  -2   21.54    5.15
  -1 -15  -2   13.90    3.90
  -1 -15  -3    3.72    2.92
  -1 -15  -3    2.31    2.26
  -1 -15  -4   -1.05    2.76
  -1 -15  -4    0.11    1.85
  -1 -15  -5   -0.61    1.74
  -1 -15  -5    2.16    2.22
  -1 -15  -6    4.43    3.17
  -1 -15  -6    2.33    2.34
  -1 -15  -7   57.29    6.94
  -1 -15  -7   77.56    8.40
  -1 -15  -8   22.56    4.66
  -1 -15  -8   25.08    4.67
  -1 -15  -9    0.05    2.13
  -1 -15  -9   -2.78    2.08
  -1 -15 -10   24.99    5.07
  -1 -15 -10   17.79    3.90
  -1 -15 -11   11.51    3.42
  -1 -15 -12   27.67    4.83
  -1 -15 -13    9.29    3.18
  -1 -15 -14   -0.44    2.22
  -1 -16  -5   56.87    7.19
  -1 -16  -6   27.80    5.25
  -1 -16  -7   41.86    6.40
  -1 -16  -8   -1.69    2.92
  -1 -16  -9    4.55    2.92
  -1 -16 -12   15.47    3.98
  -1 -16 -13    4.87    2.68
   2 -16 -11   -0.97    2.37
   2 -16  -7    0.44    1.95
   2 -16  -6   39.02    5.71
   2 -16  -5   -0.86    2.07
   2 -16  -4    4.23    2.56
   2 -16  -3    6.73    3.18
   2 -15 -12    9.88    3.38
   2 -15 -11   81.87    8.06
   2 -15 -11   65.64    7.52
   2 -15 -10   12.62    3.43
   2 -15 -10    6.82    2.23
   2 -15  -9    0.87    2.20
   2 -15  -9    0.64    2.24
   2 -15  -8   17.01    3.64
   2 -15  -8   19.30    4.48
   2 -15  -8   18.27    3.81
   2 -15  -7   20.03    4.53
   2 -15  -7   13.98    3.52
   2 -15  -6   15.44    3.78
   2 -15  -6   17.18    4.35
   2 -15  -5    3.86    2.37
   2 -15  -5   -0.84    2.91
   2 -15  -4   -2.47    2.75
   2 -15  -4   -0.96    2.30
   2 -15  -3   18.76    4.35
   2 -15  -3    8.67    2.48
   2 -15  -2    4.56    3.05
   2 -15  -1   32.30    5.33
   2 -14 -13    2.19    3.02
   2 -14 -12   22.76    4.48
   2 -14 -11   10.15    2.96
   2 -14 -10    2.84    1.92
   2 -14 -10    6.56    3.08
   2 -14  -9   -0.99    1.56
   2 -14  -9    1.33    1.77
   2 -14  -8   -0.97    1.87
   2 -14  -8    3.02    2.16
   2 -14  -7    2.25    1.79
   2 -14  -7    6.44    2.78
   2 -14  -7    3.41    2.09
   2 -14  -6   -1.68    2.58
   2 -14  -6    0.38    1.45
   2 -14  -6    1.78    1.89
   2 -14  -5    5.67    2.30
   2 -14  -5    9.30    2.64
   2 -14  -4    0.91    2.03
   2 -14  -4    8.71    2.83
   2 -14  -3   42.43    6.19
   2 -14  -3   40.68    5.39
   2 -14  -2  154.11   11.60
   2 -14  -2  158.53   10.79
   2 -14  -1   50.01    6.70
   2 -14  -1   56.99    6.77
   2 -14   0    4.52    2.78
   2 -14   0   -0.62    2.17
  -2  14   0    0.59    2.31
  -2  14  -1    4.31    2.21
  -2  14  -2    2.98    2.53
   2 -13 -14    0.98    2.59
   2 -13 -13   21.37    4.63
   2 -13 -12   52.02    6.76
   2 -13 -11   20.95    4.29
   2 -13 -10   34.10    5.21
   2 -13  -9   23.46    4.23
   2 -13  -8   13.74    3.10
   2 -13  -8    8.57    2.64
   2 -13  -7    4.62    2.02
   2 -13  -7    7.64    2.32
   2 -13  -6   13.06    3.38
   2 -13  -6   12.10    2.89
   2 -13  -6   16.20    3.22
   2 -13  -5    1.32    1.46
   2 -13  -5    1.11    1.83
   2 -13  -5   -1.45    1.69
   2 -13  -4   64.91    5.72
   2 -13  -4   59.91    6.74
   2 -13  -4   69.29    6.60
   2 -13  -3   48.68    5.72
   2 -13  -3   52.59    6.49
   2 -13  -2    5.63    3.03
   2 -13  -2   -1.15    2.30
   2 -13  -1   53.54    6.68
   2 -13  -1   47.64    5.77
   2 -13   0   17.06    3.90
  -2  13   0   17.13    3.84
   2 -13   0   15.01    3.49
  -2  13  -1    1.85    2.52
  -2  13  -2    4.79    2.51
  -2  13  -3    4.39    2.18
   2 -12 -14    0.19    2.09
   2 -12 -13  128.66   10.38
   2 -12 -12    0.41    1.87
   2 -12 -11    1.25    1.59
   2 -12 -10   43.17    5.58
   2 -12  -9   62.24    6.44
   2 -12  -8   40.77    4.99
   2 -12  -7   36.92    4.61
   2 -12  -7   30.54    4.31
   2 -12  -6    9.82    2.59
   2 -12  -6   13.24    2.68
   2 -12  -5   19.31    3.98
   2 -12  -5   22.16    3.65
   2 -12  -5   21.46    3.45
   2 -12  -4    1.34    1.75
   2 -12  -4    0.63    1.14
   2 -12  -4    0.92    1.76
   2 -12  -3   54.50    5.70
   2 -12  -3   59.54    6.57
   2 -12  -3   60.85    5.23
   2 -12  -2  138.82    9.01
   2 -12  -2  128.57    9.47
   2 -12  -2  130.22    7.36
  -2  12   1    2.24    1.82
   2 -12  -1    5.36    2.49
   2 -12  -1   -1.76    2.06
   2 -12   0   48.46    6.10
   2 -12   0   49.37    5.76
  -2  12   0   49.14    5.63
   2 -12   1   81.70    7.95
  -2  12  -1   86.81    7.65
  -2  12  -2    5.59    2.46
  -2  12  -3   -2.91    2.71
  -2  12  -4    6.77    2.40
  -2  12  -5    4.65    2.98
   2 -11 -15   47.56    6.86
   2 -11 -14    4.61    2.10
   2 -11 -13   31.46    5.21
   2 -11 -12    0.32    2.03
   2 -11 -11   78.76    7.53
   2 -11 -10   -3.02    2.10
   2 -11  -9    1.43    1.75
   2 -11  -8   18.29    3.51
   2 -11  -7   62.24    5.81
   2 -11  -6   12.09    2.67
   2 -11  -6   15.94    2.75
   2 -11  -5   98.97    6.87
   2 -11  -5   98.26    6.86
   2 -11  -4  524.39   15.77
   2 -11  -4  522.36   15.06
   2 -11  -4  513.27   17.47
   2 -11  -3   39.29    4.98
   2 -11  -3   43.10    4.80
   2 -11  -3   43.86    4.35
   2 -11  -2   46.11    5.00
   2 -11  -2   44.00    4.23
   2 -11  -2   36.04    4.73
  -2  11   1   84.45    6.69
   2 -11  -1   86.11    7.48
   2 -11  -1   83.69    5.51
   2 -11  -1   86.63    6.80
   2 -11   0    3.14    1.59
  -2  11   0    3.17    1.55
   2 -11   0    0.22    1.71
   2 -11   1   16.48    3.36
   2 -11   1   17.03    3.44
  -2  11  -1   10.92    2.85
  -2  11  -2    1.21    1.58
  -2  11  -3   22.07    4.15
  -2  11  -4    0.26    2.13
  -2  11  -5   12.75    3.35
  -2  11  -6   22.51    4.65
   2 -10 -16    0.69    1.99
   2 -10 -15   30.01    5.48
   2 -10 -14   10.45    3.71
   2 -10 -13   56.41    6.61
   2 -10 -12    2.87    1.76
   2 -10 -11    2.43    2.00
   2 -10 -10  136.06    9.27
   2 -10  -9  220.80   11.28
   2 -10  -8    6.44    2.55
   2 -10  -7   76.19    6.30
   2 -10  -6   18.31    3.14
   2 -10  -5  201.63    9.24
   2 -10  -5  196.96    9.35
   2 -10  -4  207.49    9.40
   2 -10  -4  210.93    9.49
   2 -10  -3   45.45    5.04
   2 -10  -3   46.19    4.29
   2 -10  -3   48.00    4.69
  -2  10   2   13.00    2.69
   2 -10  -2    5.07    1.80
   2 -10  -2   11.23    2.25
   2 -10  -2   14.31    2.85
   2 -10  -1  280.61    9.83
   2 -10  -1  281.37   11.41
   2 -10  -1  278.19   12.35
  -2  10   1  284.46   11.34
  -2  10   0   68.88    5.84
   2 -10   0   66.85    5.74
   2 -10   0   71.54    6.54
   2 -10   1   12.27    2.62
   2 -10   1    9.29    2.54
  -2  10  -1    6.83    2.24
  -2  10  -2   14.58    3.00
  -2  10  -3   22.39    3.85
  -2  10  -4  154.30   10.10
  -2  10  -5   52.48    6.13
  -2  10  -6    8.84    3.11
  -2  10  -7   44.43    6.16
  -2  10  -8    1.20    2.30
   2  -9 -16   18.95    4.49
   2  -9 -15   36.97    5.65
   2  -9 -14  111.65    9.48
   2  -9 -13    1.20    1.91
   2  -9 -12   -0.14    1.96
   2  -9 -11  205.37   11.47
   2  -9 -10  139.60    9.09
   2  -9  -9   51.45    5.39
   2  -9  -8   20.57    3.49
   2  -9  -7   26.06    2.67
   2  -9  -7   27.83    3.77
   2  -9  -6    3.21    1.47
   2  -9  -6    5.15    1.18
   2  -9  -5  172.10    5.40
   2  -9  -5  158.64    8.09
   2  -9  -4  332.11   11.29
   2  -9  -4  355.40   11.33
   2  -9  -4  348.02    6.56
   2  -9  -3  230.35    9.25
   2  -9  -3  237.88    9.16
   2  -9  -3  227.49    4.23
   2  -9  -2   19.19    3.22
   2  -9  -2   20.87    3.06
   2  -9  -2   13.60    2.29
  -2   9   2   19.95    2.89
   2  -9  -1  187.36    8.65
   2  -9  -1  177.86    7.57
  -2   9   1  179.78    8.38
   2  -9  -1  165.26    8.86
   2  -9   0   20.70    3.42
   2  -9   0   16.17    2.25
  -2   9   0   23.10    3.28
   2  -9   0   20.58    3.07
   2  -9   1    3.26    1.49
   2  -9   1    3.71    1.92
  -2   9  -1    1.18    1.40
   2  -9   2  109.53    7.79
  -2   9  -2  118.28    7.70
  -2   9  -3   61.80    5.87
  -2   9  -4   16.28    3.44
  -2   9  -5   60.21    6.43
  -2   9  -6  110.84    8.90
  -2   9  -7    6.63    2.95
  -2   9  -8   24.71    4.92
  -2   9  -9    0.70    1.86
   2  -8 -17   -0.75    2.53
   2  -8 -16    3.32    2.78
   2  -8 -15   15.47    3.79
   2  -8 -14   -0.81    1.69
   2  -8 -13   85.21    7.64
   2  -8 -12   77.24    7.14
   2  -8 -11   27.11    4.21
   2  -8 -10   51.64    5.66
   2  -8  -9    9.79    2.60
   2  -8  -8   13.76    3.01
   2  -8  -7    3.89    1.79
   2  -8  -6  479.42   14.01
   2  -8  -6  508.98   10.70
   2  -8  -5  526.70    9.89
   2  -8  -5  513.37   14.06
   2  -8  -4    4.00    0.90
   2  -8  -4    6.25    1.78
   2  -8  -4    4.32    1.40
   2  -8  -3  321.01    6.02
   2  -8  -3  326.76   10.15
   2  -8  -3  315.44   10.20
   2  -8  -2   35.51    3.93
   2  -8  -2   39.51    1.88
   2  -8  -2   38.79    3.53
  -2   8   2   35.79    3.51
   2  -8  -2   42.96    3.81
   2  -8  -1   44.87    3.69
   2  -8  -1   52.55    4.35
   2  -8  -1   44.20    1.73
   2  -8  -1   48.80    4.57
  -2   8   1   54.40    4.39
   2  -8   0   28.07    3.53
   2  -8   0   25.58    2.79
   2  -8   0   24.09    1.35
   2  -8   0   23.96    3.09
  -2   8   0   19.64    2.74
  -2   8  -1   34.07    3.76
   2  -8   1   29.61    1.70
  -2   8  -1   30.35    2.80
   2  -8   1   26.07    3.62
   2  -8   1   28.21    3.54
   2  -8   2   41.94    2.36
  -2   8  -2   45.89    3.39
  -2   8  -2   40.16    4.28
   2  -8   2   51.47    4.94
   2  -8   3  222.77    6.11
  -2   8  -3  230.90   10.60
  -2   8  -3  215.45    7.23
   2  -8   4   54.64    3.45
  -2   8  -4   65.04    6.00
   2  -8   5    1.97    0.98
  -2   8  -5    6.14    2.42
  -2   8  -6    0.98    2.08
  -2   8  -7  110.75    8.93
  -2   8  -8  206.97   12.57
  -2   8  -9    4.86    2.52
  -2   8 -10    8.23    3.12
   2  -7 -17    9.21    3.21
   2  -7 -16    2.54    2.65
   2  -7 -15   44.52    5.91
   2  -7 -14   19.81    3.97
   2  -7 -13   14.09    3.29
   2  -7 -12  135.37    9.26
   2  -7 -11  210.58   11.04
   2  -7 -10   27.90    4.07
   2  -7  -9   24.59    3.66
   2  -7  -8    0.25    1.18
   2  -7  -7  142.02    7.75
   2  -7  -6  287.15    8.49
   2  -7  -6  306.54    8.51
   2  -7  -6  296.35   10.67
   2  -7  -5  254.46    9.48
   2  -7  -5  258.04    7.17
   2  -7  -5  253.26    7.98
   2  -7  -4    1.94    1.07
   2  -7  -4   -0.32    1.11
   2  -7  -4    1.64    0.68
   2  -7  -3  128.36    4.06
   2  -7  -3  120.54    5.67
   2  -7  -3  124.85    5.77
   2  -7  -3  119.03    6.07
   2  -7  -2  140.50    6.23
   2  -7  -2  153.05    6.60
  -2   7   2  149.64    6.29
  -2   7   1  451.93   10.97
   2  -7  -1  445.44   12.55
   2  -7  -1  445.83   11.24
  -2   7   1  434.44   11.12
   2  -7  -1  439.46   10.88
   2  -7   0  282.59   10.17
   2  -7   0  281.81    9.31
  -2   7   0  286.77    9.50
  -2   7   0  298.68    8.67
   2  -7   0  284.77    5.22
   2  -7   0  281.33    8.58
  -2   7  -1    3.30    1.46
   2  -7   1    9.88    2.05
   2  -7   1    8.22    1.12
  -2   7  -1    9.03    1.71
   2  -7   1    7.18    2.09
   2  -7   2  307.56    6.63
   2  -7   2  300.63   10.89
  -2   7  -2  319.34    8.67
  -2   7  -2  297.79   10.72
  -2   7  -3  128.82    7.57
  -2   7  -3  133.97    5.61
   2  -7   3  137.62    4.98
  -2   7  -4    2.19    0.90
  -2   7  -4    2.60    1.73
   2  -7   5   20.42    2.38
  -2   7  -5   16.91    3.09
  -2   7  -6   78.06    6.87
   2  -7   6   83.42    5.05
   2  -7   7    7.32    1.77
  -2   7  -7    7.12    2.25
  -2   7  -8   -1.28    2.59
   2  -7   8    3.93    1.70
  -2   7  -9  108.75    9.07
   2  -7   9   90.22    6.45
  -2   7 -10    9.86    2.89
  -2   7 -11    3.97    2.28
   2  -6 -17    2.82    2.30
   2  -6 -16   77.24    8.00
   2  -6 -15   31.38    5.07
   2  -6 -14   18.01    3.87
   2  -6 -13  290.46   13.59
   2  -6 -12   20.48    3.65
   2  -6 -11   -1.30    2.19
   2  -6 -10   11.43    2.72
   2  -6  -9    9.65    2.11
   2  -6  -8   34.66    3.89
   2  -6  -7   61.28    5.10
   2  -6  -6  346.46    9.22
   2  -6  -6  319.58   10.73
   2  -6  -5   59.30    3.46
   2  -6  -5   59.91    4.51
   2  -6  -5   65.54    3.70
   2  -6  -4  318.16    7.36
   2  -6  -4  309.58    7.88
   2  -6  -4  312.62    9.70
   2  -6  -3  402.91   10.58
   2  -6  -3  403.14    9.23
  -2   6   2    3.54    1.20
   2  -6  -2    3.56    1.13
   2  -6  -2    3.86    1.10
   2  -6  -2    4.62    1.17
  -2   6   2    2.35    1.10
  -2   6   1   39.93    3.18
   2  -6  -1   40.77    3.29
   2  -6  -1   42.33    3.38
   2  -6  -1   39.72    3.09
  -2   6   1   38.11    3.12
  -2   6   0  275.25    8.51
  -2   6   0  283.15    8.06
   2  -6   0  280.00    8.18
   2  -6   0  289.20    8.65
   2  -6   0  274.12    9.15
   2  -6   1  334.80    6.47
  -2   6  -1  341.43    8.69
  -2   6  -1  342.41   10.10
   2  -6   1  325.02    9.55
   2  -6   1  335.22   10.38
  -2   6  -2    2.28    1.27
  -2   6  -2    0.79    0.61
   2  -6   2   -0.91    0.98
   2  -6   2    1.79    0.69
  -2   6  -3   52.64    4.46
  -2   6  -3   55.53    3.53
   2  -6   3   55.37    3.22
   2  -6   4  309.85    8.27
  -2   6  -4  329.17   11.72
  -2   6  -4  326.79    8.69
  -2   6  -5    1.48    0.81
  -2   6  -5    4.37    1.74
   2  -6   5    1.48    1.06
  -2   6  -6  144.17    8.64
   2  -6   6  138.12    6.48
  -2   6  -6  134.91    6.01
  -2   6  -7    5.07    1.08
  -2   6  -7    5.31    2.38
   2  -6   7    5.26    1.66
  -2   6  -8   48.83    5.65
   2  -6   8   43.78    4.29
   2  -6   9   62.66    5.37
  -2   6  -9   59.93    6.52
  -2   6 -10    4.23    2.64
   2  -6  10    5.69    2.19
  -2   6 -11   13.74    3.70
   2  -6  11   18.51    3.46
   2  -6  12    4.68    2.09
  -2   6 -12    7.35    2.97
  -2   6 -13   34.89    5.16
   2  -5 -18   55.67    7.17
   2  -5 -17   26.61    4.99
   2  -5 -16    4.33    2.50
   2  -5 -15   37.24    5.27
   2  -5 -14   64.26    6.56
   2  -5 -13   12.16    3.12
   2  -5 -12   83.08    6.93
   2  -5 -11    8.13    2.46
   2  -5 -10  498.94   15.41
   2  -5  -9    0.14    1.18
   2  -5  -8  511.96   14.34
   2  -5  -7  323.60   10.93
   2  -5  -6  720.26   15.56
   2  -5  -6  743.36   13.66
   2  -5  -5  296.45    7.92
   2  -5  -5  279.54    9.27
   2  -5  -4  407.89   10.63
   2  -5  -4  408.29    7.99
   2  -5  -3    4.38    1.30
   2  -5  -3    1.38    0.83
   2  -5  -2  927.47   12.67
   2  -5  -2  936.76   14.87
  -2   5   2  943.37   14.91
   2  -5  -2  940.04   12.92
  -2   5   2  950.70   12.54
  -2   5   1   36.65    2.66
   2  -5  -1   36.58    2.78
   2  -5  -1   31.50    2.69
   2  -5  -1   35.46    2.63
  -2   5   1   37.72    2.89
   2  -5   0    5.12    1.39
  -2   5   0    5.22    1.11
   2  -5   0    3.29    1.04
  -2   5   0    4.87    1.13
  -2   5   0    5.68    1.16
   2  -5   0    5.18    1.29
   2  -5   1   25.19    2.65
  -2   5  -1   24.04    2.60
  -2   5  -1   26.99    2.58
  -2   5  -1   28.94    2.49
   2  -5   1   28.20    2.63
   2  -5   2   18.93    2.38
  -2   5  -2   20.09    2.08
  -2   5  -2   17.33    2.28
  -2   5  -2   18.66    2.22
   2  -5   2   19.52    1.75
  -2   5  -3   95.47    5.69
  -2   5  -3   90.25    4.42
   2  -5   3   88.29    4.04
   2  -5   4   96.68    4.62
  -2   5  -4   98.55    4.80
  -2   5  -4   93.14    5.96
   2  -5   5  515.29   11.48
  -2   5  -5  525.31   11.36
  -2   5  -5  521.81   14.66
  -2   5  -6   89.27    3.99
  -2   5  -6   87.37    6.43
   2  -5   6   84.77    5.07
  -2   5  -6   88.85    4.89
   2  -5   7   12.28    2.04
  -2   5  -7   10.91    1.37
   2  -5   8   17.33    2.69
   2  -5   9    2.21    1.57
   2  -5  10  264.16   11.38
   2  -5  11    5.16    1.80
   2  -5  12   50.80    5.64
  -2   5 -12   58.40    5.91
   2  -5  13   -0.23    1.77
  -2   5 -13    2.56    1.57
   2  -5  14    9.70    2.79
   2  -4 -18    0.65    1.83
   2  -4 -17   59.59    7.05
   2  -4 -16   38.64    5.57
   2  -4 -15    0.92    1.95
   2  -4 -14   25.33    4.21
   2  -4 -13  102.68    7.84
   2  -4 -12  208.85   10.69
   2  -4 -11  235.47   10.89
   2  -4 -10    4.35    1.90
   2  -4  -9   21.42    3.15
   2  -4  -8  137.81    7.27
   2  -4  -7   26.17    3.33
   2  -4  -6  770.57   13.99
   2  -4  -6  748.52   15.38
   2  -4  -5  130.42    6.20
   2  -4  -5  131.77    5.39
   2  -4  -4  729.73   13.62
  -2   4   4  756.75   13.92
   2  -4  -3 2576.90   24.46
   2  -4  -3 2651.37   17.50
   2  -4  -2  448.72    7.58
   2  -4  -2  448.13    9.83
  -2   4   2  444.42    9.78
  -2   4   1  863.90   13.03
   2  -4  -1  833.71   11.11
   2  -4  -1  841.65   10.74
   2  -4  -1  840.66   12.98
  -2   4   1  836.82   10.81
   2  -4   0  332.44    7.25
  -2   4   0  333.52    7.61
   2  -4   0  340.60    8.25
  -2   4   0  357.97    8.24
  -2   4   0  343.39    7.25
  -2   4  -1 1081.58   13.98
   2  -4   1 1060.45   13.97
  -2   4  -1 1095.26   14.32
  -2   4  -1 1053.08   14.74
   2  -4   1 1077.60   14.87
  -2   4  -2  150.45    6.03
   2  -4   2  155.60    5.88
  -2   4  -2  155.89    5.79
  -2   4  -2  158.67    5.55
  -2   4  -3    0.01    0.80
   2  -4   3    1.58    0.75
  -2   4  -3    1.77    0.80
  -2   4  -4   85.35    4.76
  -2   4  -4   84.72    4.35
   2  -4   4   75.68    4.04
  -2   4  -5   64.15    3.30
   2  -4   5   70.30    4.27
  -2   4  -6    0.72    0.54
   2  -4   6    1.15    0.96
  -2   4  -7   25.12    1.77
   2  -4   7   27.18    3.14
  -2   4  -8   22.24    1.33
   2  -4   8   22.52    2.95
   2  -4   9   24.28    3.34
   2  -4  10   76.08    6.18
   2  -4  11  169.00    9.61
   2  -4  12    3.20    1.69
  -2   4 -12    7.67    2.28
  -2   4 -13   19.09    3.48
   2  -4  13   12.58    3.09
   2  -4  14   24.76    4.54
   2  -4  15    0.72    1.94
   2  -3 -18   19.73    4.35
   2  -3 -17   52.71    6.52
   2  -3 -16    6.38    2.62
   2  -3 -15   56.35    6.23
   2  -3 -14   46.11    5.41
   2  -3 -13    1.60    1.76
   2  -3 -12    5.00    2.10
   2  -3 -11    7.77    2.36
   2  -3 -10   75.39    5.71
   2  -3  -9   71.66    5.37
   2  -3  -8  705.51   15.81
   2  -3  -7 1171.79   19.53
   2  -3  -6  342.25   10.01
   2  -3  -5 1371.52   17.52
  -2   3   5 1400.57   19.15
  -2   3   5 1358.02   18.90
   2  -3  -4   98.67    4.83
  -2   3   4  106.97    5.00
   2  -3  -3  993.62   14.37
  -2   3   3 1017.52   14.66
   2  -3  -3  996.00    8.71
   2  -3  -2 1446.83   10.64
   2  -3  -2 1451.47   16.67
  -2   3   1  283.94    7.08
   2  -3  -1  274.54    4.96
   2  -3  -1  272.86    7.07
  -2   3   1  279.32    5.14
   2  -3   0   30.24    1.85
  -2   3   0   30.94    2.33
  -2   3   0   29.95    2.01
   2  -3   0   34.19    2.53
  -2   3   0   32.09    1.90
  -2   3  -1  225.96    6.09
  -2   3  -1  234.93    6.35
  -2   3  -1  238.36    5.75
   2  -3   1  227.34    5.92
   2  -3   2  376.18    8.02
  -2   3  -2  386.88    8.19
  -2   3  -2  390.03    8.48
  -2   3  -3  122.36    5.15
   2  -3   3  127.03    4.76
  -2   3  -3  125.03    4.86
  -2   3  -4  364.44    7.41
  -2   3  -4  367.44    9.67
   2  -3   4  376.25    8.85
  -2   3  -5  193.46    5.24
  -2   3  -5  203.50    7.18
   2  -3   5  201.13    7.05
  -2   3  -6  943.68   10.77
   2  -3   6  919.12   16.23
  -2   3  -7  147.67    3.88
   2  -3   7  157.21    7.20
   2  -3   8   19.57    2.85
  -2   3  -8   17.45    1.07
   2  -3   9  569.16   15.59
   2  -3  10    7.65    2.15
  -2   3 -11   44.99    4.56
   2  -3  11   48.44    5.24
   2  -3  12   67.57    6.43
  -2   3 -12   65.00    5.63
   2  -3  13   -2.27    2.40
  -2   3 -13    2.65    1.76
   2  -3  14    7.48    2.82
   2  -3  15   18.93    4.01
   2  -2 -18   -0.96    1.67
   2  -2 -17    4.80    2.61
   2  -2 -16   73.26    7.24
   2  -2 -15   18.89    3.70
   2  -2 -14   43.35    5.06
   2  -2 -13    1.52    1.96
   2  -2 -12   30.36    4.00
  -2   2  12   31.63    2.64
   2  -2 -11    2.03    1.59
   2  -2 -10    3.45    1.76
   2  -2 -10   -1.38    1.74
   2  -2  -9  481.34   13.40
   2  -2  -9  516.35   14.24
   2  -2  -8   86.48    5.44
   2  -2  -7  600.79   13.48
  -2   2   6  910.67   15.71
   2  -2  -6  839.49   15.04
   2  -2  -5  233.37    7.27
  -2   2   5  217.92    7.51
   2  -2  -5  210.62    7.15
  -2   2   5  216.99    7.32
   2  -2  -4  220.47    6.83
  -2   2   4  201.49    6.72
  -2   2   4  221.24    6.80
  -2   2   3  156.83    5.44
   2  -2  -3  144.80    5.21
  -2   2   2   42.99    2.77
   2  -2  -2   48.19    2.92
  -2   2   1 3239.88   12.52
   2  -2  -1 3177.13   12.17
   2  -2  -1 3152.12   22.44
  -2   2   1 3238.82   22.55
  -2   2   0 6125.71   19.66
   2  -2   0 6063.34   31.03
  -2   2   0 6040.82   30.48
  -2   2  -1  143.97    5.11
   2  -2   1  101.61    3.33
  -2   2  -2   36.19    2.07
   2  -2   2   36.85    2.10
  -2   2  -3  218.35    5.42
  -2   2  -3  210.82    5.47
   2  -2   4 1542.28   17.64
  -2   2  -4 1578.31   14.16
  -2   2  -4 1565.52   16.49
   2  -2   5  293.53    8.37
  -2   2  -5  295.12    5.90
   2  -2   6   49.60    3.80
  -2   2  -6   47.55    2.28
  -2   2  -7  170.21    3.97
   2  -2   7  174.13    7.51
   2  -2   8    6.61    1.79
  -2   2  -8    5.53    0.62
   2  -2   9   92.74    6.24
  -2   2 -10  559.16   14.04
   2  -2  10  556.48   16.01
   2  -2  11  137.43    8.50
  -2   2 -11  135.17    7.31
   2  -2  12    8.31    2.66
  -2   2 -12    5.50    2.03
   2  -2  13   12.86    3.25
  -2   2 -13   11.31    2.43
  -2   2 -14    4.97    1.99
   2  -2  14    8.52    2.24
   2  -2  15    1.78    2.47
   2  -2  16   -0.65    2.04
   2  -1 -17   -2.43    1.70
   2  -1 -16    7.15    2.35
   2  -1 -15   28.80    4.38
   2  -1 -15   32.62    4.89
   2  -1 -14   15.80    3.05
   2  -1 -14   15.04    3.34
   2  -1 -13   -1.88    1.74
   2  -1 -13    1.87    1.47
   2  -1 -12    0.10    1.25
   2  -1 -12   -1.11    1.81
  -2   1  11   10.39    1.41
   2  -1 -11    9.17    2.29
   2  -1 -11    9.10    2.31
   2  -1 -10  479.48   14.83
   2  -1 -10  446.27   13.18
  -2   1  10  452.62    8.97
  -2   1   9   63.59    3.39
   2  -1  -9   67.98    5.34
   2  -1  -9   63.08    4.85
   2  -1  -8  590.97   13.62
   2  -1  -8  618.59   15.04
  -2   1   8  602.38   10.29
   2  -1  -7   40.64    3.58
   2  -1  -7   39.08    3.67
   2  -1  -6  997.70   17.08
   2  -1  -6  940.55   15.32
  -2   1   5  930.24   14.39
   2  -1  -5  900.84   14.56
  -2   1   5  909.41   15.09
   2  -1  -5  890.02   14.01
   2  -1  -5  871.69   14.92
   2  -1  -4  661.63   12.02
  -2   1   4  652.80   11.89
   2  -1  -4  668.11   11.28
  -2   1   4  666.14   11.26
  -2   1   3  119.62    4.71
   2  -1  -3  118.00    4.47
  -2   1   3  120.57    4.51
   2  -1  -2   53.44    2.88
  -2   1   2   47.41    2.73
  -2   1   2   46.82    2.81
  -2   1   1 1529.89   14.64
   2  -1  -1 1495.88   14.58
  -2   1   0   40.75    2.37
  -2   1   0   44.70    2.50
   2  -1   0   38.17    2.37
  -2   1  -1  119.31    4.19
  -2   1  -1  140.79    4.60
  -2   1  -2  255.84    4.20
  -2   1  -2  253.25    5.59
  -2   1  -3   19.19    1.58
  -2   1  -3   22.79    1.51
  -2   1  -4  351.91    6.47
   2  -1   4  352.30    8.39
   2  -1   5   22.11    2.44
  -2   1  -5   23.78    1.68
  -2   1  -6   18.26    1.44
   2  -1   6   18.14    2.29
   2  -1   7  594.58   13.61
  -2   1  -7  593.06    7.57
   2  -1   8   68.21    5.05
  -2   1  -8   66.85    2.38
   2  -1   9   32.65    3.76
  -2   1  -9   39.84    3.35
  -2   1 -10   26.99    3.03
   2  -1  10   23.21    3.57
   2  -1  11  128.46    8.12
  -2   1 -11  132.87    6.89
  -2   1 -12   67.23    5.21
   2  -1  12   70.87    6.45
  -2   1 -13   20.72    3.10
   2  -1  13   16.75    3.41
  -2   1 -14   13.48    2.70
   2  -1  14   16.75    3.55
   2  -1  15   36.69    5.47
   2  -1  16   66.46    7.45
   2   0 -17    6.95    2.91
   2   0 -16   13.76    3.29
   2   0 -15    3.36    1.56
   2   0 -15    1.93    1.70
   2   0 -14    2.90    2.06
   2   0 -14    4.48    1.89
   2   0 -13    3.96    1.54
   2   0 -13    6.39    2.20
   2   0 -12   14.46    2.73
   2   0 -12   13.77    3.09
   2   0 -11   21.02    3.41
   2   0 -11   17.38    2.74
  -2   0  10  328.49    6.44
   2   0 -10  335.51   11.11
   2   0 -10  332.86   12.49
   2   0  -9  253.27   10.32
  -2   0   9  259.29    5.93
   2   0  -9  262.69    9.31
   2   0  -8    9.81    3.02
  -2   0   8    8.69    1.23
   2   0  -7  279.77    9.80
   2   0  -7  281.95    8.55
  -2   0   7  280.69    6.35
  -2   0   6 1075.54   12.23
   2   0  -6 1050.12   15.45
   2   0  -5   51.99    3.64
  -2   0   5   18.24    1.66
  -2   0   5   36.48    3.16
   2   0  -5   28.02    2.76
  -2   0   5   46.36    3.58
   2   0  -5   59.09    3.49
  -2   0   4  265.01    6.05
  -2   0   4  257.81    7.57
   2   0  -4  261.91    7.72
  -2   0   4  265.26    6.74
   2   0  -4  252.47    6.54
   2   0  -3    8.34    1.17
  -2   0   3    7.07    1.03
   2   0  -3   10.71    1.50
  -2   0   3    7.55    1.31
  -2   0   3    9.34    1.23
  -2   0   2  249.35    5.66
   2   0  -2  263.34    4.07
  -2   0   2  252.38    5.74
   2   0  -2  251.85    5.78
   2   0  -2  255.53    4.55
  -2   0   2  253.45    6.27
   2   0  -2  259.52    6.45
   2   0  -1 2923.04   11.48
  -2   0   1 2833.75   18.78
  -2   0   1 2937.22   10.86
   2   0  -1 2840.69   19.05
   2   0  -1 2903.35   19.06
  -2   0   1 2885.92   18.84
   2   0  -1 2858.46   18.97
  -2   0   1 2935.52   18.84
  -2   0   0 3413.47   20.35
   2   0   0 3443.75   20.64
  -2   0   0 3426.51   20.85
  -2   0   0 3466.92   17.94
  -2   0  -1 1519.06   13.44
   2   0   1 1546.03   13.64
  -2   0  -2 1112.87   11.42
   2   0   2 1123.30   11.61
  -2   0  -3 1345.86   12.52
   2   0   3 1370.80   12.86
   2   0   4  233.97    6.70
   2   0   4  223.02    5.32
  -2   0  -4  234.25    5.28
  -2   0  -5  210.42    4.95
   2   0   5  216.14    5.20
   2   0   5  213.69    6.98
   2   0   6   10.11    1.19
   2   0   6    9.87    1.70
  -2   0  -6   10.02    1.15
   2   0   7  171.47    4.60
  -2   0  -7  168.48    4.38
   2   0   7  177.16    7.35
  -2   0  -7  175.62    5.38
   2   0   8 1027.75   10.99
  -2   0  -8 1074.90   14.60
   2   0   8 1040.16   19.05
  -2   0  -8 1050.09   10.76
   2   0   9   22.40    3.06
   2   0   9   22.99    1.58
  -2   0  -9   19.97    2.29
   2   0  10  191.82    9.19
  -2   0 -10  205.99    7.56
   2   0  11    2.98    1.62
  -2   0 -11    5.94    1.64
   2   0  12    0.00    1.30
  -2   0 -12    0.37    1.07
   2   0  13   15.10    3.49
  -2   0 -13   18.91    2.97
   2   0  14    5.93    2.29
  -2   0 -14    7.28    2.00
   2   0  15    8.23    2.72
   2   0  16   13.35    3.50
   2   1 -16    8.95    3.37
   2   1 -15   13.59    3.46
   2   1 -14    6.31    2.81
   2   1 -14    6.86    2.21
   2   1 -13    4.92    2.08
   2   1 -13    8.26    2.16
   2   1 -12   27.90    4.34
   2   1 -12   23.90    3.31
   2   1 -11  235.51   11.27
   2   1 -11  214.41    9.06
   2   1 -10    2.50    1.80
   2   1 -10    0.56    1.01
  -2  -1   9    2.23    0.59
   2   1  -9    3.81    1.52
   2   1  -9    2.67    1.26
  -2  -1   8  433.88    6.93
   2   1  -8  417.38   10.69
   2   1  -8  447.58   13.26
  -2  -1   7  127.52    3.90
   2   1  -7  133.41    6.88
   2   1  -7  130.52    5.62
  -2  -1   6   55.45    2.61
   2   1  -6   51.68    3.32
   2   1  -6   56.91    4.36
   2   1  -5  280.59    8.37
  -2  -1   5  270.35    5.84
   2   1  -5  273.58    8.79
   2   1  -5  275.70    7.02
   2   1  -4    0.72    0.77
  -2  -1   4   -0.09    0.41
   2   1  -4    0.57    0.64
   2   1  -4    0.73    0.53
   2   1  -4    0.81    0.57
  -2  -1   4    1.00    0.66
   2   1  -3   27.12    1.87
  -2  -1   3   24.82    1.81
   2   1  -3   25.79    1.92
   2   1  -3   26.80    2.41
  -2  -1   3   28.03    1.87
   2   1  -3   27.04    1.86
   2   1  -3   25.90    2.02
  -2  -1   2  537.56    8.15
   2   1  -2  533.81    8.08
  -2  -1   2  510.95    7.53
  -2  -1   2  519.59    7.56
   2   1  -2  518.05    7.52
   2   1  -2  526.79    9.35
   2   1  -2  516.48    7.89
   2   1  -2  521.88    7.61
  -2  -1   1 1351.61   12.80
  -2  -1   1 1316.07   11.83
   2   1  -1 1313.92   10.84
   2   1  -1 1342.04   11.97
   2   1  -1 1317.13   13.22
   2   1  -1 1326.00   10.55
  -2  -1   1 1330.00   10.73
  -2  -1   1 1324.56   10.87
   2   1   0   24.40    1.75
  -2  -1   0   27.13    1.83
   2   1   0   24.46    1.60
  -2  -1   0   23.53    1.64
  -2  -1   0   26.29    1.39
  -2  -1  -1  705.78    9.40
   2   1   1  683.01    5.55
   2   1   1  689.22    6.71
   2   1   1  668.95    9.11
   2   1   2 7900.94   31.66
  -2  -1  -2 7835.96   31.32
   2   1   3   33.10    2.08
  -2  -1  -3   30.69    2.00
   2   1   4  230.90    6.57
   2   1   4  222.53    5.51
  -2  -1  -4  227.79    5.41
   2   1   5  108.15    3.86
  -2  -1  -5  106.93    2.66
   2   1   5  105.14    4.82
  -2  -1  -5  106.84    3.75
   2   1   6  205.64    5.42
   2   1   6  204.77    7.31
  -2  -1  -6  204.14    4.55
  -2  -1  -6  200.68    5.22
  -2  -1  -7  131.01    4.27
   2   1   7  139.94    6.45
   2   1   7  133.38    4.41
  -2  -1  -7  135.26    4.33
   2   1   8  628.27    9.67
  -2  -1  -8  608.07   10.20
  -2  -1  -8  629.48    9.43
   2   1   8  625.79   14.62
   2   1   9  685.96   10.10
   2   1   9  655.22   15.99
  -2  -1  -9  680.86   11.82
  -2  -1 -10   33.92    2.98
   2   1  10   36.98    2.35
   2   1  10   36.94    4.14
  -2  -1 -11   47.58    3.73
   2   1  11   50.24    5.02
  -2  -1 -12    2.17    1.06
   2   1  12    1.38    1.54
   2   1  13   91.92    7.49
  -2  -1 -13   99.74    6.06
  -2  -1 -14    0.44    0.96
   2   1  14   -1.33    1.58
   2   1  15   50.21    6.40
   2   1  16   18.96    4.12
   2   1  17   -0.99    2.19
  -2  -1 -18    3.63    2.13
   2   2 -16    7.97    3.24
   2   2 -16   13.31    3.50
   2   2 -15   -0.61    2.39
   2   2 -15   -0.87    2.26
   2   2 -14    5.25    2.79
   2   2 -14    0.84    1.57
   2   2 -13   16.81    3.70
   2   2 -13   13.04    2.57
   2   2 -12   51.79    4.58
   2   2 -12   53.41    5.86
   2   2 -11   50.91    4.32
   2   2 -11   57.13    5.82
   2   2 -10  190.39    7.85
   2   2 -10  190.51   10.04
   2   2  -9  172.46    9.02
   2   2  -9  180.62    7.19
  -2  -2   8    4.71    0.69
   2   2  -8    7.25    1.68
   2   2  -8    6.39    2.00
   2   2  -7  771.73   16.99
  -2  -2   7  744.65    8.78
   2   2  -7  756.43   12.81
   2   2  -6  345.54   10.29
   2   2  -6  343.98    7.97
   2   2  -6  348.29   10.82
  -2  -2   6  363.89    6.41
  -2  -2   5   64.72    2.94
   2   2  -5   66.22    2.89
   2   2  -5   76.54    4.49
   2   2  -5   74.22    4.41
   2   2  -5   70.20    4.54
   2   2  -5   72.10    3.37
  -2  -2   4  165.28    4.59
   2   2  -4  144.93    6.23
   2   2  -4  149.23    5.75
   2   2  -4  154.91    6.03
  -2  -2   4  155.48    4.52
   2   2  -4  156.43    4.47
   2   2  -4  158.40    4.49
   2   2  -4  154.79    5.86
  -2  -2   3  428.70    7.47
   2   2  -3  430.92    7.47
   2   2  -3  432.74    9.16
   2   2  -3  424.55    8.89
  -2  -2   3  424.77    6.69
   2   2  -3  412.07    6.62
  -2  -2   2  305.57    6.37
  -2  -2   2  316.38    7.30
   2   2  -2  323.88    5.54
  -2  -2   2  307.97    6.98
   2   2  -2  323.22    7.11
   2   2  -2  334.29    7.35
   2   2  -2  321.25    6.68
  -2  -2   2  321.72    5.44
   2   2  -1  524.29    8.33
   2   2  -1  534.33    8.49
  -2  -2   1  531.74    8.68
  -2  -2   1  555.69    8.58
  -2  -2   1  552.67    7.08
   2   2  -1  517.11    8.34
  -2  -2   1  541.96    8.59
  -2  -2   0 6497.87   29.49
   2   2   0 6495.86   27.65
  -2  -2   0 6486.23   27.59
  -2  -2   0 6533.69   27.91
  -2  -2  -1  914.55    9.14
   2   2   1  889.32   11.18
   2   2   1  923.89    9.17
  -2  -2  -1  893.34   11.08
  -2  -2  -2 1352.94   10.29
   2   2   2 1369.22   14.02
  -2  -2  -2 1336.84   13.74
   2   2   3  479.97    8.45
  -2  -2  -3  470.84    8.25
   2   2   4    8.69    1.38
  -2  -2  -4    6.77    1.41
   2   2   5  482.68    8.86
   2   2   5  462.62    9.97
  -2  -2  -5  472.09    8.58
   2   2   6  151.91    5.08
  -2  -2  -6  151.27    4.95
   2   2   6  159.63    6.35
   2   2   7 1463.95   20.53
   2   2   7 1453.24   16.09
  -2  -2  -7 1455.69   15.58
   2   2   8   58.52    3.33
   2   2   8   57.85    4.43
   2   2   9   -1.18    1.21
   2   2   9    1.47    0.84
   2   2  10  271.56    7.16
   2   2  10  264.04   10.58
  -2  -2 -10  262.81    7.59
   2   2  11   84.96    6.40
   2   2  12    0.16    1.47
   2   2  13   14.79    3.12
   2   2  14   73.41    6.97
   2   2  15    4.03    1.90
   2   2  16   32.77    5.31
   2   2  17   26.27    4.91
  -2  -2 -18   13.49    3.70
   2   3 -15   13.03    3.74
   2   3 -15   10.27    3.64
   2   3 -14   10.91    3.57
   2   3 -14    3.00    1.98
   2   3 -13    4.10    2.17
   2   3 -13    7.29    2.97
   2   3 -12    1.31    1.93
   2   3 -12    0.98    1.85
   2   3 -11   82.93    7.09
   2   3 -11   82.77    7.02
   2   3 -11   84.21    5.29
   2   3 -10   40.21    4.84
   2   3 -10   33.02    4.40
   2   3 -10   31.40    3.13
   2   3  -9  319.80   12.60
   2   3  -9  333.24   12.90
   2   3  -9  329.49    9.21
   2   3  -8  389.68   13.05
   2   3  -8  386.94    9.30
   2   3  -8  419.56   13.70
   2   3  -7  239.97    9.67
   2   3  -7  238.15    6.75
   2   3  -7  230.92    9.75
  -2  -3   7  235.97    4.88
  -2  -3   6   39.53    2.20
   2   3  -6   39.90    2.22
   2   3  -6   37.63    3.67
   2   3  -6   40.45    3.99
   2   3  -6   42.19    2.57
   2   3  -5   70.32    3.09
   2   3  -5   79.69    4.93
   2   3  -5   72.59    3.09
  -2  -3   5   79.67    3.27
   2   3  -4    2.61    0.72
   2   3  -4    2.33    0.79
  -2  -3   4    2.37    0.64
   2   3  -4    1.18    1.03
   2   3  -4    2.64    0.65
   2   3  -3  766.83    7.91
  -2  -3   3  774.06    7.96
   2   3  -3  787.92   10.62
  -2  -3   3  773.42   10.54
   2   3  -3  795.88   13.64
   2   3  -3  781.13   13.57
   2   3  -2  137.84    4.64
  -2  -3   2  134.82    5.25
  -2  -3   2  137.51    5.40
   2   3  -2  139.42    5.30
  -2  -3   2  143.46    3.16
   2   3  -2  144.84    5.51
  -2  -3   2  138.94    4.57
   2   3  -1   28.88    2.33
   2   3  -1   28.85    2.35
  -2  -3   1   25.38    2.21
  -2  -3   1   27.85    2.38
   2   3  -1   27.25    2.34
   2   3  -1   26.11    2.01
  -2  -3   1   30.00    1.49
  -2  -3   1   27.44    2.13
   2   3   0  677.88   10.34
  -2  -3   0  701.07   10.72
  -2  -3   0  689.27   10.62
   2   3   0  664.72   10.42
   2   3   0  674.66   10.48
  -2  -3   0  712.51   10.51
   2   3   1 5728.28   28.62
  -2  -3  -1 5867.40   30.76
  -2  -3  -1 5895.37   30.39
  -2  -3  -1 5778.54   28.80
   2   3   1 5834.96   30.77
  -2  -3  -2 2392.90   17.55
  -2  -3  -2 2396.28   20.09
   2   3   2 2340.97   19.92
  -2  -3  -3  453.61    8.86
   2   3   3  436.25    8.80
  -2  -3  -4  401.98    8.52
   2   3   4  412.46    8.76
  -2  -3  -5   30.25    2.40
   2   3   5   30.30    2.58
   2   3   5   28.18    2.40
   2   3   6  244.44    7.79
   2   3   6  251.16    4.74
  -2  -3  -6  252.01    6.96
   2   3   6  258.05    7.18
   2   3   7   54.36    2.51
   2   3   7   54.03    3.40
   2   3   7   52.34    4.03
  -2  -3  -7   52.87    3.45
   2   3   8 1199.66   19.70
   2   3   8 1174.44   12.90
   2   3   8 1227.40   16.23
   2   3   9   70.44    4.02
   2   3   9   61.60    4.88
   2   3  10   37.64    2.99
   2   3  10   36.38    3.96
   2   3  11   76.27    4.30
   2   3  11   77.30    6.11
   2   3  12  281.35   12.07
   2   3  13   15.56    3.36
   2   3  14   15.61    3.36
   2   3  15   18.87    3.87
   2   3  16   20.30    4.29
   2   3  17   13.99    3.71
  -2  -3 -18    1.48    2.25
   2   4 -14    7.53    2.71
   2   4 -14    5.19    2.80
   2   4 -13   44.46    5.94
   2   4 -13   45.86    6.06
   2   4 -12   36.07    5.17
   2   4 -12   45.00    5.73
   2   4 -11   53.80    6.09
   2   4 -11   44.56    5.49
   2   4 -10   79.06    6.95
   2   4 -10   71.98    4.28
   2   4 -10   78.06    7.01
   2   4  -9  121.67    5.18
   2   4  -9  125.35    8.24
   2   4  -9  123.30    8.16
   2   4  -8   32.22    2.49
   2   4  -8   29.78    4.01
   2   4  -8   29.05    3.88
   2   4  -7   76.69    5.93
   2   4  -7   77.46    3.46
   2   4  -7   78.99    2.98
   2   4  -6   40.23    2.34
   2   4  -6   40.73    4.13
   2   4  -6   34.37    2.06
   2   4  -5   33.93    2.32
   2   4  -5   31.45    1.75
   2   4  -5   34.16    3.68
  -2  -4   5   32.11    2.29
   2   4  -4   15.96    1.63
   2   4  -4   12.97    1.78
   2   4  -4   13.19    0.96
   2   4  -4   15.81    2.36
  -2  -4   4   14.37    1.54
   2   4  -3  944.24   12.58
   2   4  -3  932.11   13.61
   2   4  -3  901.26   15.92
  -2  -4   3  926.62   12.45
   2   4  -2  529.10   11.62
   2   4  -2  570.88   12.42
   2   4  -2  543.75    9.79
  -2  -4   2  545.64   11.78
   2   4  -2  539.49   11.60
  -2  -4   2  540.40    9.88
  -2  -4   2  547.81   11.88
  -2  -4   1  314.85    8.58
  -2  -4   1  323.70    8.69
   2   4  -1  297.78    8.24
  -2  -4   1  312.88    7.50
   2   4  -1  322.94    7.64
   2   4  -1  316.13    8.51
  -2  -4   1  308.58    4.17
   2   4  -1  326.95    8.84
  -2  -4   0  184.10    5.89
   2   4   0  193.39    6.32
   2   4   0  212.69    6.65
  -2  -4   0  196.66    6.45
  -2  -4   0  188.27    6.30
   2   4   0  199.14    6.07
  -2  -4  -1  188.92    6.05
  -2  -4  -1  182.84    6.08
   2   4   1  189.81    6.01
  -2  -4  -1  185.08    6.00
   2   4   1  190.29    6.11
   2   4   2   60.03    3.48
  -2  -4  -2   63.08    3.58
  -2  -4  -2   64.65    3.45
  -2  -4  -3   72.31    3.88
   2   4   3   67.47    3.77
  -2  -4  -4  932.86   14.06
   2   4   4  922.24   14.22
  -2  -4  -5   15.48    1.93
   2   4   5   19.78    2.12
   2   4   5   20.02    2.20
   2   4   6  109.38    5.13
   2   4   6  114.04    5.17
   2   4   7  318.72    6.50
   2   4   7  340.44    9.73
   2   4   7  325.75    8.90
   2   4   8  108.81    5.93
   2   4   8  104.85    4.03
   2   4   8  108.96    5.30
   2   4   9  112.12    6.46
   2   4   9  105.60    4.35
   2   4   9  115.58    5.56
   2   4  10  145.68    7.68
   2   4  10  149.43    5.54
   2   4  11  144.98    8.17
   2   4  12    5.00    2.24
   2   4  13   34.25    4.71
   2   4  14   51.37    5.76
   2   4  15    0.82    1.81
   2   4  16   -2.12    2.41
   2   4  17   10.92    3.28
  -2  -4 -18    6.11    3.02
   2   5 -13    1.27    2.25
   2   5 -13   -0.32    2.07
   2   5 -12   25.09    4.59
   2   5 -12   21.15    4.16
   2   5 -11   58.17    6.61
   2   5 -11   59.29    6.53
   2   5 -10   98.22    8.10
   2   5 -10   95.10    7.86
   2   5  -9   11.81    2.99
   2   5  -9    9.34    2.68
   2   5  -8  146.29    9.01
   2   5  -8  144.46    4.38
   2   5  -7   18.20    1.58
   2   5  -7   15.97    1.30
   2   5  -6    9.47    1.25
   2   5  -6   10.93    2.47
   2   5  -6    8.63    0.79
   2   5  -5  176.41    5.61
   2   5  -5  178.42    8.65
   2   5  -4  111.26    5.23
   2   5  -4  116.98    6.64
   2   5  -4  106.39    4.54
   2   5  -3  179.46    5.97
   2   5  -3  176.41    6.01
   2   5  -3  181.36    7.76
  -2  -5   3  176.07    7.73
  -2  -5   2  116.32    6.03
   2   5  -2  116.17    5.85
  -2  -5   2  118.32    4.95
   2   5  -2  115.80    4.89
   2   5  -1  446.94    9.75
   2   5  -1  439.12   10.95
  -2  -5   1  444.55   11.13
  -2  -5   1  442.83    9.74
   2   5   0   68.88    4.25
  -2  -5   0   74.65    4.42
  -2  -5   0   71.29    4.34
  -2  -5   0   75.06    4.09
  -2  -5   0   72.60    4.40
   2   5   0   74.86    4.11
   2   5   0   73.44    4.39
  -2  -5  -1   35.75    3.13
  -2  -5  -1   47.78    3.70
  -2  -5  -1   58.79    3.77
  -2  -5  -1   39.67    3.26
   2   5   1   58.35    3.67
  -2  -5  -2  172.58    6.45
  -2  -5  -2  162.64    6.16
   2   5   2  185.04    6.66
  -2  -5  -2  166.81    6.25
  -2  -5  -3   28.51    2.64
  -2  -5  -3   27.13    2.63
   2   5   3   30.68    2.73
   2   5   4  174.55    5.42
   2   5   4  180.98    6.86
   2   5   5  957.72   15.94
   2   5   5  933.26   13.50
   2   5   6  715.25   12.89
   2   5   7   33.15    3.12
   2   5   8  362.65   10.64
   2   5   9  423.41    9.16
   2   5   9  415.45   12.20
   2   5  10   17.54    2.91
   2   5  10   20.94    2.18
   2   5  11   15.68    2.04
   2   5  11   14.88    2.75
   2   5  12   -0.26    1.89
   2   5  13   70.75    6.41
   2   5  14   33.46    4.77
   2   5  15   50.95    5.97
   2   5  16   29.87    4.93
   2   5  17   -0.80    2.69
  -2  -5 -18   20.63    4.44
   2   6 -13    4.14    2.46
   2   6 -12   14.34    3.94
   2   6 -12    6.85    3.09
   2   6 -11    9.14    3.01
   2   6 -11   15.92    4.02
   2   6 -10  102.16    8.64
   2   6 -10   92.39    8.10
   2   6  -9  161.19   10.37
   2   6  -9  155.91   10.07
   2   6  -8  108.48    8.25
   2   6  -7  144.10    8.97
   2   6  -6    4.36    1.64
   2   6  -6    4.01    1.00
   2   6  -5   77.56    6.06
   2   6  -5   69.45    3.86
   2   6  -4  108.31    4.93
   2   6  -4  103.43    5.11
   2   6  -4  110.05    6.85
  -2  -6   3   23.26    3.20
   2   6  -3   22.49    2.21
   2   6  -3   16.86    2.72
   2   6  -3   22.18    2.32
   2   6  -2   92.40    4.03
   2   6  -2   88.79    4.65
  -2  -6   2   96.84    5.94
   2   6  -2   92.48    5.68
  -2  -6   1  545.97   13.45
   2   6  -1  534.85   13.15
   2   6  -1  552.01   11.79
  -2  -6   0 1986.46   24.98
  -2  -6   0 1975.97   12.34
   2   6   0 2001.90   24.60
  -2  -6   0 1970.50   25.22
  -2  -6  -1  137.74    6.43
  -2  -6  -1  139.12    6.58
  -2  -6  -2   43.28    3.53
  -2  -6  -3   59.78    4.10
   2   6   4 1512.05   15.62
   2   6   5  156.53    5.48
   2   6   6  142.18    5.66
   2   6   7  239.89    7.96
   2   6   8   13.93    2.32
   2   6   9   41.95    3.92
   2   6  10  181.30    8.47
   2   6  10  175.67    6.62
   2   6  11   14.69    2.04
   2   6  11   16.01    2.88
   2   6  12    2.11    1.43
   2   6  13   60.34    5.85
   2   6  14  150.58    9.56
   2   6  15    1.13    1.98
   2   6  16    8.50    3.10
   2   6  17   -0.48    2.62
  -2  -6 -18   -5.16    2.70
   2   7 -11   23.17    4.54
   2   7 -11   40.71    6.12
   2   7 -10    1.98    2.35
   2   7 -10    3.59    2.33
   2   7  -9  157.69   10.76
   2   7  -8    7.84    2.78
   2   7  -7   -0.75    2.04
   2   7  -6  173.30    9.90
   2   7  -5   55.44    5.44
   2   7  -5   59.39    3.85
   2   7  -4  125.17    7.75
   2   7  -4  119.68    5.53
   2   7  -3  124.64    5.15
  -2  -7   3  116.86    7.33
   2   7  -3  118.71    7.26
   2   7  -2  418.26    8.63
  -2  -7   2  413.78   13.18
   2   7  -2  425.13   13.11
   2   7  -1    0.00    0.46
   2   7  -1    1.81    1.41
  -2  -7   0   90.81    2.53
  -2  -7   0   89.71    5.87
  -2  -7   0   87.31    5.82
   2   7   0   93.61    5.88
  -2  -7  -1    7.01    1.98
  -2  -7  -1   12.66    1.40
  -2  -7  -1    8.70    2.23
  -2  -7  -2    1.94    1.29
  -2  -7  -2    0.17    1.21
  -2  -7  -3    3.80    1.43
  -2  -7  -4   28.86    3.09
   2   7   4   27.98    2.10
   2   7   5  246.22    6.73
   2   7   6  834.17   13.53
   2   7   7  343.00    9.49
   2   7   8  773.10   15.27
   2   7   9   19.16    2.72
   2   7  10    7.24    1.91
   2   7  11   20.20    3.10
   2   7  12  123.34    7.82
   2   7  13   -0.13    1.72
   2   7  14    3.28    2.15
   2   7  15   59.05    6.29
   2   7  16   -0.90    1.85
   2   7  17   29.61    4.88
  -2  -7 -17   35.06    5.75
   2   8 -10   48.42    6.52
   2   8 -10   44.99    6.26
   2   8  -9    2.94    2.20
   2   8  -8   41.24    5.80
   2   8  -7    5.78    2.63
   2   8  -6    0.00    1.60
   2   8  -5    0.70    1.48
   2   8  -4    3.35    2.14
   2   8  -3   61.70    5.64
   2   8  -3   58.71    3.51
  -2  -8   3   57.69    5.44
  -2  -8   2    6.06    1.93
   2   8  -2    7.71    1.19
   2   8  -2    7.50    2.03
   2   8  -1  586.56    8.93
  -2  -8   1  578.20   16.04
   2   8  -1  595.19   16.01
   2   8   0   93.64    3.21
  -2  -8   0   83.53    5.98
   2   8   0   84.99    5.99
  -2  -8   0   80.94    2.19
  -2  -8   0   90.89    6.40
  -2  -8  -1  317.03    6.30
  -2  -8  -1  325.74   11.55
  -2  -8  -1  297.80   11.28
  -2  -8  -2   90.53    6.06
  -2  -8  -2   93.98    4.11
  -2  -8  -2   93.35    6.23
  -2  -8  -3  407.20    9.49
  -2  -8  -3  410.82   12.50
   2   8   3  409.75    6.83
  -2  -8  -3  400.75   12.51
  -2  -8  -4  229.81    9.49
   2   8   4  246.39    5.95
   2   8   5   15.04    1.69
   2   8   6   90.68    4.44
   2   8   7  277.69    8.38
   2   8   8   28.26    3.01
   2   8   9    0.77    0.92
   2   8  10   95.47    6.10
   2   8  11  295.23   11.22
   2   8  12   49.86    5.01
   2   8  13   14.25    3.08
   2   8  14   65.60    6.25
   2   8  15   -0.73    2.48
  -2  -8 -16   27.09    4.90
   2   8  16   43.30    5.81
   2   8  17    4.03    1.97
  -2  -8 -17    9.50    3.45
   2   9  -9   45.61    6.55
   2   9  -8    3.47    2.19
   2   9  -7   12.11    3.25
   2   9  -6    1.86    1.86
   2   9  -5  100.22    8.11
   2   9  -4    9.96    3.07
  -2  -9   3   25.20    3.87
   2   9  -3   40.15    4.75
   2   9  -2  170.80    9.51
  -2  -9   2  172.06    9.71
   2   9  -1   79.82    3.06
   2   9  -1   73.95    6.08
   2   9   0   12.20    2.58
  -2  -9   0    9.72    2.54
   2   9   0   13.10    1.09
  -2  -9  -1   21.06    3.48
   2   9   1   17.53    1.12
  -2  -9  -1   18.98    1.56
  -2  -9  -1   19.40    3.36
  -2  -9  -2  611.04   16.55
  -2  -9  -2  598.55   16.77
   2   9   2  570.06    6.38
  -2  -9  -2  593.03   10.40
   2   9   3   51.82    2.21
  -2  -9  -3   49.20    4.80
  -2  -9  -3   49.33    3.44
  -2  -9  -3   50.26    4.79
  -2  -9  -4   55.42    5.00
  -2  -9  -4   64.00    4.26
   2   9   4   60.39    2.78
   2   9   5   71.46    3.44
  -2  -9  -5   63.56    5.40
  -2  -9  -5   67.43    4.66
  -2  -9  -6  106.08    6.16
   2   9   6  104.20    4.61
   2   9   7   33.84    2.94
   2   9   8   54.58    4.01
   2   9   9   82.33    5.26
   2   9  10   18.64    2.95
   2   9  11    1.86    1.42
   2   9  12  200.72    9.74
   2   9  13    3.12    2.00
   2   9  14   -0.17    1.67
  -2  -9 -14   -0.24    1.77
   2   9  15    6.28    2.72
  -2  -9 -15    6.55    2.93
   2   9  16   -0.58    2.06
  -2  -9 -16    2.62    2.46
   2   9  17    6.61    2.89
  -2  -9 -17    9.99    3.35
   2  10  -8   20.29    4.45
   2  10  -7   12.22    3.63
   2  10  -6   41.22    5.72
   2  10  -5   13.46    3.46
   2  10  -4  278.43   13.64
   2  10  -3   55.20    5.95
  -2 -10   3   68.83    6.79
  -2 -10   2   42.08    5.35
   2  10  -2   40.95    5.09
   2  10  -1   17.17    3.50
  -2 -10   1   18.96    3.78
  -2 -10   0  115.92    8.10
   2  10   0  113.09    7.84
  -2 -10  -1   82.43    6.77
  -2 -10  -1   77.04    3.01
  -2 -10  -1   70.45    6.57
  -2 -10  -2   11.46    2.68
  -2 -10  -2    8.47    2.45
  -2 -10  -2   13.55    1.68
  -2 -10  -3   55.58    5.54
  -2 -10  -3   62.47    5.63
  -2 -10  -3   54.63    3.63
  -2 -10  -4  150.33    8.69
   2  10   4  160.59    3.91
  -2 -10  -4  156.55    6.74
  -2 -10  -4  162.14    9.12
  -2 -10  -5   34.80    4.40
   2  10   5   39.46    2.38
  -2 -10  -5   39.15    3.74
  -2 -10  -6  288.90   12.01
   2  10   6  295.55    7.40
  -2 -10  -6  295.17   10.68
   2  10   7  149.55    5.89
  -2 -10  -7  144.26    7.87
   2  10   8    9.90    1.68
  -2 -10  -8    5.11    1.63
   2  10   9   15.78    2.31
  -2 -10  -9   19.38    3.30
   2  10  10   87.47    5.66
  -2 -10 -10   92.46    7.17
   2  10  11  177.38    8.60
  -2 -10 -11  189.09   10.69
   2  10  12    0.91    1.44
  -2 -10 -12    2.40    1.85
   2  10  13  142.86    8.59
  -2 -10 -13  147.71   10.23
   2  10  14   38.03    4.77
  -2 -10 -14   39.59    5.69
   2  10  15   27.62    4.30
  -2 -10 -15   18.37    4.36
   2  10  16   22.95    4.24
  -2 -10 -16   24.38    4.91
   2  10  17   -3.47    2.55
  -2 -10 -17    0.64    2.15
   2  11  -6   -0.94    2.18
   2  11  -5   10.89    3.14
   2  11  -4   20.47    4.24
  -2 -11   3   23.30    4.39
   2  11  -3   25.72    4.60
   2  11  -2   45.25    5.56
  -2 -11   2   42.07    5.77
  -2 -11   1   79.92    7.34
   2  11  -1   83.06    7.28
  -2 -11   0   18.79    3.70
   2  11   0   19.74    3.91
  -2 -11  -1  140.72    9.22
  -2 -11  -1  142.80    9.52
  -2 -11  -2  369.54   15.08
  -2 -11  -2  398.14   15.12
  -2 -11  -3  111.71    8.18
  -2 -11  -3  116.65    8.11
  -2 -11  -3  110.43    5.18
  -2 -11  -4    4.15    2.04
  -2 -11  -4    3.91    1.58
  -2 -11  -5  198.23   10.46
   2  11   5  191.53    4.36
  -2 -11  -5  196.63    8.25
  -2 -11  -5  181.26   10.22
  -2 -11  -6   32.92    4.56
   2  11   6   34.16    2.34
  -2 -11  -6   30.32    3.49
   2  11   7   19.35    2.09
  -2 -11  -7   17.69    2.95
  -2 -11  -8    8.01    2.22
   2  11   8    9.09    1.72
   2  11   9   72.88    4.74
  -2 -11  -9   77.45    6.43
   2  11  10   25.77    3.12
  -2 -11 -10   35.27    4.79
   2  11  11  170.90    8.37
  -2 -11 -11  164.60   10.27
   2  11  12  321.60   12.11
  -2 -11 -12  306.72   14.37
   2  11  13    7.37    2.28
  -2 -11 -13    6.37    2.64
   2  11  14   31.29    4.40
  -2 -11 -14   26.31    4.90
   2  11  15   14.58    3.34
  -2 -11 -15   22.98    4.67
   2  11  16    0.40    1.70
  -2 -11 -16    3.64    2.72
   2  11  17    4.54    2.91
   2  12  -5   -0.71    2.10
   2  12  -4   19.00    4.46
   2  12  -3  204.78   12.59
   2  12  -2   10.53    3.25
  -2 -12   2   12.08    3.74
   2  12  -1   -0.70    1.77
  -2 -12   1    3.94    2.21
  -2 -12   0    2.92    2.18
  -2 -12  -1   -1.31    1.95
  -2 -12  -1    0.69    1.72
  -2 -12  -2    3.46    1.93
  -2 -12  -2   -0.38    1.83
  -2 -12  -3   14.65    3.39
  -2 -12  -3   19.74    3.99
  -2 -12  -4    5.06    2.64
  -2 -12  -4    3.13    1.79
  -2 -12  -4    4.10    1.18
  -2 -12  -5   53.11    5.78
  -2 -12  -5   50.69    4.33
  -2 -12  -5   60.32    6.47
  -2 -12  -6  210.22   11.44
  -2 -12  -6  210.04    9.25
  -2 -12  -6  220.91   11.82
  -2 -12  -7   22.35    3.89
  -2 -12  -7   21.30    3.16
  -2 -12  -8    2.57    1.84
   2  12   9    3.46    1.21
  -2 -12  -9    5.14    2.00
  -2 -12 -10   97.17    7.75
   2  12  10   79.81    5.31
  -2 -12 -11   50.94    5.91
   2  12  11   46.93    4.41
   2  12  12    0.20    1.15
  -2 -12 -12    1.79    2.11
   2  12  13   61.59    5.60
  -2 -12 -13   53.26    6.47
   2  12  14    1.68    1.83
  -2 -12 -14    6.49    2.41
   2  12  15    2.23    1.91
  -2 -12 -15    5.30    2.68
   2  12  16    2.50    2.42
  -2 -12 -16    1.04    2.14
   2  12  17    2.02    1.92
   2  13  -3   -1.66    2.55
  -2 -13   2   87.95    8.75
   2  13  -2  110.25    9.48
   2  13  -1   13.36    3.63
  -2 -13   1    8.13    3.21
  -2 -13   0   -1.89    2.74
  -2 -13  -1    8.33    2.93
  -2 -13  -2   22.23    4.30
  -2 -13  -2   18.14    3.81
  -2 -13  -3    0.15    1.64
  -2 -13  -3   -1.52    1.95
  -2 -13  -4   35.49    5.20
  -2 -13  -4   37.84    5.38
  -2 -13  -5  118.21    9.09
  -2 -13  -5  126.75    9.58
  -2 -13  -6    1.26    2.22
  -2 -13  -6   -0.37    1.74
  -2 -13  -6    2.80    1.55
  -2 -13  -7    4.96    2.52
  -2 -13  -7    6.23    2.66
  -2 -13  -7    8.48    2.22
  -2 -13  -8    8.99    2.95
  -2 -13  -8    8.71    2.25
  -2 -13  -9   36.08    4.63
  -2 -13 -10    1.02    1.70
  -2 -13 -11   25.10    4.40
  -2 -13 -12    3.68    1.71
  -2 -13 -13    5.64    2.57
  -2 -13 -14   10.73    3.77
  -2 -13 -15   27.05    5.14
  -2 -14   1   18.79    4.53
  -2 -14   0   44.30    6.64
  -2 -14  -1   49.12    6.63
  -2 -14  -2    0.90    1.75
  -2 -14  -2    1.10    1.88
  -2 -14  -3   20.25    4.47
  -2 -14  -3   23.40    4.41
  -2 -14  -4    9.13    3.14
  -2 -14  -4   15.10    3.68
  -2 -14  -5   15.39    3.76
  -2 -14  -5    8.58    2.87
  -2 -14  -6    7.71    3.26
  -2 -14  -6    4.11    2.01
  -2 -14  -7   28.22    5.02
  -2 -14  -7   22.52    4.32
  -2 -14  -8   -0.17    1.97
  -2 -14  -8    2.62    2.20
  -2 -14  -8    5.65    2.24
  -2 -14  -9   76.36    7.99
  -2 -14  -9   84.60    7.17
  -2 -14 -10  126.78    9.06
  -2 -14 -10  129.62   10.26
  -2 -14 -11   -0.15    1.86
  -2 -14 -12   -1.41    1.79
  -2 -14 -13   -0.16    1.66
  -2 -14 -14   -0.66    2.23
  -2 -15  -2   23.80    4.62
  -2 -15  -3    1.59    2.52
  -2 -15  -3   -0.48    2.35
  -2 -15  -4  143.74   11.07
  -2 -15  -4  144.59   11.52
  -2 -15  -5    6.96    2.73
  -2 -15  -5    4.19    2.21
  -2 -15  -6   -2.83    2.60
  -2 -15  -6    0.21    2.21
  -2 -15  -7   14.58    3.68
  -2 -15  -7   12.04    3.57
  -2 -15  -8  109.41    9.57
  -2 -15  -8  124.30   10.41
  -2 -15  -9   43.41    6.30
  -2 -15  -9   43.19    6.17
  -2 -15 -10    0.50    1.90
  -2 -15 -10    1.23    1.68
  -2 -15 -11   29.96    5.52
  -2 -15 -11   25.20    4.30
  -2 -15 -12    3.11    2.18
  -2 -15 -13    6.13    2.89
  -2 -15 -14   -1.78    2.41
  -2 -16 -13   10.81    3.28
   3 -15 -11   15.90    3.90
   3 -15 -10   19.24    4.19
   3 -15  -9   -1.62    1.96
   3 -15  -8    5.24    2.07
   3 -14 -12   -3.30    2.86
   3 -14 -11    4.59    2.69
   3 -14 -10   14.62    3.80
   3 -14  -9   25.90    4.74
   3 -14  -8   -0.77    1.89
   3 -14  -7    0.19    2.10
   3 -14  -7   -1.35    2.24
   3 -14  -6   41.42    6.15
   3 -14  -6   30.13    4.67
   3 -14  -6   37.52    5.14
   3 -14  -5   60.49    7.14
   3 -14  -5   65.12    6.66
   3 -14  -4    6.86    2.29
   3 -14  -4    1.80    1.80
   3 -14  -3   23.65    4.20
   3 -14  -3   11.99    3.71
   3 -14  -2    2.37    2.61
   3 -14  -2    2.93    2.24
   3 -14  -1   12.31    3.57
   3 -14  -1   19.86    4.17
  -3  14   0    9.63    3.22
   3 -14   0    3.66    2.95
  -3  14  -1   44.34    6.00
   3 -13 -13   -4.30    3.29
   3 -13 -12   59.70    7.34
   3 -13 -11   57.96    6.98
   3 -13 -10   28.19    4.98
   3 -13  -9   28.04    4.25
   3 -13  -9   27.22    4.72
   3 -13  -8    1.58    1.51
   3 -13  -8    2.43    2.16
   3 -13  -7   44.22    5.17
   3 -13  -7   53.92    6.04
   3 -13  -6   27.31    4.18
   3 -13  -6   26.86    4.08
   3 -13  -5    0.51    1.83
   3 -13  -5    2.34    1.77
   3 -13  -5   -1.20    1.32
   3 -13  -4    1.52    1.78
   3 -13  -4    9.33    2.80
   3 -13  -4    5.60    2.00
   3 -13  -3    1.57    1.94
   3 -13  -3    5.04    2.08
   3 -13  -2   15.11    3.68
   3 -13  -2   15.31    3.51
   3 -13  -1    9.31    3.33
   3 -13  -1    4.92    2.55
  -3  13   0    5.87    2.46
   3 -13   0    0.17    1.76
  -3  13  -1    4.77    2.68
  -3  13  -2   19.40    4.09
  -3  13  -3    3.69    2.65
   3 -12 -14   17.37    4.41
   3 -12 -13   44.00    6.38
   3 -12 -12   16.75    4.00
   3 -12 -11   16.06    3.69
   3 -12 -10    1.24    1.81
   3 -12  -9    3.92    1.70
   3 -12  -8    9.16    2.40
   3 -12  -8    6.62    2.47
   3 -12  -7    0.08    1.33
   3 -12  -7    2.44    1.83
   3 -12  -6   15.35    3.10
   3 -12  -6   12.03    2.88
   3 -12  -5  130.93    8.58
   3 -12  -5  132.51    8.24
   3 -12  -4    3.36    1.60
   3 -12  -4    1.12    1.55
   3 -12  -4    1.62    1.89
   3 -12  -3   93.13    6.93
   3 -12  -3   97.30    7.24
   3 -12  -3   79.47    7.40
   3 -12  -2  124.32    9.38
   3 -12  -2  120.02    8.27
   3 -12  -2  118.66    7.55
   3 -12  -1   34.06    5.16
   3 -12  -1   40.62    5.03
  -3  12   1   42.54    5.09
  -3  12   0    4.91    2.41
   3 -12   0    4.64    2.73
   3 -12   1    2.57    2.12
  -3  12  -1    5.42    2.73
  -3  12  -2   28.42    4.70
  -3  12  -3   10.74    2.83
  -3  12  -4    5.07    2.37
  -3  12  -5   28.04    4.96
   3 -11 -14   10.66    3.81
   3 -11 -13    5.15    2.90
   3 -11 -12   19.77    4.32
   3 -11 -11   75.44    7.55
   3 -11 -10   14.04    3.38
   3 -11  -9   10.98    3.02
   3 -11  -8   42.66    5.33
   3 -11  -7  385.73   15.09
   3 -11  -7  373.09   13.00
   3 -11  -6  169.26    8.82
   3 -11  -6  159.26    9.44
   3 -11  -5   -0.43    1.73
   3 -11  -5    2.78    1.92
   3 -11  -4   14.78    3.50
   3 -11  -4   15.97    3.00
   3 -11  -4   15.73    2.95
   3 -11  -3   14.77    3.18
   3 -11  -3   16.78    3.12
   3 -11  -3   12.97    2.71
   3 -11  -2   21.59    4.24
   3 -11  -2   22.79    3.41
   3 -11  -2   29.71    3.98
   3 -11  -1  116.03    7.13
   3 -11  -1  121.42    7.91
  -3  11   1  125.41    8.00
   3 -11  -1  107.19    8.37
  -3  11   0   57.54    5.64
   3 -11   0   56.06    5.59
   3 -11   0   52.52    5.96
   3 -11   1   20.59    3.79
  -3  11  -1   19.01    3.43
  -3  11  -2   29.85    4.44
  -3  11  -3   22.60    3.91
  -3  11  -4    1.96    2.01
  -3  11  -5    4.66    1.63
  -3  11  -6   74.87    8.07
   3 -10 -15    4.67    2.77
   3 -10 -14   46.30    6.38
   3 -10 -13   55.38    6.88
   3 -10 -12   59.75    6.90
   3 -10 -11   80.95    7.62
   3 -10 -10   10.85    3.09
   3 -10  -9   21.13    3.73
   3 -10  -8  291.47   13.08
   3 -10  -7    2.38    1.89
   3 -10  -6   40.31    4.07
   3 -10  -6   37.21    4.54
   3 -10  -5    7.18    1.98
   3 -10  -5   11.21    2.62
   3 -10  -4   12.84    2.41
   3 -10  -4   13.48    2.81
   3 -10  -3  173.34    9.84
   3 -10  -3  167.28    8.25
   3 -10  -3  173.58    8.82
   3 -10  -2   20.53    3.05
  -3  10   2   22.19    3.28
   3 -10  -2   20.99    3.61
   3 -10  -2   19.47    3.04
   3 -10  -1    6.15    1.86
   3 -10  -1    7.37    2.32
   3 -10  -1   10.59    2.30
  -3  10   1   11.96    2.54
   3 -10   0  169.82    8.92
  -3  10   0  165.64    8.88
   3 -10   0  176.00    9.99
  -3  10  -1  100.67    7.24
   3 -10   1   91.45    7.41
   3 -10   2   35.45    4.74
  -3  10  -2   30.57    4.49
  -3  10  -3   -0.97    1.78
  -3  10  -4    0.73    1.67
  -3  10  -5   23.23    4.30
  -3  10  -6   25.70    4.70
  -3  10  -7   35.00    5.56
  -3  10  -8   15.66    3.79
   3  -9 -16    7.67    2.94
   3  -9 -15    8.58    3.08
   3  -9 -14   25.48    4.93
   3  -9 -13    2.68    2.21
   3  -9 -12    8.93    3.05
   3  -9 -11   16.66    3.59
   3  -9 -10  101.27    8.04
   3  -9  -9    4.42    1.93
   3  -9  -8  230.17   11.32
   3  -9  -7  100.04    7.34
   3  -9  -6    4.35    1.85
   3  -9  -5  133.57    6.73
   3  -9  -5  128.53    7.83
   3  -9  -4    4.35    1.81
   3  -9  -4    6.48    1.72
   3  -9  -3  387.84   12.77
   3  -9  -3  404.08   11.85
   3  -9  -2   60.24    5.51
   3  -9  -2   60.12    5.03
  -3   9   2   63.78    4.80
   3  -9  -2   57.98    4.62
   3  -9  -1    3.81    1.88
   3  -9  -1    2.21    1.20
  -3   9   1    7.03    1.98
   3  -9  -1    4.30    1.68
   3  -9   0    1.43    1.12
   3  -9   0    1.92    1.46
  -3   9   0    1.12    1.35
   3  -9   1    6.22    2.13
  -3   9  -1    4.62    1.92
  -3   9  -2   66.86    5.83
   3  -9   2   58.31    5.65
  -3   9  -3   32.94    4.39
  -3   9  -4   15.49    3.26
  -3   9  -5    3.98    2.08
  -3   9  -6   25.57    4.42
  -3   9  -7   86.48    8.30
  -3   9  -8    6.68    3.69
  -3   9  -9   47.53    6.73
   3  -8 -16   14.49    3.92
   3  -8 -15    4.51    3.04
   3  -8 -14   40.51    5.99
   3  -8 -13   32.48    5.01
   3  -8 -12   23.58    4.25
   3  -8 -11   51.68    5.82
   3  -8 -10   22.56    4.10
   3  -8  -9   99.33    7.62
   3  -8  -8   79.96    6.55
   3  -8  -7   20.81    3.37
   3  -8  -6   22.53    3.43
   3  -8  -5   79.35    4.39
   3  -8  -5   75.20    5.76
   3  -8  -4  133.51    6.30
   3  -8  -4  119.80    7.08
   3  -8  -3  101.00    5.45
   3  -8  -3  102.53    6.39
   3  -8  -2  103.44    5.69
   3  -8  -2  112.24    6.52
  -3   8   2  111.67    5.81
   3  -8  -1   49.20    4.66
   3  -8  -1   56.22    4.40
  -3   8   1   53.50    4.24
   3  -8  -1   52.29    4.43
   3  -8   0   80.99    5.36
   3  -8   0   78.85    5.28
  -3   8   0   81.97    5.47
   3  -8   0   82.18    5.92
  -3   8  -1   88.77    5.97
   3  -8   1   89.16    3.82
   3  -8   1   81.69    6.10
  -3   8  -2  104.43    6.83
   3  -8   2  102.78    4.37
   3  -8   2   98.79    6.81
  -3   8  -3   48.70    4.96
   3  -8   3   54.70    3.44
  -3   8  -4   73.56    6.33
   3  -8   4   80.61    4.49
  -3   8  -5   40.94    5.14
  -3   8  -6   13.62    2.27
  -3   8  -6    8.18    2.69
  -3   8  -7    1.67    1.84
  -3   8  -8  101.78    8.90
  -3   8  -9   -1.55    2.48
  -3   8 -10   39.92    6.30
   3  -7 -17   -1.64    2.30
   3  -7 -16    2.38    2.25
   3  -7 -15   48.29    6.47
   3  -7 -14   56.04    6.71
   3  -7 -13   41.87    5.65
   3  -7 -12    0.27    1.67
   3  -7 -11   96.23    7.82
   3  -7 -10  277.28   12.63
   3  -7  -9  186.81   10.02
   3  -7  -8    2.11    1.67
   3  -7  -7   16.52    3.06
   3  -7  -7   12.81    1.79
   3  -7  -6   20.90    3.06
   3  -7  -6   18.66    2.12
   3  -7  -5  534.27   11.39
   3  -7  -5  538.17   10.86
   3  -7  -5  535.68   14.73
   3  -7  -4  836.08   14.21
   3  -7  -4  852.69   14.07
   3  -7  -4  818.76   17.71
   3  -7  -3  172.83    6.52
   3  -7  -3  187.20    6.75
   3  -7  -3  185.48    8.24
   3  -7  -2   51.31    3.63
  -3   7   2   57.80    3.81
   3  -7  -2   55.34    4.44
   3  -7  -1  272.18   10.08
   3  -7  -1  281.00    8.76
   3  -7  -1  259.32    9.41
  -3   7   1  274.45    8.70
  -3   7   0  689.00   14.48
   3  -7   0  684.12   14.22
   3  -7   0  671.87   14.85
   3  -7   0  662.19   15.56
  -3   7  -1   70.75    5.07
   3  -7   1   73.81    5.35
  -3   7  -2  131.54    7.20
   3  -7   2  129.71    5.07
   3  -7   2  133.44    7.31
  -3   7  -3   81.51    5.98
   3  -7   3   72.79    4.09
  -3   7  -4   43.65    4.74
   3  -7   4   46.92    3.48
   3  -7   5    1.59    1.02
  -3   7  -5   -0.63    1.31
  -3   7  -6   22.64    2.69
   3  -7   6   23.79    2.86
  -3   7  -6   24.95    3.98
  -3   7  -7   60.52    6.37
   3  -7   7   60.24    4.78
   3  -7   8    4.40    1.70
  -3   7  -8    6.80    2.74
  -3   7  -9   34.89    5.30
  -3   7 -10    3.48    2.20
  -3   7 -11    4.62    2.83
   3  -6 -17    3.02    2.25
   3  -6 -16    9.04    3.43
   3  -6 -15    9.37    3.26
   3  -6 -14   23.64    4.35
   3  -6 -13   11.34    3.00
   3  -6 -12   49.12    5.59
   3  -6 -11    6.84    2.55
   3  -6 -10  470.79   16.08
   3  -6  -9  143.27    8.62
   3  -6  -8   32.21    3.97
   3  -6  -7  151.66    8.09
   3  -6  -6  462.22    9.10
   3  -6  -6  447.84   13.39
   3  -6  -5  175.57    5.48
   3  -6  -5  169.45    8.04
   3  -6  -4    5.81    1.88
   3  -6  -4    3.08    0.93
   3  -6  -3  252.78    6.94
   3  -6  -3  234.62    6.82
   3  -6  -3  243.22    9.02
  -3   6   2    0.43    0.77
   3  -6  -2    1.13    0.83
   3  -6  -2    1.79    1.12
   3  -6  -1    0.64    0.86
   3  -6  -1    0.76    0.92
  -3   6   1   -0.55    0.97
   3  -6   0  104.71    5.82
   3  -6   0  114.87    5.29
   3  -6   0  109.37    5.80
  -3   6   0  116.42    5.48
  -3   6  -1  504.49   12.27
   3  -6   1  495.79   12.54
   3  -6   2   43.44    3.01
  -3   6  -2   42.44    3.87
   3  -6   2   43.49    3.87
   3  -6   3   12.02    1.74
  -3   6  -3   15.61    2.51
  -3   6  -4   95.89    6.52
   3  -6   4   97.97    5.06
  -3   6  -5  170.90    9.07
   3  -6   5  148.14    6.60
   3  -6   6   -0.21    1.07
  -3   6  -6    1.65    1.02
  -3   6  -6    0.81    1.53
  -3   6  -7  167.87    6.38
  -3   6  -7  168.09    9.91
   3  -6   7  158.94    7.71
  -3   6  -8   80.22    7.25
   3  -6   8   71.82    5.54
  -3   6  -9   -0.92    2.51
   3  -6   9    1.33    1.65
   3  -6  10   38.18    4.67
  -3   6 -10   40.36    5.82
   3  -6  11    1.98    1.88
  -3   6 -11    1.11    2.01
  -3   6 -12   17.53    4.74
   3  -5 -17   32.71    5.52
   3  -5 -16   11.34    3.45
   3  -5 -15   61.57    6.92
   3  -5 -14   46.97    5.92
   3  -5 -13   84.56    7.43
   3  -5 -12   -0.03    1.71
   3  -5 -11   40.61    4.90
   3  -5 -10   91.77    7.00
   3  -5  -9   12.21    2.65
   3  -5  -8   84.92    6.23
   3  -5  -7   34.12    3.90
   3  -5  -6  178.90    8.32
   3  -5  -5    2.75    2.06
   3  -5  -5    1.66    0.69
   3  -5  -4   11.73    1.26
   3  -5  -4   14.39    2.38
   3  -5  -3  819.07   10.80
   3  -5  -3  806.58   15.79
   3  -5  -2 1738.38   16.44
  -3   5   2 1793.34   16.46
   3  -5  -2 1754.72   22.75
   3  -5  -1  680.99   10.72
  -3   5   1  682.61   11.02
   3  -5  -1  669.22   14.03
   3  -5   0  788.32   14.20
   3  -5   0  805.98   15.19
   3  -5   0  792.57   12.28
  -3   5   0  817.27   13.24
   3  -5   1    3.91    1.42
  -3   5  -1    3.72    1.10
  -3   5  -1    1.76    0.99
  -3   5  -2  218.07    7.99
  -3   5  -2  233.64    7.68
   3  -5   2  214.75    7.72
  -3   5  -3   16.41    2.39
   3  -5   3   16.41    1.97
  -3   5  -4  100.27    6.17
   3  -5   4  105.04    5.18
  -3   5  -5   45.13    3.39
   3  -5   5   45.03    3.68
  -3   5  -6  117.31    5.26
   3  -5   6  119.66    6.29
   3  -5   7    2.87    1.42
  -3   5  -7    2.36    1.01
  -3   5  -8  212.62    6.24
   3  -5   8  208.43    9.30
   3  -5   9   63.27    5.52
   3  -5  10   -0.47    1.64
   3  -5  11    5.04    1.90
   3  -5  12   36.95    4.96
   3  -5  13   24.98    4.43
   3  -5  14   -0.79    1.92
   3  -4 -17   -1.18    1.91
   3  -4 -16   30.68    4.95
   3  -4 -15    7.13    2.58
   3  -4 -14   -1.77    2.52
   3  -4 -13    2.09    1.74
   3  -4 -12  220.23   11.37
   3  -4 -11    4.58    2.01
   3  -4 -10   15.56    3.08
   3  -4  -9  209.75    9.76
   3  -4  -8  107.40    6.81
   3  -4  -7   29.85    3.46
   3  -4  -6  505.13   13.40
   3  -4  -5  245.35    9.04
   3  -4  -4   11.86    2.07
   3  -4  -4   13.56    1.12
   3  -4  -3  157.27    3.78
   3  -4  -3  157.89    6.76
   3  -4  -2 2116.73   15.15
   3  -4  -2 2078.09   23.88
  -3   4   2 2107.20   14.77
  -3   4   1  113.89    5.41
  -3   4   1  104.15    3.74
   3  -4  -1  112.16    3.65
   3  -4  -1  111.88    5.51
   3  -4   0 1323.37   18.63
  -3   4   0 1331.78   15.02
  -3   4   0 1345.22   13.71
  -3   4   0 1360.02   18.53
  -3   4  -1  201.20    6.46
  -3   4  -1  212.15    6.03
  -3   4  -1  200.18    7.15
   3  -4   1  202.84    6.48
   3  -4   2    8.25    1.49
  -3   4  -2    8.27    1.43
  -3   4  -2    7.48    1.55
  -3   4  -2    9.00    1.59
  -3   4  -3   18.83    2.24
  -3   4  -3   21.54    2.46
  -3   4  -4   60.26    3.93
  -3   4  -4   60.74    3.77
   3  -4   4   56.68    3.81
   3  -4   5  167.02    6.93
  -3   4  -5  164.57    6.09
  -3   4  -6    5.00    1.27
   3  -4   6    4.16    1.34
  -3   4  -7  304.70    7.68
   3  -4   7  323.45   10.83
   3  -4   8    4.02    1.57
  -3   4  -8    2.66    0.85
   3  -4   9   58.03    5.25
   3  -4  10    2.42    1.56
   3  -4  11    6.44    2.23
   3  -4  12    2.16    1.53
  -3   4 -12    3.21    1.64
   3  -4  13   15.64    3.44
   3  -4  14   61.55    6.88
   3  -4  15    9.82    3.41
   3  -3 -18   14.74    4.00
   3  -3 -17    2.50    1.85
   3  -3 -16    4.42    2.54
   3  -3 -15    0.46    1.46
   3  -3 -14   21.27    3.79
   3  -3 -13    3.27    1.99
  -3   3  12   87.77    5.38
   3  -3 -12   79.52    6.69
   3  -3 -11   76.08    6.27
   3  -3 -10   29.92    3.94
   3  -3  -9  235.61   10.18
   3  -3  -8  474.60   13.72
   3  -3  -7  535.13   13.82
   3  -3  -6  149.47    7.03
   3  -3  -5    9.55    2.02
   3  -3  -4  712.36   14.12
   3  -3  -3  481.57   11.27
   3  -3  -3  455.31    4.47
  -3   3   3  479.66   11.17
   3  -3  -2   53.74    3.77
   3  -3  -2   52.94    1.87
  -3   3   2   53.90    3.68
   3  -3  -1  973.65    8.29
  -3   3   1  975.98    9.20
   3  -3  -1  972.94   15.54
  -3   3   0   50.29    2.55
  -3   3   0   52.49    2.27
  -3   3   0   49.03    3.45
   3  -3   0   48.84    3.51
  -3   3  -1   16.11    1.48
  -3   3  -1   14.28    1.89
   3  -3   1   17.23    1.67
  -3   3  -2   38.24    3.19
   3  -3   2   43.49    2.84
  -3   3  -3   65.36    3.77
  -3   3  -3   69.27    3.90
  -3   3  -3   65.53    4.13
  -3   3  -4  295.29    7.72
   3  -3   4  289.05    8.48
  -3   3  -4  295.47    7.86
  -3   3  -4  307.13    8.80
  -3   3  -5    2.75    0.82
   3  -3   5    4.20    1.28
  -3   3  -6  550.56   12.11
  -3   3  -6  544.24   10.14
   3  -3   6  527.28   12.94
  -3   3  -7  168.79    5.46
   3  -3   7  166.43    7.74
  -3   3  -8  407.74    7.99
   3  -3   8  416.01   12.95
   3  -3   9  138.40    7.95
  -3   3  -9  139.49    4.17
   3  -3  10   87.61    6.65
   3  -3  11    9.72    2.67
   3  -3  12   23.37    3.90
  -3   3 -12   20.13    3.06
   3  -3  13   28.16    4.40
   3  -3  14    3.83    2.07
   3  -3  15   63.37    7.28
   3  -2 -17    8.37    3.07
   3  -2 -16    8.97    2.95
   3  -2 -15   12.61    3.24
   3  -2 -14    7.18    2.52
   3  -2 -13  131.88    8.71
  -3   2  12   33.97    3.09
   3  -2 -12   35.74    4.49
  -3   2  11  173.83    6.97
   3  -2 -11  181.60    9.40
  -3   2  10    6.30    1.46
   3  -2 -10    7.10    2.11
  -3   2   9  102.96    5.30
   3  -2  -9  103.95    6.59
   3  -2  -8   71.81    5.32
   3  -2  -7  262.81    9.40
   3  -2  -6  169.19    7.21
   3  -2  -5   76.23    4.73
   3  -2  -4  243.43    8.01
  -3   2   4  270.79    8.30
  -3   2   4  254.39    8.33
  -3   2   3 2941.01   26.33
  -3   2   3 2896.69   26.56
   3  -2  -3 2885.03   26.37
   3  -2  -2  452.43   10.22
  -3   2   2  465.43   10.16
  -3   2   1 1228.23    7.68
  -3   2   1 1285.00   16.76
   3  -2  -1 1258.46   16.89
   3  -2   0  307.63    8.31
  -3   2   0  311.81    4.05
  -3   2   0  312.95    8.26
  -3   2  -1   18.55    2.02
  -3   2  -1   16.03    1.28
  -3   2  -1   16.59    2.03
  -3   2  -2  150.54    5.54
   3  -2   2  154.30    4.14
  -3   2  -3    8.89    1.44
  -3   2  -4   17.85    1.98
  -3   2  -4   15.74    1.57
  -3   2  -5  536.98    9.99
  -3   2  -5  521.04    9.85
   3  -2   5  521.27   11.99
  -3   2  -6  123.90    4.73
  -3   2  -6  126.95    5.36
   3  -2   6  124.96    6.23
   3  -2   7  136.73    6.94
  -3   2  -7  134.22    4.76
  -3   2  -7  133.74    5.94
  -3   2  -8  166.77    5.09
   3  -2   8  173.37    8.31
   3  -2   9  140.04    7.93
  -3   2  -9  146.28    4.37
   3  -2  10  168.03    9.10
  -3   2 -11   60.23    4.69
   3  -2  11   58.71    5.74
   3  -2  12   23.73    3.94
  -3   2 -12   24.67    3.34
   3  -2  13   23.88    4.31
   3  -2  14   21.47    4.36
   3  -2  15   47.15    6.40
   3  -1 -16   -0.23    1.41
   3  -1 -15   -0.55    1.41
   3  -1 -14   32.56    4.49
   3  -1 -14   34.72    5.17
   3  -1 -13    4.99    1.90
   3  -1 -13    4.79    2.21
   3  -1 -12  100.74    7.15
   3  -1 -12   91.78    7.50
  -3   1  11   15.13    1.96
   3  -1 -11   18.91    3.19
   3  -1 -11   13.83    2.80
  -3   1  10   36.11    2.98
   3  -1 -10   33.33    3.90
   3  -1 -10   37.75    4.55
  -3   1   9   62.83    3.91
   3  -1  -9   72.08    5.28
   3  -1  -9   66.65    5.62
   3  -1  -8  745.44   16.11
  -3   1   8  720.80   13.03
   3  -1  -8  733.77   17.69
  -3   1   7  507.65   10.83
   3  -1  -7  493.42   12.41
   3  -1  -7  492.33   13.69
  -3   1   6   37.33    2.94
   3  -1  -6   42.56    3.57
   3  -1  -6   40.35    3.74
  -3   1   5  214.69    6.89
   3  -1  -5  212.81    7.45
  -3   1   5  234.62    7.75
   3  -1  -5  217.60    8.20
  -3   1   4  635.85   11.62
   3  -1  -4  610.28    7.40
  -3   1   4  654.99   12.40
   3  -1  -4  623.63   13.03
   3  -1  -4  589.66   11.86
  -3   1   4  604.10   12.78
   3  -1  -3  116.00    5.13
  -3   1   3  119.27    5.01
   3  -1  -3  115.53    2.35
  -3   1   3  126.86    5.24
  -3   1   3  122.53    5.42
   3  -1  -2    3.34    1.17
  -3   1   2    2.56    0.91
  -3   1   2    3.64    0.99
  -3   1   2    2.34    0.91
   3  -1  -2    3.58    0.45
  -3   1   1   10.31    1.59
  -3   1   1   12.14    1.67
   3  -1  -1   11.04    1.69
  -3   1   1   10.70    1.49
   3  -1   0  895.79   13.55
  -3   1   0  892.94   13.26
  -3   1   0  904.24   13.50
  -3   1  -1   58.70    3.40
  -3   1  -1   56.39    3.52
   3  -1   2   39.35    1.63
  -3   1  -2   23.66    2.80
  -3   1  -3  427.32    8.86
  -3   1  -4    2.08    0.60
  -3   1  -4   -0.08    0.78
   3  -1   5 1687.13   21.34
  -3   1  -5 1665.37   17.15
  -3   1  -5 1709.07   15.67
  -3   1  -6  459.76    8.97
   3  -1   6  436.18   11.48
  -3   1  -7   27.63    2.26
   3  -1   7   29.86    3.35
   3  -1   8  125.53    7.02
  -3   1  -8  122.26    4.42
  -3   1  -9    9.53    1.23
   3  -1   9    5.53    2.08
   3  -1  10   12.60    2.80
  -3   1 -10   10.14    1.89
  -3   1 -10   14.05    1.39
   3  -1  11    5.44    2.07
  -3   1 -11    3.79    1.46
  -3   1 -12   44.30    4.00
   3  -1  12   42.61    5.14
   3  -1  13   55.92    6.07
  -3   1 -13   67.25    5.19
   3  -1  14   18.97    4.14
   3  -1  15   10.31    3.12
   3  -1  16    9.60    3.32
   3   0 -17   -4.15    3.06
   3   0 -16   16.47    4.18
   3   0 -16    9.69    2.55
   3   0 -15   -1.48    1.76
   3   0 -15    0.39    2.11
   3   0 -14    7.14    2.31
   3   0 -14    7.33    2.35
   3   0 -13   26.58    3.73
   3   0 -13   26.16    4.42
   3   0 -12   53.23    5.09
   3   0 -12   41.17    5.30
   3   0 -11   13.06    2.64
   3   0 -11    8.98    2.59
  -3   0  10  157.03    5.63
   3   0 -10  148.45    7.78
   3   0 -10  141.00    8.68
  -3   0   9  432.61    9.47
   3   0  -9  447.59   14.59
  -3   0   8   -0.10    0.71
   3   0  -8   -0.26    1.48
   3   0  -8    2.47    1.33
  -3   0   7    8.02    1.26
   3   0  -7    5.79    1.38
   3   0  -7    8.39    2.06
  -3   0   6   49.55    3.21
   3   0  -6   51.00    3.69
   3   0  -6   54.56    4.43
  -3   0   6   56.05    3.88
   3   0  -5  305.55    8.52
  -3   0   5  330.70    8.12
   3   0  -5  328.31    7.48
   3   0  -5  339.00   10.31
  -3   0   5  332.98    8.90
  -3   0   4  318.31    7.90
   3   0  -4  291.72    6.19
   3   0  -4  299.39    7.02
   3   0  -4  296.71    8.04
  -3   0   4  300.24    9.06
   3   0  -4  302.49    9.27
  -3   0   4  321.82    8.29
   3   0  -3  975.81   11.06
   3   0  -3  987.27    9.60
  -3   0   3  996.78   13.89
  -3   0   3  987.28   15.27
   3   0  -3  962.94   13.84
   3   0  -3  980.20   15.44
  -3   0   2  183.85    5.89
   3   0  -2  193.76    6.08
   3   0  -2  180.56    3.45
   3   0  -2  188.04    6.29
   3   0  -2  185.05    3.92
  -3   0   2  190.06    5.98
  -3   0   2  176.79    6.04
  -3   0   1  385.60    8.60
   3   0  -1  391.63    8.63
  -3   0   1  411.15    8.63
  -3   0   1  392.89    4.62
   3   0  -1  384.92    8.58
  -3   0   1  403.35    4.83
  -3   0   1  402.22    8.35
   3   0  -1  380.45    8.31
   3   0   0   80.96    3.98
  -3   0   0   89.22    4.09
  -3   0   0   90.90    3.58
  -3   0   0   83.13    3.95
  -3   0  -1  254.75    6.79
   3   0   1  252.87    6.93
  -3   0  -1  258.62    7.07
  -3   0  -1  253.73    5.36
  -3   0  -2    3.36    1.98
   3   0   2    9.22    2.84
  -3   0  -3  302.11    7.36
   3   0   3  305.92    7.64
  -3   0  -4 1465.37   16.11
   3   0   4 1490.87   16.84
   3   0   5  353.56    8.16
  -3   0  -5  370.50    8.13
  -3   0  -6  493.40    9.38
   3   0   6  528.28   10.02
   3   0   6  519.07   12.39
   3   0   7  148.85    5.37
   3   0   7  146.56    7.03
  -3   0  -7  145.86    5.03
  -3   0  -8    0.69    0.88
   3   0   8    0.11    0.61
  -3   0  -8    1.40    0.80
   3   0   8    2.06    1.30
  -3   0  -9   13.16    1.53
   3   0   9   10.60    1.40
   3   0   9   10.28    2.36
  -3   0  -9   10.04    1.49
   3   0  10   74.01    6.01
  -3   0 -10   63.25    3.91
  -3   0 -10   70.98    3.33
   3   0  11    1.36    1.57
  -3   0 -11    0.99    1.08
  -3   0 -12   13.78    2.18
   3   0  12   19.73    3.53
  -3   0 -13   38.99    3.77
   3   0  13   38.44    5.20
   3   0  14   78.62    7.48
   3   0  15    4.55    2.06
   3   0  16    2.84    2.34
   3   1 -16    6.23    3.05
   3   1 -16    3.96    2.31
   3   1 -15    5.10    2.24
   3   1 -15    7.81    2.92
   3   1 -14   17.10    3.52
   3   1 -14   19.32    3.24
   3   1 -14   16.61    3.61
   3   1 -13   37.70    4.94
   3   1 -13   35.85    5.08
   3   1 -13   35.91    4.26
   3   1 -12    1.71    1.86
   3   1 -12    1.57    1.31
   3   1 -11  557.91   15.02
   3   1 -11  584.55   18.61
  -3  -1  10   28.97    2.27
   3   1 -10   29.65    3.55
   3   1 -10   29.70    4.35
  -3  -1   9   98.21    4.21
   3   1  -9   82.26    5.30
   3   1  -9   91.92    6.80
   3   1  -8   50.09    4.22
   3   1  -8   42.89    4.48
   3   1  -8   39.87    3.46
  -3  -1   8   44.36    2.95
  -3  -1   7    7.70    1.30
   3   1  -7    4.99    1.39
   3   1  -7    8.13    2.03
   3   1  -7    4.62    1.31
  -3  -1   6    0.00    0.67
   3   1  -6   -0.99    1.16
   3   1  -6    0.27    0.72
   3   1  -6    0.27    0.88
  -3  -1   6    0.43    0.59
   3   1  -5  953.13   15.20
  -3  -1   5  955.09   13.51
   3   1  -5  927.61   14.01
   3   1  -5  930.99   17.45
   3   1  -5  929.60   14.13
  -3  -1   5  976.31   14.63
  -3  -1   4  594.58   10.61
   3   1  -4  599.98   13.09
   3   1  -4  576.89   10.11
   3   1  -4  594.75   10.97
   3   1  -4  573.56   10.66
  -3  -1   4  596.76   10.71
   3   1  -3   14.50    1.49
  -3  -1   3   12.83    1.60
  -3  -1   3   12.87    1.64
   3   1  -3   11.49    1.36
   3   1  -3   12.01    1.58
   3   1  -3   11.34    1.82
   3   1  -3   12.11    1.55
   3   1  -2  707.46    9.49
  -3  -1   2  696.64   11.39
   3   1  -2  740.97   11.85
  -3  -1   2  706.68    9.08
   3   1  -2  704.85    8.97
   3   1  -2  706.01   11.17
  -3  -1   2  705.02   12.17
  -3  -1   2  709.02   10.95
   3   1  -2  718.63   12.37
  -3  -1   1  143.67    3.87
   3   1  -1  151.55    5.25
  -3  -1   1  147.70    5.24
   3   1  -1  148.65    5.31
  -3  -1   1  150.11    5.01
   3   1  -1  150.77    5.08
  -3  -1   1  151.57    5.14
  -3  -1   1  157.62    3.99
  -3  -1   0  914.01   12.93
   3   1   0  930.12   13.24
  -3  -1   0  961.17   12.94
  -3  -1   0  932.26    8.99
  -3  -1   0  925.53   11.33
   3   1   0  924.90   11.63
  -3  -1  -1  858.40   12.49
   3   1   1  849.92   12.58
   3   1   1  849.42    9.82
  -3  -1  -1  888.14    9.68
  -3  -1  -2   17.68    1.97
   3   1   2   19.94    2.03
  -3  -1  -2   17.97    1.18
  -3  -1  -3   67.49    3.57
   3   1   3   61.17    3.47
  -3  -1  -3   66.45    1.70
  -3  -1  -4  362.97    8.21
   3   1   4  357.78    8.41
  -3  -1  -5 1463.25   16.45
   3   1   5 1469.94   17.04
   3   1   6  613.92   13.39
   3   1   6  623.33   11.23
  -3  -1  -6  607.75    5.94
  -3  -1  -6  612.76   10.69
   3   1   7    9.40    1.43
  -3  -1  -7   11.34    1.54
  -3  -1  -7   11.01    1.05
   3   1   7    9.11    1.95
   3   1   8   93.26    4.41
  -3  -1  -8   94.29    3.41
   3   1   8  101.04    6.15
  -3  -1  -8  106.67    4.56
   3   1   9  136.63    5.33
  -3  -1  -9  140.66    4.76
   3   1   9  137.12    7.55
  -3  -1  -9  143.37    5.28
   3   1  10  189.75    6.17
  -3  -1 -10  197.57    6.24
  -3  -1 -10  205.11    6.25
   3   1  10  204.04    9.80
   3   1  11   13.41    3.02
  -3  -1 -11   15.67    2.05
   3   1  12    9.22    2.16
  -3  -1 -12    8.65    1.66
  -3  -1 -13   10.79    1.99
   3   1  13   11.48    3.01
   3   1  14   -1.93    1.98
   3   1  15   94.03    8.42
   3   1  16   20.14    4.21
   3   2 -16   15.97    3.80
   3   2 -15   30.02    5.00
   3   2 -15   24.84    4.71
   3   2 -14    3.96    2.42
   3   2 -14    3.10    1.90
   3   2 -13   22.92    4.74
   3   2 -13   22.19    4.14
   3   2 -12   38.36    5.31
   3   2 -12   33.80    3.77
   3   2 -12   32.59    4.68
   3   2 -11   62.00    5.90
   3   2 -11   64.29    6.49
   3   2 -11   64.69    4.96
   3   2 -10  456.30   14.95
   3   2 -10  446.21   12.21
   3   2 -10  472.47   16.26
   3   2  -9  190.57    9.12
   3   2  -9  181.94    7.47
   3   2  -9  192.25   10.10
  -3  -2   9  184.28    5.35
   3   2  -8   20.23    2.95
   3   2  -8   21.86    2.49
   3   2  -8   19.54    3.29
  -3  -2   8   18.75    1.87
   3   2  -7    6.38    1.51
  -3  -2   7    6.99    1.19
   3   2  -7    4.33    1.52
   3   2  -7    5.65    1.95
  -3  -2   6   68.33    3.61
   3   2  -6   72.05    4.69
   3   2  -6   64.38    5.10
   3   2  -6   65.44    3.81
  -3  -2   5  929.74   13.26
   3   2  -5  917.57   13.23
   3   2  -5  904.13   15.27
   3   2  -5  915.01   17.70
  -3  -2   5  894.59   13.33
  -3  -2   4   26.29    2.29
   3   2  -4   32.50    2.53
   3   2  -4   29.74    2.58
   3   2  -4   32.03    2.78
   3   2  -4   30.46    2.40
  -3  -2   4   28.47    2.23
   3   2  -4   29.79    3.11
  -3  -2   3  144.16    5.28
   3   2  -3  152.63    5.42
   3   2  -3  157.91    5.65
   3   2  -3  154.23    5.03
  -3  -2   3  159.25    5.05
   3   2  -3  148.18    6.31
   3   2  -3  148.31    5.28
  -3  -2   2   86.31    4.06
   3   2  -2   81.10    3.99
  -3  -2   2   85.53    3.77
   3   2  -2   88.08    3.90
  -3  -2   2   82.86    3.81
   3   2  -2   90.86    3.77
   3   2  -2   92.23    4.61
   3   2  -2   81.28    3.67
  -3  -2   2   91.61    3.72
  -3  -2   1  384.53    8.57
   3   2  -1  377.71    8.57
  -3  -2   1  364.42    7.37
  -3  -2   1  362.57    7.32
   3   2  -1  381.12    8.66
  -3  -2   1  373.48    7.53
  -3  -2   0   89.33    4.21
   3   2   0   83.93    4.05
  -3  -2   0   79.21    3.28
  -3  -2   0   91.90    3.57
  -3  -2   0   87.06    3.76
   3   2   0   82.79    3.67
  -3  -2  -1 3013.04   24.24
   3   2   1 3014.14   24.32
   3   2   1 2997.34   19.51
   3   2   1 3072.75   17.80
  -3  -2  -2 1664.21   17.97
   3   2   2 1666.40   18.22
   3   2   2 1642.53   12.35
  -3  -2  -3 2656.75   22.87
   3   2   3 2693.62   23.28
   3   2   3 2659.11   11.82
  -3  -2  -3 2683.56   13.45
   3   2   4 2064.19   20.69
  -3  -2  -4 1995.14   19.80
   3   2   5  218.88    6.83
  -3  -2  -5  211.03    6.65
   3   2   6  302.54    9.26
  -3  -2  -6  299.52    7.86
   3   2   6  310.78    8.21
   3   2   7  536.98   11.00
   3   2   7  553.72   13.27
  -3  -2  -7  554.89   10.87
   3   2   8   95.31    4.76
   3   2   8   98.40    6.02
  -3  -2  -8  102.90    4.75
  -3  -2  -9    5.46    1.16
   3   2   9    4.55    1.07
   3   2   9    5.39    1.51
   3   2  10   32.21    2.83
   3   2  10   32.87    4.10
  -3  -2 -10   31.90    2.70
   3   2  11  252.19   11.25
   3   2  12    1.05    1.63
   3   2  13   21.41    3.81
   3   2  14   88.94    7.68
   3   2  15   10.09    3.35
   3   2  16   24.68    4.45
   3   2  17    3.51    2.74
   3   3 -15    5.23    2.90
   3   3 -14   37.88    5.66
   3   3 -14   39.16    5.97
   3   3 -13   17.57    4.10
   3   3 -13   16.93    3.70
   3   3 -12   55.82    6.03
   3   3 -12   66.08    7.03
   3   3 -11   96.86    7.59
   3   3 -11   95.07    7.97
   3   3 -11   96.13    5.69
   3   3 -10   41.76    5.29
   3   3 -10   41.01    4.81
   3   3 -10   39.11    3.53
   3   3  -9   11.25    1.90
   3   3  -9    9.52    2.62
   3   3  -9   11.44    2.56
   3   3  -8    6.10    1.97
  -3  -3   8    4.15    0.87
   3   3  -8    4.51    1.24
   3   3  -8    4.85    1.81
   3   3  -7  313.53   12.00
   3   3  -7  320.84   11.32
   3   3  -7  320.35    8.31
  -3  -3   7  321.15    7.56
  -3  -3   6   13.88    1.71
   3   3  -6   10.87    1.48
   3   3  -6   10.06    2.25
   3   3  -6   12.73    2.28
   3   3  -6   12.54    1.67
   3   3  -5  141.01    5.32
   3   3  -5  149.00    6.80
   3   3  -5  140.82    7.23
   3   3  -5  138.68    4.85
  -3  -3   5  149.66    5.35
   3   3  -4  140.94    6.15
   3   3  -4  141.90    5.32
   3   3  -4  143.88    6.94
   3   3  -4  143.82    4.69
  -3  -3   4  147.38    4.68
  -3  -3   4  155.52    5.52
  -3  -3   3    7.69    1.58
   3   3  -3    8.84    1.65
  -3  -3   3   11.89    1.59
   3   3  -3    9.58    1.43
  -3  -3   3    9.86    1.23
   3   3  -3   10.14    1.89
   3   3  -3    9.85    1.26
   3   3  -3   10.60    1.69
   3   3  -2   14.64    1.80
   3   3  -2   28.31    3.15
  -3  -3   2   19.62    2.29
   3   3  -2   25.58    2.69
  -3  -3   2   13.31    2.04
  -3  -3   2   18.64    1.67
  -3  -3   2   19.20    2.01
   3   3  -1  863.25   13.22
  -3  -3   1  853.80   12.98
  -3  -3   1  847.92   12.89
  -3  -3   1  888.90   10.98
   3   3  -1  838.88   12.60
  -3  -3   1  865.98   13.25
   3   3   0   33.46    2.68
  -3  -3   0   35.15    2.56
  -3  -3   0   30.08    2.38
   3   3   0   28.04    2.27
  -3  -3   0   34.10    2.73
   3   3   1 1920.10   20.32
  -3  -3  -1 1923.80   18.67
   3   3   1 1936.12   17.00
  -3  -3  -1 1884.22   19.80
   3   3   2 1895.22   20.31
  -3  -3  -2 1880.00   15.60
  -3  -3  -2 1840.35   19.78
  -3  -3  -3 1499.11   17.94
  -3  -3  -3 1487.59   13.33
  -3  -3  -4    4.53    1.21
   3   3   4    6.09    1.36
   3   3   5  400.05    9.95
  -3  -3  -5  399.75    9.62
   3   3   6   52.50    3.59
   3   3   6   53.01    3.89
  -3  -3  -6   56.40    3.68
   3   3   7  158.56    6.39
  -3  -3  -7  159.97    6.18
   3   3   7  156.55    7.01
   3   3   8  153.47    6.35
   3   3   8  152.28    7.35
  -3  -3  -8  148.26    6.01
  -3  -3  -9   -0.31    0.92
   3   3   9    1.21    0.93
   3   3   9    0.05    1.18
   3   3  10  118.64    5.75
   3   3  10  130.65    7.61
   3   3  11   29.15    3.99
   3   3  12  485.04   16.16
   3   3  13   42.09    5.15
   3   3  14   11.06    3.19
   3   3  15   19.13    4.02
   3   3  16    2.12    1.77
   3   3  17   -1.87    2.52
   3   4 -14   -2.10    2.73
   3   4 -14   -1.10    1.99
   3   4 -13   57.64    7.03
   3   4 -13   57.91    6.77
   3   4 -12    5.86    3.09
   3   4 -12    0.79    1.60
   3   4 -11    1.17    1.55
   3   4 -11   -0.07    1.84
   3   4 -10    8.75    2.45
   3   4 -10    8.59    2.39
   3   4  -9    6.47    2.07
   3   4  -9    6.08    2.50
   3   4  -9    7.26    1.45
   3   4  -8   37.40    4.42
   3   4  -8   42.20    4.87
   3   4  -8   36.62    2.76
  -3  -4   8   38.34    2.52
   3   4  -7   76.42    3.71
   3   4  -7   81.45    3.91
   3   4  -7   78.98    5.90
   3   4  -7   74.32    6.08
  -3  -4   7   81.31    3.85
   3   4  -6  560.21   10.57
   3   4  -6  595.88   15.39
   3   4  -6  593.56   16.18
   3   4  -6  576.78    9.44
  -3  -4   5   14.82    1.81
   3   4  -5   12.55    1.66
   3   4  -5   12.08    1.32
   3   4  -5   13.18    2.52
   3   4  -5   14.46    2.46
   3   4  -4   86.35    4.31
   3   4  -4   87.07    5.27
   3   4  -4   83.43    3.19
  -3  -4   4   84.84    3.19
  -3  -4   4   76.24    4.05
  -3  -4   3    2.76    0.92
   3   4  -3    2.70    0.91
  -3  -4   3    1.83    1.03
  -3  -4   3    3.48    0.64
   3   4  -3    3.04    1.18
  -3  -4   2   56.53    3.98
  -3  -4   2   58.22    4.20
  -3  -4   2   56.61    2.50
   3   4  -2   50.32    3.41
   3   4  -2   64.43    4.20
  -3  -4   2   56.17    3.55
   3   4  -1   51.86    3.54
  -3  -4   1   58.04    3.85
   3   4  -1   52.03    3.57
  -3  -4   1   51.31    3.62
  -3  -4   1   51.97    2.51
   3   4  -1   50.59    3.68
  -3  -4   1   51.34    3.40
   3   4   0    4.21    1.02
  -3  -4   0    5.17    1.23
   3   4   0    4.32    1.20
  -3  -4   0    7.34    1.60
  -3  -4   0    5.16    1.27
   3   4   1   28.63    2.64
  -3  -4  -1   34.74    2.78
  -3  -4  -1   31.30    2.69
  -3  -4  -1   31.22    2.80
   3   4   1   32.63    2.60
  -3  -4  -2  333.93    7.84
  -3  -4  -2  343.28    9.04
   3   4   3   24.20    2.56
  -3  -4  -3   25.76    2.55
  -3  -4  -3   25.26    2.12
   3   4   4 1866.02   21.83
  -3  -4  -4 1879.49   21.65
  -3  -4  -5   12.46    2.02
   3   4   5    4.00    1.82
   3   4   6   35.23    3.13
  -3  -4  -6   32.50    2.96
   3   4   7   43.93    1.82
   3   4   7   44.29    3.74
  -3  -4  -7   49.16    3.74
   3   4   8  218.61    4.29
   3   4   8  223.54    8.81
  -3  -4  -8  225.62    7.87
  -3  -4  -9   28.09    2.88
   3   4   9   28.23    3.42
   3   4  10   25.38    3.46
   3   4  11  218.20   10.25
   3   4  12   47.15    5.19
   3   4  13  346.72   14.29
   3   4  14    9.31    2.71
   3   4  15   21.68    3.96
   3   4  16   -1.69    2.79
   3   4  17    7.76    2.79
   3   5 -13    8.81    3.61
   3   5 -13    5.56    3.02
   3   5 -12   91.32    8.54
   3   5 -12   87.53    8.59
   3   5 -11   17.94    3.89
   3   5 -11   23.36    4.60
   3   5 -10   27.10    4.67
   3   5 -10   21.93    3.99
   3   5  -9   10.17    2.86
   3   5  -9   13.19    3.13
   3   5  -8    1.13    1.51
   3   5  -8    3.39    1.86
   3   5  -7    5.13    2.19
   3   5  -7    5.24    0.90
   3   5  -7    7.30    2.18
  -3  -5   6    9.48    1.59
   3   5  -6    6.76    1.29
   3   5  -6    7.15    0.91
   3   5  -6    5.72    1.70
   3   5  -5   78.23    4.22
  -3  -5   5   74.92    4.12
   3   5  -5   80.71    5.75
   3   5  -4   89.31    4.71
   3   5  -4   83.68    5.61
   3   5  -3   87.82    4.63
  -3  -5   3   77.85    5.29
   3   5  -3   86.53    5.47
  -3  -5   3   81.10    2.42
  -3  -5   3   85.30    4.57
  -3  -5   2    2.21    1.10
   3   5  -2    2.45    0.92
   3   5  -2    1.73    0.73
  -3  -5   2    2.45    0.50
   3   5  -1   64.50    4.13
  -3  -5   1   72.92    4.72
  -3  -5   1   67.31    2.66
   3   5  -1   63.60    4.38
  -3  -5   1   66.71    4.21
   3   5   0   76.91    4.48
  -3  -5   0   70.48    4.52
  -3  -5   0   75.75    4.43
   3   5   1  320.78    9.00
  -3  -5  -1  297.55    8.85
  -3  -5  -1  308.51    8.86
  -3  -5  -1  315.05    9.06
  -3  -5  -2 1880.32   21.12
  -3  -5  -2 1865.08   22.32
  -3  -5  -3 2057.58   23.61
  -3  -5  -3 2001.54   21.17
  -3  -5  -4   83.30    4.24
  -3  -5  -4   81.25    4.78
  -3  -5  -5  120.12    5.91
   3   5   6  112.44    5.54
  -3  -5  -6  111.18    5.71
  -3  -5  -7   17.84    2.47
   3   5   7   16.60    2.33
   3   5   8   48.93    2.46
   3   5   8   48.86    4.16
  -3  -5  -8   46.21    3.89
   3   5   9    4.80    0.88
   3   5   9    7.13    1.85
   3   5  10   31.61    3.91
   3   5  10   26.04    1.98
   3   5  11  377.26   13.33
   3   5  12   68.11    6.11
   3   5  13   25.21    4.11
   3   5  14   29.21    4.42
   3   5  15    3.12    1.97
   3   5  16    1.27    2.57
   3   5  17    2.98    2.51
   3   6 -12   17.86    4.22
   3   6 -12   17.93    4.17
   3   6 -11   37.29    5.68
   3   6 -11   30.85    5.26
   3   6 -10    2.09    2.17
   3   6 -10    0.84    1.64
   3   6  -9   40.84    5.38
   3   6  -9   35.55    5.05
   3   6  -8    3.37    1.87
   3   6  -8    5.88    2.27
   3   6  -7   65.92    6.15
   3   6  -6   59.60    5.59
   3   6  -5    2.10    0.96
   3   6  -5    0.67    1.40
   3   6  -4  161.51    8.28
  -3  -6   4  162.15    6.60
   3   6  -3  500.53   13.99
  -3  -6   3  504.34   14.22
  -3  -6   3  505.10   11.74
  -3  -6   2   81.18    5.61
   3   6  -2   83.32    5.53
  -3  -6   2   85.75    4.88
   3   6  -1    0.06    0.85
  -3  -6   1    1.35    1.02
  -3  -6   1    0.65    1.05
  -3  -6   1    0.06    0.25
  -3  -6   0   95.78    5.65
  -3  -6   0   99.20    5.40
  -3  -6  -1  579.95   13.59
  -3  -6  -1  592.09   13.49
  -3  -6  -1  599.88   13.32
  -3  -6  -2   77.53    4.86
  -3  -6  -2   70.29    4.58
  -3  -6  -3   59.59    4.33
  -3  -6  -3   59.29    4.08
  -3  -6  -4   35.37    3.16
  -3  -6  -4   26.78    3.10
  -3  -6  -5   36.74    3.75
  -3  -6  -6   86.40    5.42
   3   6   6   85.53    4.81
   3   6   7  268.35    8.95
   3   6   8  165.62    7.46
   3   6   9  197.16    8.70
   3   6  10  360.36   12.26
   3   6  10  338.26    7.85
   3   6  11   10.58    2.77
   3   6  12    1.60    1.74
   3   6  13    3.65    2.10
   3   6  14   37.50    5.04
   3   6  15   21.28    4.19
   3   6  16   12.80    3.50
   3   6  17   38.29    5.79
   3   7 -11   27.47    5.16
   3   7 -11   25.95    4.69
   3   7 -10   -2.28    2.84
   3   7 -10    2.02    2.24
   3   7  -9    4.59    2.21
   3   7  -9    6.60    2.75
   3   7  -8  115.47    8.80
   3   7  -8  122.56    9.28
   3   7  -7  165.93   10.12
   3   7  -6  200.77   10.65
   3   7  -5   72.33    6.26
   3   7  -4   43.33    4.70
  -3  -7   3   24.41    3.49
   3   7  -3   20.97    3.15
  -3  -7   2   81.60    6.00
   3   7  -2   77.23    5.74
   3   7  -1  214.36    9.18
  -3  -7   1  225.47    9.58
  -3  -7   0   65.81    5.16
   3   7   0   68.88    5.25
  -3  -7   0   77.61    5.04
  -3  -7  -1  149.02    7.51
  -3  -7  -1  145.50    7.42
  -3  -7  -1  147.74    7.09
  -3  -7  -2  876.18   17.66
  -3  -7  -2  869.52   17.21
  -3  -7  -2  845.12   17.36
  -3  -7  -3   95.88    5.82
  -3  -7  -3  103.93    5.93
  -3  -7  -4   50.48    4.07
  -3  -7  -5   32.24    3.32
   3   7   5   26.84    2.48
   3   7   6   13.92    2.02
   3   7   7  152.53    6.67
   3   7   8  228.50    8.63
   3   7   9  398.73   12.13
   3   7  10   61.34    5.09
   3   7  11  188.76    9.36
   3   7  12  335.54   13.08
   3   7  13   36.17    4.64
   3   7  14    0.94    1.77
   3   7  15   19.04    3.79
   3   7  16   29.83    5.02
   3   7  17    0.85    1.96
   3   8 -10   31.84    5.47
   3   8 -10   54.13    6.96
   3   8  -9   26.86    5.01
   3   8  -9   27.56    4.85
   3   8  -8   -0.60    1.72
   3   8  -7   11.69    3.02
   3   8  -6  290.47   13.48
   3   8  -5   39.80    5.00
   3   8  -4   38.15    4.75
  -3  -8   3    0.46    1.47
   3   8  -3    0.41    1.39
  -3  -8   2    8.11    2.42
   3   8  -2    7.94    1.38
   3   8  -2    9.79    2.60
   3   8  -1  106.30    6.97
  -3  -8   1  102.67    7.03
  -3  -8   0  706.94    7.71
  -3  -8   0  727.85   17.94
  -3  -8   0  695.18    7.67
  -3  -8  -1  746.86   17.80
  -3  -8  -1  742.84   17.86
  -3  -8  -2   99.63    6.51
  -3  -8  -2  102.11    6.65
  -3  -8  -3  262.07   10.33
  -3  -8  -3  289.04   10.68
  -3  -8  -4   69.28    5.21
   3   8   5   17.20    2.06
  -3  -8  -5   18.14    2.74
   3   8   6  122.36    5.53
   3   8   7   14.78    2.31
   3   8   8   11.83    2.11
   3   8   9  119.78    6.73
   3   8  10  204.79    9.17
   3   8  11    2.06    1.77
   3   8  12  156.54    8.88
   3   8  13  135.97    8.70
   3   8  14    1.81    1.95
   3   8  15   33.29    4.81
   3   8  16   12.82    3.61
   3   8  17    1.85    2.38
   3   9  -9   41.54    6.32
   3   9  -9   36.15    5.79
   3   9  -8   63.98    7.32
   3   9  -7   11.10    3.26
   3   9  -6    5.50    2.66
   3   9  -5  145.67    9.79
   3   9  -4   38.45    4.96
  -3  -9   3   11.80    2.94
   3   9  -3   13.29    2.95
  -3  -9   2    9.38    2.68
   3   9  -2    8.51    2.50
  -3  -9   1  188.75   10.07
   3   9  -1  196.05   10.01
  -3  -9   0   69.17    6.04
  -3  -9  -1  181.05    9.47
  -3  -9  -1  178.76    4.92
  -3  -9  -1  188.90    9.68
  -3  -9  -2  132.87    8.00
  -3  -9  -2  133.97    5.16
  -3  -9  -2  136.25    8.12
  -3  -9  -3    1.60    1.66
  -3  -9  -3    0.13    1.96
   3   9   4  728.55   11.66
  -3  -9  -4  691.99   17.48
   3   9   5   59.50    3.57
  -3  -9  -5   58.65    5.13
  -3  -9  -6   57.02    4.98
   3   9   6   65.70    4.00
   3   9   7    8.97    1.90
   3   9   8  123.11    6.27
   3   9   9  327.18   10.84
   3   9  10   17.87    3.03
   3   9  11   57.53    5.12
   3   9  12    3.29    1.71
   3   9  13   17.91    3.41
   3   9  14    4.60    2.30
   3   9  15   20.00    3.97
   3   9  16   29.05    4.70
   3   9  17    0.79    2.12
   3  10  -8    2.25    2.36
   3  10  -7   26.48    4.68
   3  10  -6    6.42    2.35
   3  10  -5   42.07    5.49
   3  10  -4    0.12    1.67
  -3 -10   3   25.01    4.16
   3  10  -3   26.95    4.25
   3  10  -2   11.18    2.84
  -3 -10   2    7.54    2.71
   3  10  -1    2.97    1.91
  -3 -10   1    1.76    2.20
  -3 -10   0  337.47   13.95
  -3 -10  -1  429.33   15.34
  -3 -10  -2    1.71    1.74
  -3 -10  -2    1.15    1.59
  -3 -10  -2    3.13    1.02
  -3 -10  -3    5.22    1.96
   3  10   3    4.96    0.91
  -3 -10  -3    3.50    1.49
  -3 -10  -3    5.23    1.24
  -3 -10  -4  149.57    8.77
  -3 -10  -4  163.28    6.99
   3  10   4  168.69    5.35
  -3 -10  -4  164.36    9.23
   3  10   5    4.36    1.14
  -3 -10  -5    7.03    2.46
  -3 -10  -6    1.36    1.56
   3  10   6    2.16    1.04
  -3 -10  -7    1.54    1.30
   3  10   7    2.17    1.03
   3  10   8    0.92    1.11
   3  10   9   64.33    4.80
   3  10  10   71.60    5.28
   3  10  11  157.04    8.34
   3  10  12   17.92    3.18
   3  10  13    4.83    2.13
   3  10  14   50.69    5.53
   3  10  15   18.01    3.68
   3  10  16    2.52    2.12
   3  10  17   74.04    7.63
   3  11  -6    0.27    2.10
   3  11  -5    9.57    3.33
   3  11  -4   14.26    3.46
   3  11  -3   -0.03    1.62
  -3 -11   3    3.10    2.42
  -3 -11   2   60.10    6.58
   3  11  -2   62.76    6.65
  -3 -11   1   92.53    8.01
   3  11  -1  106.66    8.34
  -3 -11   0   42.55    5.37
  -3 -11  -1   47.80    5.65
  -3 -11  -2    5.00    2.17
  -3 -11  -2   11.52    3.12
  -3 -11  -3   -0.77    2.02
  -3 -11  -3    0.94    1.73
  -3 -11  -3    1.88    0.84
  -3 -11  -4    1.74    1.47
  -3 -11  -4    5.76    2.29
   3  11   4    5.14    0.90
  -3 -11  -4    3.78    1.32
  -3 -11  -5   51.42    5.60
   3  11   5   42.36    2.76
  -3 -11  -5   39.83    3.86
  -3 -11  -5   40.50    5.03
  -3 -11  -6   31.59    4.44
   3  11   6   36.33    2.86
  -3 -11  -6   33.51    3.67
   3  11   7    3.66    1.20
  -3 -11  -7    1.84    1.73
  -3 -11  -7    3.68    1.71
  -3 -11  -8  245.30   11.75
   3  11   8  249.05    8.59
   3  11   9   29.65    3.29
   3  11  10   11.33    2.33
   3  11  11    4.44    1.73
   3  11  12  180.85    9.29
   3  11  13  157.60    9.14
   3  11  14    0.97    1.70
  -3 -11 -14   -0.95    2.05
   3  11  15   14.09    3.24
  -3 -11 -15   15.30    3.58
   3  11  16   -1.84    2.19
  -3 -11 -16    2.99    1.98
   3  11  17    3.22    1.85
   3  12  -4    3.82    2.54
   3  12  -3    6.29    2.90
  -3 -12   3    6.18    2.94
  -3 -12   2  161.31   11.31
   3  12  -2  152.60   10.70
  -3 -12   1    2.14    2.16
  -3 -12   0   64.58    6.91
  -3 -12  -1    1.07    2.29
  -3 -12  -2  231.61   12.40
  -3 -12  -2  243.68   12.99
  -3 -12  -3   25.25    4.26
  -3 -12  -3   24.39    4.03
  -3 -12  -4    2.42    1.79
  -3 -12  -4    1.85    1.73
  -3 -12  -5   71.58    6.95
  -3 -12  -5   79.63    5.40
  -3 -12  -5   85.90    7.56
  -3 -12  -6  151.37    9.88
  -3 -12  -6  157.95    8.08
  -3 -12  -6  155.41    9.97
  -3 -12  -7  146.79    8.30
  -3 -12  -7  138.79    9.39
  -3 -12  -8    1.43    1.70
   3  12   8    0.15    0.74
  -3 -12  -8    3.02    1.94
  -3 -12  -9   78.53    7.21
   3  12   9   79.34    5.06
  -3 -12  -9   70.55    6.43
   3  12  10   32.50    3.56
  -3 -12 -10   32.92    4.52
   3  12  11   -0.53    1.39
  -3 -12 -11   -0.99    1.59
  -3 -12 -12   -1.54    2.26
   3  12  12    2.62    2.05
   3  12  13   12.56    2.97
  -3 -12 -13   11.64    3.28
   3  12  14   33.46    4.59
  -3 -12 -14   34.72    5.49
   3  12  15   -0.26    1.80
  -3 -12 -15   -0.79    2.48
   3  12  16    2.81    1.85
   3  12  17    4.38    2.13
   3  13  -3    2.95    2.87
  -3 -13   2   47.17    6.54
  -3 -13   1  120.14   10.14
  -3 -13   0   16.06    3.87
  -3 -13  -1   85.37    8.31
  -3 -13  -2   11.43    3.49
  -3 -13  -3   10.01    3.03
  -3 -13  -3   20.00    4.15
  -3 -13  -4   59.50    6.68
  -3 -13  -4   65.23    7.05
  -3 -13  -5    1.43    1.73
  -3 -13  -5   -4.05    2.45
  -3 -13  -6   65.06    6.95
  -3 -13  -6   56.74    6.54
  -3 -13  -7   28.51    4.55
  -3 -13  -7   27.50    4.69
  -3 -13  -7   22.86    3.43
  -3 -13  -8   -0.43    1.48
  -3 -13  -8    0.28    1.25
  -3 -13  -9    8.83    3.11
  -3 -13  -9    4.19    2.03
  -3 -13 -10   41.21    5.63
  -3 -13 -10   36.42    4.97
  -3 -13 -11   62.57    6.72
  -3 -13 -12   23.34    4.47
  -3 -13 -13    5.59    2.70
  -3 -13 -14    5.69    3.27
  -3 -13 -15    9.12    3.72
  -3 -14   0    1.18    1.72
  -3 -14  -1   -4.40    2.85
  -3 -14  -2   16.95    3.98
  -3 -14  -3   -2.19    2.82
  -3 -14  -3   -1.48    2.35
  -3 -14  -4   11.44    3.66
  -3 -14  -4    9.03    3.32
  -3 -14  -5   36.31    5.64
  -3 -14  -5   46.13    6.10
  -3 -14  -6   29.77    4.85
  -3 -14  -6   17.00    4.14
  -3 -14  -7  128.47   10.21
  -3 -14  -7  142.69   10.49
  -3 -14  -8   26.16    4.80
  -3 -14  -8   17.53    4.00
  -3 -14  -9    0.78    2.08
  -3 -14  -9   -2.07    2.35
  -3 -14 -10   58.51    6.96
  -3 -14 -10   67.62    6.72
  -3 -14 -11   59.34    7.07
  -3 -14 -11   41.30    5.56
  -3 -14 -12    9.69    2.98
  -3 -14 -13    2.70    1.78
  -3 -14 -14   -1.60    2.40
  -3 -15  -3   18.26    4.19
  -3 -15  -4    7.79    3.24
  -3 -15  -4    6.83    2.82
  -3 -15  -5   51.17    6.91
  -3 -15  -5   53.80    6.96
  -3 -15  -6   25.27    4.98
  -3 -15  -6   23.70    4.71
  -3 -15  -7   -2.01    2.79
  -3 -15  -7   -2.44    3.48
  -3 -15  -8   82.34    8.50
  -3 -15  -8   66.16    7.72
  -3 -15  -9   32.89    5.52
  -3 -15  -9   30.64    5.45
  -3 -15 -10    0.02    2.05
  -3 -15 -11    0.42    2.25
  -3 -15 -11   -1.13    1.78
  -3 -15 -12   16.35    4.06
  -3 -15 -12   13.17    3.25
  -3 -15 -13   -1.67    2.33
  -3 -15 -14   12.24    3.67
   4 -15  -9    1.70    2.39
   4 -15  -8   38.30    5.66
   4 -14 -10   11.76    3.53
   4 -14  -9   52.85    6.75
   4 -14  -8    4.68    2.10
   4 -14  -7   24.10    4.56
   4 -14  -6   29.36    5.33
   4 -14  -6   28.14    4.84
   4 -14  -5   11.36    3.21
   4 -14  -4    3.15    2.34
   4 -14  -3    0.48    2.41
   4 -14  -2    3.63    2.49
   4 -14  -1   -1.63    2.76
   4 -14   0    8.04    3.41
   4 -13 -12    6.30    3.20
   4 -13 -11   12.73    3.75
   4 -13 -10   13.45    3.88
   4 -13  -9    3.37    1.83
   4 -13  -8    8.91    2.98
   4 -13  -7    3.73    2.27
   4 -13  -6   21.42    4.09
   4 -13  -5    2.16    2.04
   4 -13  -5    2.87    1.57
   4 -13  -4   37.08    5.33
   4 -13  -4   43.63    5.38
   4 -13  -3   12.52    3.57
   4 -13  -2    0.15    1.69
   4 -13  -1   22.12    4.53
   4 -13   0   54.20    6.60
  -4  13   0   52.98    6.01
  -4  13  -1    2.46    2.49
  -4  13  -2    1.45    2.40
  -4  13  -3   13.86    3.38
   4 -12 -13    2.29    2.18
   4 -12 -12    4.29    2.11
   4 -12 -11   -1.01    2.38
   4 -12 -10   28.29    4.89
   4 -12  -9   72.40    7.57
   4 -12  -8   79.32    7.70
   4 -12  -7   13.21    3.20
   4 -12  -6   -0.11    1.63
   4 -12  -5   92.11    7.70
   4 -12  -4   44.01    5.72
   4 -12  -4   35.35    4.26
   4 -12  -4   33.14    4.61
   4 -12  -3   -2.59    2.39
   4 -12  -3   -1.27    1.64
   4 -12  -3    2.65    2.11
   4 -12  -2   18.37    3.63
   4 -12  -2   21.14    3.41
   4 -12  -2   16.72    3.26
  -4  12   1   -1.39    1.90
   4 -12  -1    1.46    2.23
  -4  12   0    5.35    2.25
   4 -12   0    5.38    2.90
   4 -12   1   10.34    3.02
  -4  12  -1   13.99    3.29
  -4  12  -2   -0.12    1.75
  -4  12  -3    6.40    2.59
  -4  12  -4   19.10    4.10
  -4  12  -5   45.61    6.38
   4 -11 -13   10.32    3.39
   4 -11 -12    5.37    2.67
   4 -11 -11   55.49    6.87
   4 -11 -10   92.33    8.49
   4 -11  -9   20.33    4.09
   4 -11  -8    6.22    1.94
   4 -11  -8    2.82    2.02
   4 -11  -7    8.28    2.16
   4 -11  -7    4.82    1.90
   4 -11  -6   14.03    2.60
   4 -11  -6   14.80    3.05
   4 -11  -5   38.65    4.12
   4 -11  -5   32.04    4.54
   4 -11  -4    7.89    2.27
   4 -11  -4    9.78    2.79
   4 -11  -3   46.64    5.45
   4 -11  -3   43.22    5.00
   4 -11  -3   50.95    4.86
   4 -11  -2   28.38    4.44
   4 -11  -2   27.91    3.75
   4 -11  -2   31.23    4.28
   4 -11  -1  131.44    8.00
   4 -11  -1  123.68    8.82
  -4  11   1  127.78    7.95
  -4  11   0  135.79    8.61
   4 -11   0  126.86    9.16
   4 -11   1   21.85    4.00
  -4  11  -1   30.53    4.32
  -4  11  -2   -4.16    2.10
  -4  11  -3    7.48    2.50
  -4  11  -4   27.55    4.65
  -4  11  -5    1.77    2.49
  -4  11  -6  131.12   10.53
   4 -10 -14   27.02    5.20
   4 -10 -13   -0.18    2.39
   4 -10 -12   -0.01    2.19
   4 -10 -11   10.06    3.00
   4 -10 -10   -1.37    1.98
   4 -10  -9   22.95    4.18
   4 -10  -8   92.38    7.79
   4 -10  -7    8.68    2.18
   4 -10  -7    5.69    2.40
   4 -10  -6  105.56    6.38
   4 -10  -6  106.05    7.95
   4 -10  -5    3.60    1.37
   4 -10  -5    7.21    2.24
   4 -10  -4    2.35    1.36
   4 -10  -4    2.38    1.61
   4 -10  -3   18.18    3.36
   4 -10  -3   17.83    2.72
   4 -10  -3   15.15    3.01
   4 -10  -2  266.41   10.35
   4 -10  -2  275.07   11.85
   4 -10  -2  267.77   12.18
  -4  10   1   12.91    2.59
   4 -10  -1   14.28    2.89
   4 -10  -1   23.18    3.45
   4 -10  -1   16.24    2.95
  -4  10   0   96.70    6.78
   4 -10   0   90.70    7.25
  -4  10  -1   63.22    5.77
   4 -10   1   69.85    6.47
   4 -10   2   11.04    2.93
  -4  10  -2   14.18    2.94
  -4  10  -3   -0.21    1.79
  -4  10  -4    2.96    1.74
  -4  10  -5   33.80    4.99
  -4  10  -6   10.02    2.99
  -4  10  -7   17.72    4.22
   4  -9 -15    3.21    2.51
   4  -9 -14   -8.43    3.21
   4  -9 -13    5.47    2.98
   4  -9 -12   21.89    4.25
   4  -9 -11    8.60    2.90
   4  -9 -10   16.63    3.55
   4  -9  -9   -1.59    2.05
   4  -9  -8  110.23    8.37
   4  -9  -7  347.76   14.26
   4  -9  -6  152.15    7.07
   4  -9  -6  171.40    9.73
   4  -9  -5   37.36    3.56
   4  -9  -5   31.12    4.20
   4  -9  -4    7.87    1.76
   4  -9  -4    6.15    2.16
   4  -9  -3   76.71    5.07
   4  -9  -3   70.54    6.01
  -4   9   2    0.93    1.03
   4  -9  -2    2.57    1.72
   4  -9  -2   -0.51    1.42
   4  -9  -2    1.74    1.25
   4  -9  -1   93.45    5.90
   4  -9  -1   92.42    6.60
  -4   9   1   92.92    5.92
   4  -9  -1   96.44    6.93
   4  -9   0   -1.16    1.51
  -4   9   0    0.14    1.20
   4  -9   1    7.75    2.20
  -4   9  -1    5.45    1.86
   4  -9   2   32.85    4.24
  -4   9  -2   29.05    3.96
  -4   9  -3  134.42    8.57
  -4   9  -4   16.88    3.34
  -4   9  -5   12.90    3.32
  -4   9  -5   19.22    3.08
  -4   9  -6   44.96    5.88
  -4   9  -7   12.47    3.90
  -4   9  -8    4.14    2.86
   4  -8 -15   40.34    6.17
   4  -8 -14   -0.27    1.75
   4  -8 -13   55.79    6.68
   4  -8 -12   54.10    6.39
   4  -8 -11   82.08    7.51
   4  -8 -10   47.60    5.66
   4  -8  -9   26.00    4.11
   4  -8  -8   -0.94    1.52
   4  -8  -7   11.45    2.82
   4  -8  -7    7.55    1.54
   4  -8  -6   12.41    2.87
   4  -8  -6   12.39    1.77
   4  -8  -5   -0.70    1.56
   4  -8  -5   -0.45    0.83
   4  -8  -5   -0.38    0.65
   4  -8  -4  112.28    5.51
   4  -8  -4  103.36    7.03
   4  -8  -3  585.13   12.67
   4  -8  -3  590.51   16.42
   4  -8  -2  209.62    7.78
   4  -8  -2  208.05    9.69
  -4   8   2  211.74    7.85
   4  -8  -1   12.52    2.67
   4  -8  -1    8.64    1.64
   4  -8  -1    8.61    2.01
  -4   8   1   12.53    2.15
  -4   8   0   25.92    3.08
   4  -8   0   29.69    3.71
   4  -8   1    7.94    1.96
  -4   8  -1   11.57    2.26
  -4   8  -2   52.31    4.87
   4  -8   2   52.66    4.99
   4  -8   2   53.30    3.68
  -4   8  -3   94.73    7.02
   4  -8   3   89.98    4.97
  -4   8  -4  261.46   11.92
   4  -8   4  262.75    8.88
  -4   8  -5   64.15    5.19
  -4   8  -5   65.79    6.39
  -4   8  -6   10.16    2.14
  -4   8  -6   14.71    3.35
  -4   8  -7   -0.85    2.12
  -4   8  -8   -3.22    2.59
  -4   8  -9   -0.97    2.62
   4  -7 -16    2.65    1.62
   4  -7 -15    6.48    2.63
   4  -7 -14    6.35    2.37
   4  -7 -13   25.80    4.52
   4  -7 -12    0.18    1.51
   4  -7 -11   91.87    7.90
   4  -7 -10    6.87    2.33
   4  -7  -9   10.07    2.73
   4  -7  -8  308.66    7.78
   4  -7  -8  310.47   13.08
   4  -7  -7   40.89    2.77
   4  -7  -7   44.25    4.85
   4  -7  -6   62.34    3.42
   4  -7  -6   64.25    5.70
   4  -7  -5   11.75    1.55
   4  -7  -5    8.41    2.09
   4  -7  -4  540.85   15.65
   4  -7  -4  571.29   11.16
   4  -7  -3  109.36    4.94
   4  -7  -3  103.54    6.71
   4  -7  -2   39.49    3.05
   4  -7  -2   39.24    4.31
  -4   7   2   35.55    2.97
   4  -7  -1   14.09    2.14
   4  -7  -1   17.87    2.91
   4  -7   0    1.28    0.93
  -4   7   0    0.25    0.89
  -4   7  -1   41.95    3.84
   4  -7   1   43.52    4.15
  -4   7  -2   41.81    4.16
   4  -7   2   48.81    4.47
  -4   7  -3  353.09   12.45
   4  -7   3  347.65    9.86
  -4   7  -4  113.60    7.57
   4  -7   4  107.72    5.77
  -4   7  -5  181.62    8.27
  -4   7  -5  179.75    9.94
   4  -7   5  184.83    7.91
   4  -7   6   25.42    3.13
  -4   7  -6   23.26    2.95
  -4   7  -6   19.19    3.48
   4  -7   7    4.36    1.59
  -4   7  -7    2.82    2.00
  -4   7  -8   -1.31    1.68
   4  -7   8    1.61    1.41
  -4   7  -9    0.27    1.58
  -4   7 -10   41.77    6.10
   4  -6 -16   -0.99    2.55
   4  -6 -15   -2.48    2.28
   4  -6 -14    7.56    2.59
   4  -6 -13   20.28    3.88
   4  -6 -12  148.32   10.02
   4  -6 -11   35.07    4.85
   4  -6 -10  117.64    8.41
   4  -6  -9  187.08   10.16
   4  -6  -8   66.56    5.90
   4  -6  -7  146.58    4.65
   4  -6  -7  138.01    8.28
   4  -6  -6   60.01    2.85
   4  -6  -6   62.45    5.65
   4  -6  -5   84.41    3.40
   4  -6  -5   66.02    5.40
   4  -6  -4   51.65    3.00
   4  -6  -4   56.29    4.97
   4  -6  -3 1109.52   13.70
   4  -6  -3 1101.97   20.97
   4  -6  -2  187.82    5.89
  -4   6   2  193.82    6.01
   4  -6  -2  194.63    8.83
   4  -6  -1  110.63    4.69
  -4   6   1  119.92    5.14
   4  -6  -1  112.36    6.67
   4  -6   0   58.87    4.34
  -4   6   0   58.04    3.88
   4  -6   0   50.69    4.45
  -4   6  -1  146.19    6.60
  -4   6  -1  134.09    5.79
   4  -6   1  129.17    6.48
  -4   6  -2  467.60   12.63
   4  -6   2  446.26   12.11
  -4   6  -3    8.87    2.38
  -4   6  -4  219.42    8.81
  -4   6  -4  219.12    9.69
   4  -6   4  219.05    8.20
  -4   6  -5   72.30    5.03
  -4   6  -5   71.77    5.97
   4  -6   5   70.49    4.91
  -4   6  -6   17.47    2.53
  -4   6  -6   15.87    3.09
   4  -6   6   19.56    2.92
  -4   6  -7   61.32    4.34
  -4   6  -7   57.41    5.92
   4  -6   7   63.52    5.21
   4  -6   8   31.07    3.95
  -4   6  -8   32.77    4.70
  -4   6  -9   -0.38    2.34
   4  -6   9   -0.22    1.29
  -4   6 -10    0.23    2.43
   4  -6  10    3.79    1.69
  -4   6 -11   84.74    8.56
   4  -6  11   82.49    7.16
   4  -5 -17    8.97    3.27
   4  -5 -16    6.32    2.76
   4  -5 -15    0.73    1.85
   4  -5 -14   22.28    4.10
   4  -5 -13   76.11    7.29
   4  -5 -12   15.37    3.21
   4  -5 -11  253.30   12.32
   4  -5 -10  144.43    9.05
   4  -5  -9    7.96    2.57
   4  -5  -8   -0.73    1.28
   4  -5  -7   71.58    5.74
   4  -5  -6   20.33    1.46
   4  -5  -6   20.59    3.11
   4  -5  -5  511.47    6.73
   4  -5  -5  520.19   14.61
   4  -5  -4  133.25    7.30
   4  -5  -3  350.40    6.55
   4  -5  -3  335.33   11.17
  -4   5   2  246.06    5.75
   4  -5  -2  254.23    5.75
   4  -5  -2  241.43    9.47
  -4   5   1  199.88    5.84
   4  -5  -1  211.13    8.80
   4  -5   0  383.30   11.60
  -4   5   0  396.15    9.20
  -4   5  -1  280.43    8.43
  -4   5  -1  289.83    7.69
   4  -5   1  280.77    8.63
  -4   5  -2  102.17    5.53
  -4   5  -2   91.33    4.85
   4  -5   2   94.35    5.07
  -4   5  -3  216.65    8.48
  -4   5  -3  218.06    8.62
   4  -5   4    2.24    1.07
  -4   5  -4    3.81    1.42
  -4   5  -5   23.25    2.95
   4  -5   5   22.13    2.94
  -4   5  -6  114.59    5.88
   4  -5   6  119.71    6.68
  -4   5  -7   17.84    2.36
   4  -5   7   19.30    3.03
  -4   5  -8   23.08    2.56
   4  -5   8   27.89    3.68
   4  -5   9  108.75    7.44
   4  -5  10   30.51    4.28
   4  -5  11    3.67    1.93
   4  -5  12   23.43    4.11
   4  -5  13   77.40    7.56
   4  -4 -17   12.38    3.86
   4  -4 -16   24.62    4.62
   4  -4 -15   19.22    3.95
   4  -4 -14    0.10    1.89
  -4   4  13    8.68    2.08
   4  -4 -13    1.02    1.70
   4  -4 -12   14.53    3.14
   4  -4 -11   18.86    3.62
   4  -4 -10  235.80   11.22
   4  -4  -9  368.00   13.50
   4  -4  -8   10.67    2.49
   4  -4  -7   58.02    5.10
   4  -4  -6  267.72   10.45
   4  -4  -5  113.38    2.28
   4  -4  -5  116.68    6.69
   4  -4  -4  415.90   12.29
   4  -4  -3    9.73    0.94
   4  -4  -3    9.49    2.08
   4  -4  -2  248.93    4.41
   4  -4  -2  239.41    9.08
  -4   4   1  676.56    9.19
   4  -4  -1  652.29   14.92
  -4   4   0  326.06    7.43
   4  -4   0  334.55   10.48
   4  -4   1  251.88    7.26
  -4   4  -1  248.19    7.24
  -4   4  -1  236.04    6.17
  -4   4  -2  122.37    6.17
  -4   4  -2  119.97    4.90
   4  -4   2  117.32    5.01
  -4   4  -3  158.21    6.96
  -4   4  -3  166.93    6.39
  -4   4  -4  106.10    5.64
  -4   4  -5   71.66    4.59
   4  -4   5   77.27    5.12
  -4   4  -6   17.79    2.39
   4  -4   6   18.06    2.74
  -4   4  -7   52.04    3.78
   4  -4   7   57.38    4.85
  -4   4  -8   37.72    3.11
   4  -4   8   29.21    3.64
   4  -4   9   40.74    4.66
   4  -4  10    2.95    1.65
   4  -4  11   76.47    6.78
   4  -4  12    3.48    1.96
   4  -4  13   20.69    4.21
   4  -4  14   18.57    4.02
   4  -3 -17   -1.53    2.35
   4  -3 -16   -1.53    2.14
   4  -3 -15   37.99    6.13
   4  -3 -14   75.25    7.15
   4  -3 -13   31.42    4.51
  -4   3  12   61.63    4.98
   4  -3 -12   49.12    5.42
  -4   3  11    2.41    1.23
   4  -3 -11    0.40    1.42
  -4   3  10   16.31    2.57
   4  -3 -10   23.11    3.64
   4  -3  -9  331.86   12.47
   4  -3  -8    4.25    1.68
   4  -3  -7   16.25    2.71
   4  -3  -6   10.65    2.20
   4  -3  -5  701.41   15.86
   4  -3  -4  241.10    9.10
   4  -3  -3   70.03    4.89
   4  -3  -2  137.03    6.68
  -4   3   1  901.08    8.68
   4  -3  -1  864.91   16.56
  -4   3   0  241.26    8.50
  -4   3   0  235.29    5.53
   4  -3   0  252.31    8.90
  -4   3  -1  109.46    5.72
  -4   3  -1  108.56    3.58
   4  -3   2    9.72    1.31
  -4   3  -2    8.60    1.34
  -4   3  -2    8.75    1.84
  -4   3  -3  404.20   10.66
  -4   3  -3  398.15    9.08
  -4   3  -4  181.51    7.04
  -4   3  -4  175.31    6.73
   4  -3   5   49.76    4.01
  -4   3  -5   53.61    3.83
  -4   3  -6    6.49    1.39
   4  -3   6    6.93    1.91
  -4   3  -6   11.81    1.88
  -4   3  -7    0.67    0.82
   4  -3   7    1.19    1.29
  -4   3  -7   -0.80    1.21
  -4   3  -8   25.07    2.56
   4  -3   8   29.83    3.86
   4  -3   9   22.35    3.66
  -4   3  -9   21.64    2.25
   4  -3  10  347.72   13.69
   4  -3  11    1.80    1.49
   4  -3  12   56.87    6.14
   4  -3  13    2.59    1.77
   4  -3  14    8.13    2.55
   4  -3  15    3.02    1.98
   4  -2 -17    2.68    1.70
   4  -2 -16    0.63    1.76
   4  -2 -15   28.46    4.62
   4  -2 -14    0.00    1.95
   4  -2 -13  113.43    8.35
  -4   2  12   31.80    3.46
   4  -2 -12   32.29    4.46
  -4   2  11   25.26    3.07
   4  -2 -11   22.60    3.58
  -4   2  10  129.44    6.64
   4  -2 -10  128.12    7.97
  -4   2   9    4.79    2.27
   4  -2  -9    8.30    2.57
  -4   2   8   77.72    5.09
   4  -2  -8   71.77    5.59
  -4   2   7   92.93    5.43
   4  -2  -7   98.95    6.12
  -4   2   6  900.52   16.65
   4  -2  -6  871.04   17.61
  -4   2   5  693.48   14.51
   4  -2  -5  667.53    6.85
   4  -2  -5  684.80   15.21
  -4   2   4   95.93    5.52
   4  -2  -4  100.61    5.74
  -4   2   3   58.50    4.21
   4  -2  -3   57.03    1.74
   4  -2  -3   61.29    4.34
  -4   2   2   15.52    2.16
   4  -2  -2   20.89    2.65
  -4   2   2   20.05    2.45
  -4   2   1   51.76    3.87
  -4   2   1   47.88    1.54
   4  -2  -1   55.48    4.15
  -4   2   0    4.25    1.27
  -4   2  -1  790.03   14.69
  -4   2  -1  827.10    8.44
  -4   2  -2   14.95    2.20
   4  -2   2   15.28    1.28
  -4   2  -3   28.27    2.76
  -4   2  -4   62.19    4.06
  -4   2  -5    2.74    0.80
  -4   2  -5   -0.12    0.90
  -4   2  -6   13.11    1.70
  -4   2  -6   10.87    1.79
   4  -2   6   10.70    2.17
  -4   2  -7   57.02    3.75
   4  -2   7   57.74    4.79
  -4   2  -7   59.63    3.76
  -4   2  -8  670.98   12.49
   4  -2   8  707.56   17.34
  -4   2  -8  690.93   13.80
  -4   2  -9   13.91    1.83
   4  -2   9   17.38    3.23
   4  -2  10    0.99    1.46
  -4   2 -10    0.25    0.66
   4  -2  11  200.85   10.77
  -4   2 -11  195.64    7.98
   4  -2  12    3.12    1.50
   4  -2  13   33.99    5.06
   4  -2  14   11.20    3.22
   4  -2  15   -1.67    1.84
   4  -1 -16    1.25    1.58
   4  -1 -15   18.99    3.59
   4  -1 -15   23.55    4.20
   4  -1 -14   41.71    5.12
   4  -1 -13    2.83    1.70
   4  -1 -12   96.58    7.27
   4  -1 -12  112.95    8.88
  -4   1  11  172.86    7.23
   4  -1 -11  169.97    9.13
   4  -1 -11  166.30   10.22
  -4   1  10   33.25    3.25
   4  -1 -10   35.53    4.10
   4  -1 -10   38.30    4.91
  -4   1   9   16.36    2.44
   4  -1  -9   10.04    2.47
   4  -1  -8  131.80    7.21
  -4   1   8  135.34    6.37
   4  -1  -8  134.67    8.09
  -4   1   7  499.14   12.19
   4  -1  -7  510.87   10.23
   4  -1  -7  506.84   13.47
   4  -1  -7  481.90   14.59
  -4   1   6   22.22    2.91
   4  -1  -6   20.96    2.11
   4  -1  -6   23.10    3.03
   4  -1  -6   22.15    3.27
  -4   1   5  354.23   10.07
   4  -1  -5  355.47    6.36
   4  -1  -5  355.77   10.65
  -4   1   4   22.36    2.61
   4  -1  -4   22.70    1.28
   4  -1  -4   24.43    1.81
   4  -1  -4   24.31    2.80
  -4   1   3  123.83    5.86
   4  -1  -3  115.95    5.82
   4  -1  -3  122.12    3.20
  -4   1   2   13.14    2.09
   4  -1  -2   15.11    2.15
  -4   1   2   14.51    2.03
  -4   1   2   13.96    1.94
  -4   1   1  161.11    6.57
   4  -1  -1  147.59    6.38
  -4   1   1  146.77    6.22
  -4   1   1  151.85    5.91
  -4   1   0   66.06    4.26
  -4   1   0   72.16    4.42
  -4   1   0   68.98    3.78
  -4   1  -1   13.36    1.96
  -4   1  -1   14.74    2.09
  -4   1  -2 2288.84   24.10
   4  -1   2 2294.70   11.02
  -4   1  -3  294.66    8.64
  -4   1  -4   35.07    3.03
  -4   1  -5  354.55    9.35
  -4   1  -5  369.90    6.37
  -4   1  -6   82.82    4.47
   4  -1   6   82.54    5.42
  -4   1  -6   84.00    3.57
  -4   1  -7   80.45    4.43
  -4   1  -7   82.81    4.00
   4  -1   7   75.04    5.48
  -4   1  -8    1.58    0.82
  -4   1  -8    3.86    1.20
   4  -1   8    4.18    1.76
   4  -1   9 1002.75   21.74
  -4   1  -9 1047.65   15.11
  -4   1 -10    3.12    1.14
   4  -1  10    2.80    1.46
  -4   1 -10    3.40    1.25
   4  -1  11  105.81    7.86
  -4   1 -11  110.22    5.52
   4  -1  12   67.36    6.58
   4  -1  13   -0.06    1.89
   4  -1  14    2.77    1.91
   4  -1  15    1.19    2.11
   4   0 -15   24.87    4.37
   4   0 -15   19.53    4.19
   4   0 -14    2.73    1.95
   4   0 -14    2.90    1.91
   4   0 -14    3.00    1.82
   4   0 -13   66.25    6.12
   4   0 -13   66.37    6.09
   4   0 -13   67.50    7.19
   4   0 -12  104.20    7.21
   4   0 -12   99.97    7.09
   4   0 -12  100.01    8.34
   4   0 -11    4.11    1.88
   4   0 -11    2.17    1.39
   4   0 -11    4.08    2.12
  -4   0  10   31.98    3.07
   4   0 -10   25.31    3.29
   4   0 -10   27.07    3.56
   4   0 -10   26.97    4.30
  -4   0   9  145.03    6.37
   4   0  -9  136.96    6.78
   4   0  -9  143.64    7.67
   4   0  -9  164.04    9.39
  -4   0   8   53.73    3.88
   4   0  -8   52.19    3.99
   4   0  -8   49.72    4.30
   4   0  -8   45.38    4.76
  -4   0   7  267.02    8.55
   4   0  -7  274.62    8.19
   4   0  -7  274.75   11.12
   4   0  -7  269.37    9.53
  -4   0   6  192.51    7.22
   4   0  -6  209.18    6.52
   4   0  -6  189.71    7.01
   4   0  -6  198.87    7.89
   4   0  -6  201.70    9.17
  -4   0   5   94.17    5.03
   4   0  -5   85.97    4.28
   4   0  -5   88.58    3.82
   4   0  -5   89.69    5.15
   4   0  -5   93.55    5.91
  -4   0   4  223.02    7.73
   4   0  -4  219.14    6.04
   4   0  -4  216.34    5.13
   4   0  -4  224.69    7.86
  -4   0   4  229.37    7.94
   4   0  -4  218.98    8.64
  -4   0   3  625.53   12.80
   4   0  -3  634.16    8.82
   4   0  -3  636.90   12.96
  -4   0   3  669.51   13.03
   4   0  -3  636.02   13.64
  -4   0   2  430.81   10.46
  -4   0   2  458.20    5.91
   4   0  -2  440.47   10.75
  -4   0   2  421.47   10.41
  -4   0   2  434.69   10.48
   4   0  -2  424.86   10.54
  -4   0   1  369.43    9.67
   4   0  -1  380.85    9.91
  -4   0   1  376.46    5.40
   4   0  -1  353.72    9.54
  -4   0   1  390.03    9.87
  -4   0   1  384.43    9.20
  -4   0   0  239.20    7.77
   4   0   0  238.43    7.84
  -4   0   0  231.07    3.62
  -4   0   0  235.33    6.66
  -4   0   0  232.76    7.71
  -4   0  -1  379.03    9.72
   4   0   1  384.55    9.99
  -4   0  -1  382.77   10.00
  -4   0  -1  381.31    7.83
  -4   0  -2    6.96    1.58
   4   0   2    4.38    1.12
  -4   0  -2    5.50    0.94
  -4   0  -3  487.54   10.99
   4   0   3  519.19   11.53
  -4   0  -4  263.58    8.03
   4   0   4  278.48    8.44
   4   0   5   19.71    2.32
  -4   0  -5   22.37    1.30
  -4   0  -6  130.85    5.64
   4   0   6  137.47    6.00
  -4   0  -6  130.71    3.87
  -4   0  -7  501.43   11.03
   4   0   7  491.96   11.41
   4   0   7  485.02   13.54
   4   0   8  106.21    5.26
   4   0   8   99.18    6.43
  -4   0  -8  104.30    4.97
   4   0   9  300.97    8.73
  -4   0  -9  303.72    6.93
   4   0   9  297.12   11.70
  -4   0  -9  290.18    8.24
  -4   0 -10  254.91    6.94
   4   0  10  250.12   11.20
  -4   0 -10  242.43    7.44
   4   0  11   21.91    3.67
  -4   0 -11   19.87    2.31
  -4   0 -11   22.90    2.41
   4   0  12   65.95    6.55
   4   0  13   11.48    3.02
   4   0  14   15.57    3.63
   4   0  15   16.44    3.78
   4   0  16   20.55    4.43
   4   1 -15   20.78    3.91
   4   1 -15   16.91    4.21
   4   1 -14    4.24    2.22
   4   1 -14    6.27    2.51
   4   1 -13    7.98    2.42
   4   1 -13    8.31    2.42
   4   1 -13    6.84    2.82
   4   1 -12   -0.44    1.30
   4   1 -12    0.86    1.50
   4   1 -12   -2.36    2.58
   4   1 -11   23.34    3.40
   4   1 -11   21.60    3.13
   4   1 -11   18.18    3.69
  -4  -1  10   89.25    4.77
   4   1 -10   90.72    6.30
   4   1 -10   87.01    5.90
   4   1 -10   91.54    7.57
  -4  -1   9   15.16    2.18
   4   1  -9   13.14    2.44
   4   1  -9   16.04    2.63
   4   1  -9   15.90    3.30
  -4  -1   8  368.56    9.80
   4   1  -8  368.05   11.12
   4   1  -8  383.79   11.36
   4   1  -8  358.36   13.51
  -4  -1   7  200.22    7.23
   4   1  -7  191.92    7.48
   4   1  -7  186.26    7.71
   4   1  -7  197.79    9.59
  -4  -1   6   49.99    3.67
   4   1  -6   52.33    3.65
   4   1  -6   52.20    3.99
   4   1  -6   50.74    4.75
   4   1  -5    5.77    1.30
  -4  -1   5    6.78    1.49
   4   1  -5    4.97    1.31
   4   1  -5    5.05    1.80
   4   1  -5    5.70    1.16
  -4  -1   5    8.65    1.65
   4   1  -4   99.33    5.19
  -4  -1   4  103.43    5.22
   4   1  -4  108.69    4.73
   4   1  -4  103.23    5.99
  -4  -1   4  100.44    5.06
   4   1  -4   99.21    4.15
  -4  -1   3  338.46    9.31
   4   1  -3  330.95    9.26
   4   1  -3  331.09    7.46
   4   1  -3  333.59    6.93
   4   1  -3  340.30    9.21
  -4  -1   3  355.08    9.13
   4   1  -3  349.43   10.25
   4   1  -2   -0.25    0.56
  -4  -1   2    0.28    0.82
   4   1  -2   -0.18    0.49
  -4  -1   2   -0.44    0.91
  -4  -1   2    0.77    0.45
   4   1  -2   -0.14    0.71
  -4  -1   2    0.31    0.61
   4   1  -2    0.29    0.81
  -4  -1   1   56.39    3.80
   4   1  -1   63.81    4.09
  -4  -1   1   52.49    2.48
  -4  -1   1   60.10    2.69
  -4  -1   1   56.63    3.71
   4   1  -1   57.65    3.67
  -4  -1   1   54.42    3.52
  -4  -1   0    1.02    0.95
   4   1   0    1.75    0.73
  -4  -1   0    2.39    0.86
   4   1   0    1.06    0.60
  -4  -1  -1    2.39    1.09
   4   1   1    3.50    1.08
  -4  -1  -1    2.80    0.97
  -4  -1  -1    1.77    0.62
  -4  -1  -2  396.67    9.91
   4   1   2  374.13    9.92
  -4  -1  -2  382.29    6.86
  -4  -1  -3  167.88    6.47
   4   1   3  183.26    6.88
  -4  -1  -3  177.24    4.00
  -4  -1  -4   88.23    4.71
   4   1   4   87.69    4.77
  -4  -1  -4   90.46    2.29
  -4  -1  -5  293.70    8.65
   4   1   5  311.80    9.12
  -4  -1  -6  729.76   13.44
   4   1   6  752.11   14.16
   4   1   7  626.58   15.21
   4   1   7  600.99   12.69
  -4  -1  -7  600.99   12.22
  -4  -1  -8    5.46    1.67
   4   1   8    6.00    1.81
   4   1   8    9.29    2.29
   4   1   9   95.73    5.17
  -4  -1  -9   89.23    3.04
   4   1   9   90.93    6.45
  -4  -1  -9   98.45    4.97
   4   1  10   77.45    6.29
  -4  -1 -10   79.81    3.29
  -4  -1 -10   74.55    4.35
   4   1  11  103.76    7.55
  -4  -1 -11   89.28    3.88
  -4  -1 -11   99.27    4.97
   4   1  12   94.61    7.55
   4   1  13    8.86    2.62
   4   1  14   18.61    3.89
   4   1  15   -1.11    1.90
   4   1  16   27.20    4.86
   4   2 -15    2.25    1.53
   4   2 -14   18.44    3.88
   4   2 -14   12.21    3.39
   4   2 -13    5.63    2.73
   4   2 -13    6.29    2.63
   4   2 -12   64.98    6.32
   4   2 -12   55.44    4.96
   4   2 -11   92.56    7.18
   4   2 -11  101.48    6.44
   4   2 -11  113.97    8.95
   4   2 -10   87.10    6.55
   4   2 -10   80.83    5.53
   4   2 -10   85.39    7.45
  -4  -2   9  182.18    6.62
   4   2  -9  194.38    9.15
   4   2  -9  166.69    7.56
   4   2  -9  183.12   10.33
  -4  -2   8   43.73    3.36
   4   2  -8   46.30    4.36
   4   2  -8   44.21    3.88
   4   2  -8   49.64    5.17
  -4  -2   7    8.47    1.64
   4   2  -7   10.47    2.13
   4   2  -7   11.09    2.54
   4   2  -7   10.28    1.86
  -4  -2   6   31.21    2.88
   4   2  -6   35.01    3.28
   4   2  -6   35.90    3.19
  -4  -2   6   37.42    3.19
   4   2  -6   32.72    3.88
  -4  -2   5  291.73    8.69
   4   2  -5  267.19    8.36
   4   2  -5  256.40    8.10
   4   2  -5  263.94    8.11
   4   2  -5  264.03   10.18
  -4  -2   5  268.70    8.10
  -4  -2   4    5.63    1.81
   4   2  -4   11.30    2.28
   4   2  -4   12.70    1.98
   4   2  -4    9.77    2.17
   4   2  -4   11.30    1.99
  -4  -2   4    8.20    1.53
   4   2  -4   10.13    1.64
  -4  -2   3  172.90    6.66
   4   2  -3  175.51    6.78
   4   2  -3  180.29    6.21
   4   2  -3  177.79    5.88
   4   2  -3  184.18    6.53
   4   2  -3  179.90    7.57
  -4  -2   3  191.45    6.45
  -4  -2   2  168.78    5.57
  -4  -2   2  164.55    6.50
   4   2  -2  168.94    6.62
  -4  -2   2  169.80    5.54
   4   2  -2  158.42    5.36
  -4  -2   2  165.92    5.97
   4   2  -2  179.27    7.13
  -4  -2   1  149.67    6.22
   4   2  -1  151.25    6.24
  -4  -2   1  149.03    4.91
  -4  -2   1  144.54    4.88
  -4  -2   1  146.48    5.68
   4   2  -1  152.40    6.19
  -4  -2   0   97.97    5.06
   4   2   0   93.03    4.87
  -4  -2   0   98.53    3.98
  -4  -2   0   98.96    3.88
   4   2   0   96.81    4.54
  -4  -2   0   93.03    4.67
  -4  -2  -1 1836.07   21.79
   4   2   1 1821.73   21.68
   4   2   1 1861.73   17.89
   4   2   1 1833.40   15.05
  -4  -2  -2  311.66    9.00
   4   2   2  313.59    9.11
   4   2   2  319.30    6.56
  -4  -2  -3   47.08    3.54
   4   2   3   45.21    3.51
  -4  -2  -4  837.05   14.60
   4   2   4  826.06   14.97
  -4  -2  -4  795.07    6.26
  -4  -2  -5   17.21    2.23
  -4  -2  -6  154.34    6.34
   4   2   7  364.87   11.55
  -4  -2  -7  395.53   10.26
   4   2   8  788.76   17.62
  -4  -2  -8  795.73   14.53
  -4  -2  -9    2.47    1.29
   4   2   9    0.77    1.33
  -4  -2 -10   17.03    2.27
   4   2  10   20.30    3.36
  -4  -2 -11    7.01    1.58
   4   2  11    7.48    1.88
   4   2  12   55.22    5.92
   4   2  13    5.53    2.25
   4   2  14    9.53    2.66
   4   2  15   70.31    7.44
   4   2  16    1.63    2.06
   4   3 -15   10.11    3.25
   4   3 -14   24.28    4.62
   4   3 -14   29.10    5.56
   4   3 -13   -0.52    1.71
   4   3 -13    5.79    2.85
   4   3 -12   -0.86    1.44
   4   3 -12    1.84    1.92
   4   3 -11   15.95    3.31
   4   3 -11   11.29    3.45
   4   3 -10   31.04    4.94
   4   3 -10   30.97    3.31
   4   3 -10   32.79    4.38
   4   3  -9  127.22    7.85
   4   3  -9  126.45    6.28
   4   3  -9  135.46    9.23
   4   3  -8  155.61    8.24
   4   3  -8  152.90    6.60
   4   3  -8  159.22    9.44
  -4  -3   8  157.02    6.19
   4   3  -7    0.32    1.08
  -4  -3   7    2.80    0.96
   4   3  -7    2.88    1.09
   4   3  -7    1.61    1.81
   4   3  -6   45.23    3.49
   4   3  -6   51.11    4.92
   4   3  -6   40.10    3.83
   4   3  -6   42.79    3.26
  -4  -3   6   45.07    3.35
  -4  -3   6   45.01    3.47
  -4  -3   5  228.02    7.69
   4   3  -5  217.54    7.62
   4   3  -5  215.85    8.15
   4   3  -5  217.72    9.60
   4   3  -5  219.23    7.07
  -4  -3   5  224.31    7.04
  -4  -3   4   62.11    4.07
   4   3  -4   74.14    5.41
   4   3  -4   55.96    3.92
   4   3  -4   66.45    3.81
  -4  -3   4   66.11    3.72
  -4  -3   3   76.70    4.52
  -4  -3   3   85.38    4.61
   4   3  -3   83.75    4.69
   4   3  -3   82.04    4.51
  -4  -3   3   85.12    4.73
   4   3  -3   80.82    5.28
  -4  -3   3   83.53    4.07
  -4  -3   2   15.92    1.96
  -4  -3   2   16.51    2.01
  -4  -3   2   15.11    2.02
   4   3  -2   20.38    2.19
   4   3  -2   18.73    2.10
  -4  -3   2   17.85    1.90
   4   3  -2   14.43    2.14
  -4  -3   1  806.39   14.58
  -4  -3   1  843.56   13.35
  -4  -3   1  807.98   13.08
   4   3  -1  839.99   14.82
  -4  -3   1  825.86   13.04
  -4  -3   0  154.50    6.38
  -4  -3   0  150.45    5.43
   4   3   0  147.53    5.80
  -4  -3   0  155.51    5.65
  -4  -3   0  154.71    5.85
   4   3   0  145.26    5.41
  -4  -3  -1  764.58   14.27
   4   3   1  746.18   11.92
   4   3   1  757.19   11.17
  -4  -3  -2 1749.87   21.59
   4   3   2 1742.64   16.41
   4   3   3   50.64    2.48
  -4  -3  -3   44.98    3.53
   4   3   4   98.77    2.75
  -4  -3  -4   98.10    3.20
  -4  -3  -4   92.94    5.06
  -4  -3  -5  546.55   12.32
  -4  -3  -6  337.58    9.73
   4   3   7  319.25   10.69
  -4  -3  -7  325.58    9.61
  -4  -3  -8  142.01    6.46
   4   3   8  142.12    7.47
   4   3   9  308.16   11.50
  -4  -3  -9  310.71    9.61
   4   3  10    3.99    1.72
  -4  -3 -10    3.86    1.47
  -4  -3 -11    7.83    1.84
   4   3  11    9.51    2.48
   4   3  12   13.72    3.01
   4   3  13   93.19    7.74
   4   3  14    0.70    1.90
   4   3  15   30.05    5.10
   4   3  16   30.29    5.28
   4   4 -14    3.83    2.75
   4   4 -13   36.02    5.54
   4   4 -13   28.97    5.38
   4   4 -12   17.56    3.88
   4   4 -12   24.52    4.84
   4   4 -11    6.63    2.58
   4   4 -11    5.91    2.79
   4   4 -10   20.39    3.87
   4   4 -10   18.14    3.77
   4   4  -9   60.91    5.87
   4   4  -9   58.85    4.00
   4   4  -9   59.59    6.34
   4   4  -8   -0.86    1.97
  -4  -4   8    0.50    0.88
   4   4  -8    0.54    0.68
   4   4  -8   -0.15    1.81
   4   4  -7  167.56    8.68
   4   4  -7  159.83    6.07
   4   4  -7  174.91    9.77
  -4  -4   7  168.43    6.60
   4   4  -6   19.95    2.10
   4   4  -6   16.94    2.93
   4   4  -6   17.94    2.77
  -4  -4   6   20.12    2.47
   4   4  -5  108.24    7.00
   4   4  -5  103.14    4.52
   4   4  -5  112.69    6.38
  -4  -4   5  109.69    4.59
  -4  -4   5  107.96    5.42
   4   4  -4   24.20    2.91
  -4  -4   4   22.66    2.05
   4   4  -4   27.32    3.47
  -4  -4   4   26.40    2.76
  -4  -4   3    5.39    1.53
  -4  -4   3    9.59    2.32
   4   4  -3    4.08    2.02
  -4  -4   3    8.02    1.39
   4   4  -3    8.94    1.84
  -4  -4   2   46.29    3.71
   4   4  -2   50.13    4.15
   4   4  -2   46.00    3.58
  -4  -4   2   46.84    2.89
  -4  -4   2   44.59    3.54
  -4  -4   1   16.61    1.91
  -4  -4   1   18.65    2.55
  -4  -4   1   18.46    2.41
  -4  -4   1   13.26    2.91
  -4  -4   0 4438.21   32.91
  -4  -4   0 4562.43   33.73
  -4  -4   0 4553.92   30.53
   4   4   0 4526.63   33.42
  -4  -4   0 4536.45   35.61
  -4  -4  -1  292.70    8.31
  -4  -4  -1  302.81    8.59
   4   4   1  291.36    7.89
  -4  -4  -1  296.15    9.15
  -4  -4  -2   98.85    5.36
  -4  -4  -3    6.54    1.23
  -4  -4  -3    7.48    1.71
  -4  -4  -4  391.59    7.89
  -4  -4  -4  388.10   10.68
  -4  -4  -5  878.27   11.76
   4   4   5  871.24    8.29
  -4  -4  -5  872.28   16.08
  -4  -4  -6   28.61    3.14
   4   4   7  128.57    6.79
  -4  -4  -7  129.77    6.40
  -4  -4  -8  167.27    7.42
   4   4   8  162.44    7.94
   4   4   9  144.83    7.88
  -4  -4  -9  146.34    6.94
   4   4  10  308.46   11.98
  -4  -4 -10  324.44   10.40
  -4  -4 -11    7.10    1.55
   4   4  11    5.39    2.03
   4   4  12   81.67    6.88
   4   4  13    5.65    2.70
   4   4  14  121.25    9.18
   4   4  15   17.54    3.93
   4   4  16   16.08    3.82
   4   4  17   49.56    6.75
   4   5 -13    2.37    2.38
   4   5 -12   16.00    4.07
   4   5 -12   11.09    3.71
   4   5 -11   49.88    6.51
   4   5 -11   48.08    5.93
   4   5 -10    9.07    2.88
   4   5 -10    6.54    2.17
   4   5  -9   -0.84    1.78
   4   5  -9   -1.12    2.01
   4   5  -8   84.32    6.85
   4   5  -8   89.45    7.57
  -4  -5   7    2.46    1.66
   4   5  -7    1.28    3.06
   4   5  -7    5.41    2.36
   4   5  -6  142.78    8.11
   4   5  -6  149.61    8.90
  -4  -5   6  152.31    6.55
   4   5  -5   41.00    4.17
   4   5  -5   41.70    4.67
  -4  -5   5   45.49    3.63
   4   5  -4  236.10   10.29
  -4  -5   4  215.73    5.60
   4   5  -4  215.41    9.06
  -4  -5   4  223.86    8.07
   4   5  -3   76.97    5.27
  -4  -5   3   83.78    3.59
  -4  -5   3   69.88    4.94
  -4  -5   2   79.31    5.21
  -4  -5   2   79.94    3.52
   4   5  -2   81.96    5.20
  -4  -5   2   80.07    4.95
  -4  -5   1  408.73   11.29
  -4  -5   1  399.05    8.24
  -4  -5   1  387.52   10.75
  -4  -5   0  245.11    8.63
  -4  -5   0  265.63    7.19
  -4  -5   0  251.73    8.74
  -4  -5  -1 1430.89   20.19
  -4  -5  -1 1411.82   20.96
   4   5   1 1422.97   19.38
  -4  -5  -2  118.78    6.17
  -4  -5  -3   62.46    3.80
  -4  -5  -3   65.36    4.65
  -4  -5  -4    0.16    0.65
  -4  -5  -4    0.68    1.08
  -4  -5  -5    4.90    1.28
  -4  -5  -5    8.01    2.09
  -4  -5  -6  727.10   15.63
   4   5   7  217.23    8.67
  -4  -5  -7  219.01    8.68
  -4  -5  -8  275.85    9.77
   4   5   8  258.24    9.93
  -4  -5  -9   18.27    2.75
   4   5   9   20.57    3.20
   4   5  10   99.59    6.84
  -4  -5 -10  107.26    6.41
   4   5  11   -0.17    1.57
   4   5  12   89.10    7.06
   4   5  13   19.74    3.73
   4   5  14    3.31    2.40
   4   5  15   21.56    4.34
   4   5  16   78.18    8.07
   4   5  17    4.00    2.89
   4   6 -12    9.50    2.90
   4   6 -11   -1.07    2.45
   4   6 -11   -0.05    1.84
   4   6 -10   19.72    4.22
   4   6 -10   23.06    4.20
   4   6  -9    2.05    2.05
   4   6  -9    1.09    1.76
   4   6  -8   16.96    3.66
   4   6  -8   16.72    3.33
   4   6  -7   73.88    6.46
   4   6  -7   72.92    6.93
   4   6  -6  179.80    9.59
   4   6  -6  185.63   10.52
  -4  -6   6  196.30    7.68
  -4  -6   5    8.80    1.76
   4   6  -5    8.44    2.17
   4   6  -4   77.19    5.81
  -4  -6   4   79.75    5.07
  -4  -6   3  304.07   11.27
   4   6  -3  294.73   10.83
  -4  -6   3  284.77    5.41
  -4  -6   3  283.01    9.57
  -4  -6   2  549.71   14.68
  -4  -6   2  525.65    8.01
  -4  -6   2  529.20   13.14
  -4  -6   1   28.02    3.36
  -4  -6   1   26.81    2.01
  -4  -6   1   27.07    3.12
  -4  -6   0   70.24    5.07
  -4  -6   0   65.81    3.49
  -4  -6   0   61.98    4.76
  -4  -6  -1    2.42    1.35
  -4  -6  -1   11.99    2.25
  -4  -6  -2   64.35    4.72
  -4  -6  -2   69.94    5.02
  -4  -6  -3  117.15    5.83
  -4  -6  -3  133.39    6.85
  -4  -6  -4  153.78    7.41
  -4  -6  -4  155.00    6.44
  -4  -6  -5  205.66    8.67
  -4  -6  -5  219.74    7.61
  -4  -6  -6   31.59    3.61
   4   6   7  309.15   10.33
  -4  -6  -7  317.92   10.97
  -4  -6  -8   29.87    3.54
   4   6   8   33.68    3.77
  -4  -6  -9    4.42    1.86
   4   6   9    2.27    0.58
   4   6   9    3.14    1.82
   4   6  10  324.97   12.12
   4   6  11   24.69    3.54
   4   6  12   -1.91    2.43
   4   6  13   -1.43    1.99
   4   6  14   33.89    4.89
   4   6  15   15.46    3.70
   4   6  16   44.82    6.08
   4   6  17   31.85    5.58
   4   7 -11   62.19    7.25
   4   7 -10   44.76    6.44
   4   7 -10   49.90    6.32
   4   7  -9    4.37    2.15
   4   7  -9    0.22    1.60
   4   7  -8    2.02    1.87
   4   7  -8    2.79    1.79
   4   7  -7   15.21    3.66
   4   7  -7   14.56    3.03
   4   7  -6   57.91    5.96
   4   7  -5   61.53    5.78
  -4  -7   4   30.09    3.33
   4   7  -4   27.71    3.76
   4   7  -3   91.29    6.57
  -4  -7   3   88.49    5.90
   4   7  -2  616.09   16.30
  -4  -7   2  589.91    6.62
  -4  -7   2  604.86   16.57
  -4  -7   2  606.50   14.71
  -4  -7   1  574.78   15.62
  -4  -7   1  558.39    8.17
   4   7  -1  556.19   15.12
  -4  -7   1  564.73   14.35
  -4  -7   0   16.41    2.69
  -4  -7   0   15.90    2.61
  -4  -7   0   18.49    1.79
  -4  -7  -1    5.11    1.77
  -4  -7  -1    1.45    1.29
  -4  -7  -2  779.50   17.16
  -4  -7  -2  757.43   16.36
  -4  -7  -2  744.94   16.68
  -4  -7  -3  189.55    8.05
  -4  -7  -3  176.59    8.31
  -4  -7  -4   87.61    5.95
  -4  -7  -4   80.02    5.13
  -4  -7  -5   10.24    1.94
  -4  -7  -5   14.79    2.54
  -4  -7  -6  107.47    5.83
  -4  -7  -6  117.74    6.96
  -4  -7  -7    2.14    1.53
   4   7   7    0.21    1.08
  -4  -7  -8   18.94    3.09
   4   7   8   26.51    3.20
   4   7   9  129.81    7.34
   4   7  10  140.88    7.97
   4   7  11   77.72    6.26
   4   7  12  176.81    9.80
   4   7  13   93.91    7.56
   4   7  14   27.15    4.48
   4   7  15   63.22    6.80
   4   7  16  101.65    8.91
   4   7  17   11.56    3.34
   4   8 -10   32.53    5.52
   4   8  -9   18.42    4.29
   4   8  -9   22.20    4.43
   4   8  -8    7.81    2.99
   4   8  -8   13.84    3.31
   4   8  -7   98.96    8.31
   4   8  -7  100.55    8.76
   4   8  -6   49.13    5.69
   4   8  -5  181.22   10.43
   4   8  -4   81.67    6.81
  -4  -8   3  136.47    8.67
   4   8  -3  159.18    9.16
  -4  -8   2  125.71    8.12
   4   8  -2  140.56    8.33
  -4  -8   1    0.74    1.36
  -4  -8   1    0.23    1.17
  -4  -8   0   99.34    6.91
  -4  -8   0  105.68    3.87
  -4  -8   0  101.95    6.57
  -4  -8  -1   14.83    2.71
  -4  -8  -1   13.38    2.62
  -4  -8  -2   19.46    3.04
  -4  -8  -2   22.31    3.85
  -4  -8  -2   21.77    3.32
  -4  -8  -3    4.39    1.89
  -4  -8  -3    3.27    1.59
  -4  -8  -3    6.49    2.47
  -4  -8  -4  268.97   10.81
  -4  -8  -4  260.91   10.05
  -4  -8  -5   29.09    3.35
  -4  -8  -5   31.05    3.72
  -4  -8  -6  220.04    9.93
  -4  -8  -6  221.48    9.13
  -4  -8  -7  236.05    9.43
   4   8   7  245.15    8.97
   4   8   8  151.63    7.52
   4   8   9    6.47    2.10
   4   8  10   63.72    5.46
   4   8  11  296.77   12.02
   4   8  12    4.88    2.00
   4   8  13    4.89    2.13
   4   8  14   65.58    6.51
   4   8  15   14.25    3.53
   4   8  16   37.70    5.66
   4   8  17   70.89    7.71
   4   9  -9   52.85    7.03
   4   9  -8   18.95    4.22
   4   9  -8   17.49    3.98
   4   9  -7   23.35    4.39
   4   9  -6    0.30    1.48
   4   9  -5    7.30    2.19
   4   9  -4   88.95    7.55
   4   9  -3   -2.04    2.13
  -4  -9   3    2.39    2.26
  -4  -9   2   59.49    6.02
   4   9  -2   72.40    6.38
  -4  -9   1    9.24    2.76
  -4  -9   0   33.52    4.38
  -4  -9  -1    1.03    1.52
  -4  -9  -2   21.60    3.61
  -4  -9  -2   21.69    3.49
  -4  -9  -3  503.29   15.58
  -4  -9  -3  465.83   14.86
  -4  -9  -4    8.39    2.20
  -4  -9  -5  250.79   10.53
   4   9   6  153.01    6.80
  -4  -9  -6  155.65    8.22
  -4  -9  -7  105.26    6.78
   4   9   7  102.35    5.80
   4   9   8  199.05    8.41
   4   9   9   -0.18    1.16
   4   9  10    0.83    1.14
   4   9  11    8.36    2.41
   4   9  12  268.32   11.88
   4   9  13   24.65    4.23
   4   9  14    9.72    2.77
   4   9  15   26.44    4.60
   4   9  16    1.76    2.28
   4   9  17    7.35    3.08
   4  10  -7   -2.73    2.10
   4  10  -6   -1.89    2.18
   4  10  -5   24.16    4.37
   4  10  -4    2.70    2.19
  -4 -10   3  145.31   10.09
   4  10  -3  146.11    9.81
   4  10  -2    6.15    2.42
  -4 -10   2    3.85    2.20
  -4 -10   1  123.02    8.87
  -4 -10   0    9.54    2.70
  -4 -10  -1   16.41    3.33
  -4 -10  -2   51.73    5.47
  -4 -10  -3    4.34    2.05
  -4 -10  -3    2.04    2.09
  -4 -10  -4  170.80    9.59
  -4 -10  -4  165.58    9.31
  -4 -10  -5   10.76    2.35
   4  10   5    9.53    1.76
   4  10   6   81.12    4.87
  -4 -10  -6   74.27    6.19
   4  10   7  101.06    5.64
  -4 -10  -7   93.42    6.82
  -4 -10  -8   42.55    4.70
   4  10   8   52.46    4.30
   4  10   9   12.73    2.42
   4  10  10    5.45    1.91
   4  10  11    6.20    2.10
   4  10  12   83.89    6.73
   4  10  13   -0.43    1.59
   4  10  14   81.42    7.19
   4  10  15    2.37    2.30
   4  10  16    4.43    2.38
   4  10  17   29.75    5.24
   4  11  -6    2.24    1.95
   4  11  -5   11.91    3.24
   4  11  -4   41.87    5.79
   4  11  -3    7.40    3.01
  -4 -11   3    3.06    1.84
  -4 -11   2   16.20    3.33
  -4 -11   1    1.79    2.02
  -4 -11   0    3.79    2.48
  -4 -11  -1   21.04    4.01
  -4 -11  -2   12.31    3.37
  -4 -11  -3   13.45    3.05
  -4 -11  -3   14.30    3.18
  -4 -11  -4   11.61    2.97
   4  11   4   12.43    1.76
  -4 -11  -4    8.16    2.34
  -4 -11  -5  247.45   12.19
   4  11   5  233.52    7.57
  -4 -11  -5  219.06   11.33
  -4 -11  -6   -1.70    1.38
   4  11   6    0.87    0.85
  -4 -11  -7    3.97    1.90
   4  11   7    6.26    1.48
   4  11   8   54.60    4.37
  -4 -11  -8   57.17    5.73
  -4 -11  -9  153.65    9.38
   4  11   9  167.21    7.94
   4  11  10   40.51    4.24
   4  11  11   21.55    3.39
   4  11  12   -0.75    1.88
   4  11  13   16.54    3.37
   4  11  14    5.43    2.18
   4  11  15   67.15    6.80
   4  11  16    0.60    1.91
   4  11  17    8.20    3.21
   4  12  -4   18.20    4.11
   4  12  -3   10.10    3.32
  -4 -12   3    9.56    3.35
  -4 -12   2    2.09    2.26
  -4 -12   1    6.99    2.77
  -4 -12   0   73.89    7.61
  -4 -12  -1  183.25   11.54
  -4 -12  -2   16.74    3.60
  -4 -12  -3  158.63   10.42
  -4 -12  -3  155.66   10.42
  -4 -12  -4   76.88    7.29
  -4 -12  -4   88.78    7.87
  -4 -12  -5   57.86    6.37
  -4 -12  -5   62.17    6.58
  -4 -12  -6    3.29    1.62
  -4 -12  -6    1.95    2.09
  -4 -12  -6    2.78    1.34
  -4 -12  -7   14.52    3.39
  -4 -12  -8   23.89    3.94
   4  12   8   31.70    3.28
  -4 -12  -9   28.48    4.57
   4  12   9   34.33    3.63
  -4 -12 -10   91.04    7.67
   4  12  10  104.11    6.58
   4  12  11   38.87    4.35
   4  12  12   15.03    2.95
   4  12  13   31.75    4.38
   4  12  14   81.92    7.06
   4  12  15    1.43    2.09
   4  12  16    0.00    1.61
   4  12  17    3.14    2.84
  -4 -13   2    4.92    2.90
  -4 -13   1   52.63    6.81
  -4 -13   0   12.07    3.43
  -4 -13  -1    6.14    2.96
  -4 -13  -2  125.19    9.92
  -4 -13  -3    2.35    2.01
  -4 -13  -4   71.54    7.47
  -4 -13  -4   63.34    6.95
  -4 -13  -5   88.03    8.05
  -4 -13  -5   91.98    8.23
  -4 -13  -6   36.22    5.27
  -4 -13  -6   33.71    5.17
  -4 -13  -7   10.50    3.07
  -4 -13  -7   10.31    3.31
  -4 -13  -7   14.17    2.76
  -4 -13  -8   45.81    5.06
  -4 -13  -8   49.79    6.09
  -4 -13  -9    9.98    2.96
  -4 -13  -9   16.16    3.35
  -4 -13 -10   24.73    4.28
  -4 -13 -10   24.54    4.19
  -4 -13 -11    4.22    2.47
  -4 -13 -11    1.65    1.70
  -4 -13 -12  103.31    8.85
  -4 -13 -13    5.98    2.80
  -4 -13 -14    9.79    3.29
  -4 -13 -15   31.07    5.32
   4  13  16    2.99    1.80
   4  13  17   10.62    3.62
  -4 -14  -1    2.99    2.06
  -4 -14  -2    2.06    2.17
  -4 -14  -3  212.96   13.32
  -4 -14  -4   49.91    6.71
  -4 -14  -4   45.21    6.37
  -4 -14  -5    9.27    2.75
  -4 -14  -5    6.61    3.14
  -4 -14  -6   -3.46    3.17
  -4 -14  -6   -3.43    2.91
  -4 -14  -7   20.22    4.37
  -4 -14  -7   27.61    4.91
  -4 -14  -8   14.51    3.81
  -4 -14  -8   13.88    3.91
  -4 -14  -9   25.24    4.64
  -4 -14  -9   24.53    4.15
  -4 -14 -10    3.61    2.33
  -4 -14 -10    2.00    2.14
  -4 -14 -11   15.87    3.88
  -4 -14 -11   19.33    3.91
  -4 -14 -12   20.21    4.23
  -4 -14 -12   24.36    4.56
  -4 -14 -13   72.80    7.79
  -4 -14 -14   16.92    4.33
  -4 -15  -5   36.83    5.98
  -4 -15  -5   36.17    6.03
  -4 -15  -6    9.03    3.55
  -4 -15  -6   12.38    3.65
  -4 -15  -7    1.59    2.05
  -4 -15  -7    0.17    2.35
  -4 -15  -8   -3.64    2.89
  -4 -15  -8   -2.07    2.09
  -4 -15  -9   54.02    7.14
  -4 -15  -9   68.30    7.93
  -4 -15 -10   44.03    6.37
  -4 -15 -11    1.02    1.96
  -4 -15 -12   36.59    5.90
  -4 -15 -12   23.38    4.43
  -4 -15 -13    4.32    3.18
  -4 -15 -13   -2.21    2.32
   5 -14  -8    8.64    3.05
   5 -14  -7    2.06    2.33
   5 -14  -6    2.82    2.32
   5 -14  -6   -0.99    1.81
   5 -14  -5   43.35    6.22
   5 -14  -5   48.95    6.46
   5 -14  -4    2.80    2.53
   5 -14  -3   13.63    3.69
   5 -14  -2   10.97    3.55
   5 -14  -1    1.94    2.60
   5 -13 -10   15.21    4.20
   5 -13  -9    2.34    1.99
   5 -13  -8   10.54    3.45
   5 -13  -7   47.24    6.49
   5 -13  -6   39.10    5.64
   5 -13  -5    2.42    2.19
   5 -13  -5    0.49    1.77
   5 -13  -4    7.85    2.79
   5 -13  -4    5.30    2.35
   5 -13  -3   13.86    3.61
   5 -13  -3   11.48    3.13
   5 -13  -2    3.96    2.43
   5 -13  -1    5.26    2.69
   5 -13   0    9.93    3.33
   5 -12 -11   22.10    4.85
   5 -12 -10   -3.57    2.59
   5 -12  -9   19.73    4.25
   5 -12  -8   31.29    5.21
   5 -12  -7    2.55    2.14
   5 -12  -6    1.46    1.60
   5 -12  -5   -1.02    1.67
   5 -12  -4    5.88    2.48
   5 -12  -4    3.22    2.04
   5 -12  -3   12.43    3.27
   5 -12  -3   11.36    3.12
   5 -12  -2   -0.46    2.25
   5 -12  -1   37.17    5.31
   5 -12   0    3.75    2.28
   5 -12   1   32.27    5.22
   5 -11 -12   55.02    7.22
   5 -11 -11    2.33    2.13
   5 -11 -10   -0.59    2.04
   5 -11  -9    5.39    2.46
   5 -11  -8   10.77    3.45
   5 -11  -7   20.61    3.95
   5 -11  -6   -0.23    1.29
   5 -11  -5   42.89    5.49
   5 -11  -4    1.80    1.83
   5 -11  -3   48.05    5.71
   5 -11  -3   56.47    6.19
   5 -11  -2    1.63    1.82
   5 -11  -2   -1.44    1.71
   5 -11  -1    1.78    1.60
   5 -11   0   46.73    5.61
  -5  11   0   57.20    5.63
  -5  11  -1   70.50    6.38
   5 -11   1   60.63    6.52
  -5  11  -2   22.32    3.76
  -5  11  -3    3.16    2.11
  -5  11  -4    3.43    1.79
  -5  11  -5    4.76    2.69
  -5  11  -6    6.80    3.44
   5 -10 -13    4.58    2.62
   5 -10 -12   -1.28    2.32
   5 -10 -11   -6.31    2.84
   5 -10 -10   77.63    8.01
   5 -10  -9   97.25    8.64
   5 -10  -8   71.73    7.31
   5 -10  -7   31.03    4.75
   5 -10  -6   31.14    4.76
   5 -10  -5   60.68    6.41
   5 -10  -4   -2.24    2.16
   5 -10  -3    3.33    1.69
   5 -10  -2    4.85    2.18
   5 -10  -2    5.71    2.20
  -5  10   1   47.16    4.48
   5 -10  -1   42.09    5.09
   5 -10   0    4.09    1.67
  -5  10   0    6.72    2.16
  -5  10  -1   68.19    5.85
   5 -10   1   70.11    6.51
  -5  10  -2   91.49    7.08
   5 -10   2   98.98    7.70
  -5  10  -3    9.50    2.53
  -5  10  -4   11.03    2.79
  -5  10  -4   13.04    3.18
  -5  10  -5   18.52    3.96
  -5  10  -6    1.22    1.87
  -5  10  -7    1.03    2.10
   5  -9 -14   51.77    7.14
   5  -9 -13   51.50    6.83
   5  -9 -12    2.03    1.87
   5  -9 -11    4.29    2.05
   5  -9 -10    5.77    2.44
   5  -9  -9   58.24    6.56
   5  -9  -8    5.19    2.54
   5  -9  -7   26.51    4.29
   5  -9  -6   74.41    6.91
   5  -9  -5   91.31    7.47
   5  -9  -4  101.04    5.43
   5  -9  -4  103.97    7.89
   5  -9  -3    2.85    1.30
   5  -9  -3    3.43    1.68
   5  -9  -2    3.38    1.59
   5  -9  -2    3.27    1.73
  -5   9   1  266.50    9.83
   5  -9  -1  248.79   11.21
  -5   9   0  272.05   10.48
   5  -9   0  262.30   11.49
  -5   9  -1   55.24    5.07
   5  -9   1   56.43    5.51
   5  -9   2   21.97    3.55
  -5   9  -2   19.98    3.26
  -5   9  -3   26.51    3.89
  -5   9  -4    1.59    1.45
  -5   9  -4    0.24    1.93
  -5   9  -5   -1.03    1.48
  -5   9  -5   -0.12    1.60
  -5   9  -6    7.32    3.25
  -5   9  -7   18.84    4.40
  -5   9  -8    4.56    2.90
   5  -8 -14   74.70    8.24
   5  -8 -13   -2.07    2.27
   5  -8 -12    6.95    2.57
   5  -8 -11    1.53    2.09
   5  -8 -10   33.77    4.97
   5  -8  -9   52.25    6.17
   5  -8  -8  121.22    8.93
   5  -8  -7    6.13    2.50
   5  -8  -6  251.39    7.80
   5  -8  -6  233.69   11.81
   5  -8  -5  226.70    7.21
   5  -8  -5  218.70   11.13
   5  -8  -4    0.00    0.96
   5  -8  -4   -0.57    1.36
   5  -8  -3   47.05    3.44
   5  -8  -3   45.98    5.19
  -5   8   2    7.61    1.67
   5  -8  -2    9.26    2.59
   5  -8  -1   56.50    5.12
   5  -8  -1   52.92    5.40
  -5   8   1   57.70    4.23
  -5   8   0   90.42    5.69
   5  -8   0  102.43    6.80
  -5   8  -1  128.77    7.11
   5  -8   1  128.73    7.61
   5  -8   2   32.44    3.93
  -5   8  -2   35.70    4.07
   5  -8   3    0.62    1.04
  -5   8  -3    0.73    1.40
  -5   8  -4    2.68    1.35
  -5   8  -4    7.69    2.61
  -5   8  -5   21.19    3.41
  -5   8  -5   30.75    4.61
  -5   8  -6   39.00    4.36
  -5   8  -6   35.25    4.89
  -5   8  -7    2.57    1.75
  -5   8  -8    9.72    3.17
  -5   8  -9    2.35    1.75
   5  -7 -15    0.17    1.69
   5  -7 -14    3.16    2.39
   5  -7 -13    1.45    1.91
   5  -7 -12   10.47    2.93
   5  -7 -11   71.56    7.30
   5  -7 -10   87.14    7.75
   5  -7  -9   17.78    3.47
   5  -7  -8   72.13    6.83
   5  -7  -7  122.39    8.49
   5  -7  -6    2.45    1.68
   5  -7  -5    7.58    1.29
   5  -7  -5    1.67    1.28
   5  -7  -4    7.17    1.20
   5  -7  -4    7.98    2.36
   5  -7  -3  775.53   11.89
   5  -7  -3  769.48   19.82
   5  -7  -2  116.72    7.69
  -5   7   2  124.36    5.24
  -5   7   1   46.29    3.49
   5  -7  -1   46.87    4.83
  -5   7   0   63.33    4.38
   5  -7   0   56.19    4.65
   5  -7   1   -0.49    0.96
  -5   7  -1    0.20    0.97
   5  -7   2   16.85    2.68
  -5   7  -2    8.82    2.27
  -5   7  -3  102.17    6.92
  -5   7  -3  108.25    6.98
  -5   7  -4  128.07    7.63
  -5   7  -4  141.76    8.44
   5  -7   4  132.08    7.00
  -5   7  -5   27.76    3.51
  -5   7  -5   30.71    4.19
   5  -7   5   32.74    3.66
  -5   7  -6   21.59    3.21
  -5   7  -6   23.25    3.90
   5  -7   6   26.18    3.46
  -5   7  -7   96.47    8.04
   5  -7   7   89.05    6.46
  -5   7  -8   -1.25    1.78
  -5   7  -9   70.17    7.56
  -5   7 -10    3.40    2.53
   5  -6 -15    6.47    2.68
  -5   6  14   -0.47    2.09
   5  -6 -14   -0.65    1.60
   5  -6 -13    4.45    2.43
   5  -6 -12   57.41    6.63
   5  -6 -11  116.45    9.01
   5  -6 -10   33.07    4.85
   5  -6  -9  126.05    8.91
   5  -6  -8    4.45    1.84
   5  -6  -7   16.93    0.94
   5  -6  -7   19.77    3.50
   5  -6  -6    4.61    1.84
   5  -6  -5   15.18    1.54
   5  -6  -5   20.23    3.44
   5  -6  -4    0.46    1.26
   5  -6  -4   -0.02    0.56
   5  -6  -3   75.86    3.19
   5  -6  -3   76.60    6.19
   5  -6  -2  812.92   19.60
  -5   6   2  868.74   11.92
  -5   6   1  468.25    9.85
   5  -6  -1  436.18   14.26
   5  -6   0    2.17    1.14
  -5   6   0    1.90    0.85
   5  -6   1   19.17    2.56
  -5   6  -1   14.65    2.12
  -5   6  -2   56.63    5.08
  -5   6  -2   52.29    4.34
   5  -6   2   57.00    4.39
  -5   6  -3    5.04    1.86
  -5   6  -3    6.22    1.91
  -5   6  -4    1.92    1.79
   5  -6   4    2.24    1.25
  -5   6  -4    2.86    1.70
  -5   6  -5   58.25    4.98
  -5   6  -5   63.95    5.77
   5  -6   5   62.52    5.08
   5  -6   6    2.96    1.28
  -5   6  -6    3.33    1.74
  -5   6  -6    2.35    1.69
  -5   6  -7   28.32    3.45
  -5   6  -7   17.32    3.43
   5  -6   7   21.35    3.30
  -5   6  -8   77.69    7.47
   5  -6   8   72.79    6.07
   5  -6   9   27.43    4.14
  -5   6  -9   27.72    4.77
   5  -6  10   53.00    5.66
  -5   6 -10   44.74    5.94
  -5   6 -11   15.03    3.99
   5  -5 -16   24.57    4.94
   5  -5 -15    1.73    1.82
   5  -5 -14    2.90    2.40
  -5   5  13    2.85    1.44
   5  -5 -13    6.27    2.62
  -5   5  12   20.91    3.57
   5  -5 -12   25.99    4.35
   5  -5 -11   99.72    8.21
   5  -5 -10  352.76   14.77
   5  -5  -9    0.92    1.76
   5  -5  -8  157.20    3.51
   5  -5  -8  183.26   10.06
   5  -5  -7  209.55   10.51
   5  -5  -6   52.02    5.21
   5  -5  -5   -1.81    1.68
   5  -5  -4   15.68    1.21
   5  -5  -4   18.35    3.06
   5  -5  -3   67.40    2.27
   5  -5  -3   76.37    5.96
   5  -5  -2  104.84    6.84
   5  -5  -1   92.52    6.38
  -5   5   1  106.24    4.11
  -5   5   0   10.83    1.61
   5  -5   1    6.82    1.56
  -5   5  -1    7.12    1.23
  -5   5  -1   11.16    2.30
  -5   5  -1    8.96    1.64
  -5   5  -2  223.61    9.48
  -5   5  -2  204.47    7.82
  -5   5  -2  206.92    6.91
   5  -5   2  220.07    7.71
  -5   5  -3  199.26    8.93
  -5   5  -3  203.05    8.39
  -5   5  -4    0.51    1.33
   5  -5   5   60.25    4.83
  -5   5  -5   59.55    4.85
  -5   5  -6  149.13    7.39
   5  -5   6  147.74    7.92
  -5   5  -7  127.38    6.78
   5  -5   7  115.37    7.32
  -5   5  -8    3.76    1.43
   5  -5   8    2.23    1.65
   5  -5   9   73.81    6.50
   5  -5  10   26.27    4.12
   5  -5  11   -2.34    1.90
   5  -5  12    2.77    1.96
   5  -5  13   -1.74    2.24
   5  -4 -16   -0.26    2.11
   5  -4 -15   28.35    4.92
   5  -4 -14    3.49    1.79
  -5   4  13   48.03    4.97
   5  -4 -13   56.01    6.44
  -5   4  12   44.01    4.87
   5  -4 -12   45.85    5.60
  -5   4  11   55.94    5.28
   5  -4 -11   49.45    5.64
  -5   4  10  202.43    9.92
   5  -4 -10  210.67   11.21
  -5   4   9  113.23    7.34
   5  -4  -9  108.62    7.80
   5  -4  -8  191.49    4.37
   5  -4  -8  197.07   10.25
   5  -4  -7    1.64    1.91
   5  -4  -6   -0.76    1.36
   5  -4  -5    6.82    1.88
   5  -4  -4    9.46    0.73
   5  -4  -4   11.31    2.51
   5  -4  -3  252.06   10.40
   5  -4  -2   77.70    5.75
  -5   4   1  376.07   12.12
  -5   4   1  361.97    6.45
   5  -4  -1  359.62   12.12
  -5   4   0  124.94    7.01
  -5   4   0  112.30    4.37
   5  -4   1  357.09    8.74
  -5   4  -1  345.72   11.47
  -5   4  -1  360.75    8.81
  -5   4  -1  356.42    7.09
  -5   4  -2   69.09    5.20
  -5   4  -2   60.37    3.40
   5  -4   2   61.28    3.61
  -5   4  -3   39.57    3.96
  -5   4  -3   32.31    2.85
  -5   4  -4    4.31    1.70
  -5   4  -5   70.79    5.01
  -5   4  -6   12.24    2.21
   5  -4   6   13.73    2.59
  -5   4  -7  355.14   10.93
   5  -4   7  337.21   12.39
  -5   4  -8  192.88    7.90
   5  -4   8  181.00    9.52
   5  -4   9   32.21    4.33
   5  -4  10   12.85    3.08
   5  -4  11    1.59    2.03
   5  -4  12   12.93    3.42
   5  -4  13    1.62    1.76
   5  -4  14    2.09    1.74
   5  -3 -16    6.63    2.87
   5  -3 -15    4.11    2.28
   5  -3 -14   49.32    6.07
   5  -3 -13   31.84    4.85
  -5   3  12    9.40    2.51
   5  -3 -12    5.87    2.64
  -5   3  11   36.70    4.17
   5  -3 -11   36.75    4.83
  -5   3  10   58.42    5.20
   5  -3 -10   54.44    5.62
  -5   3   9   49.20    4.80
   5  -3  -9   46.75    3.03
   5  -3  -9   44.83    5.00
  -5   3   8   52.95    4.85
   5  -3  -8   48.87    2.59
   5  -3  -8   48.64    5.11
  -5   3   7   86.71    6.04
   5  -3  -7   83.13    2.53
   5  -3  -7   88.31    6.49
  -5   3   6   47.53    4.51
   5  -3  -6   44.86    4.48
  -5   3   5   -0.06    1.55
   5  -3  -5    1.55    1.12
   5  -3  -4   95.16    6.24
   5  -3  -4   86.57    2.04
  -5   3   3  280.11   10.39
   5  -3  -3  265.95   10.40
  -5   3   2   43.57    4.16
   5  -3  -2   38.41    3.97
  -5   3   1  402.71   12.25
  -5   3   1  424.91    5.74
   5  -3  -1  423.52   12.87
  -5   3   0  148.00    7.33
  -5   3  -1  120.65    3.52
  -5   3  -1  123.26    6.70
  -5   3  -2  205.55    8.55
  -5   3  -2  202.66    5.55
   5  -3   2  199.08    5.55
  -5   3  -3   22.01    2.20
  -5   3  -3   22.05    2.89
  -5   3  -4   26.16    2.65
  -5   3  -4   25.86    3.07
  -5   3  -5   74.73    5.15
   5  -3   6   58.58    4.97
  -5   3  -6   61.71    4.58
  -5   3  -7  110.80    6.00
   5  -3   7  110.59    7.07
  -5   3  -8  147.82    6.82
   5  -3   8  142.58    8.49
  -5   3  -9  117.54    5.95
   5  -3   9  111.39    7.72
   5  -3  10   10.77    2.58
   5  -3  11   23.18    3.96
   5  -3  12    6.75    2.42
   5  -3  13   14.16    3.48
   5  -3  14   14.15    3.81
   5  -2 -16    2.22    1.70
   5  -2 -15    5.53    2.59
   5  -2 -14   -1.10    1.68
   5  -2 -13   64.41    6.72
  -5   2  12  141.62    7.68
   5  -2 -12  154.25    9.74
  -5   2  11    9.75    2.29
   5  -2 -11   14.97    2.35
   5  -2 -11    8.85    2.59
   5  -2 -10    5.38    1.38
  -5   2  10    1.50    1.10
   5  -2 -10    3.93    1.85
  -5   2   9  245.03    9.88
   5  -2  -9  240.01    7.38
   5  -2  -9  231.69   10.80
  -5   2   8    6.56    1.83
   5  -2  -8    4.88    1.03
   5  -2  -8    6.44    1.88
   5  -2  -7   22.67    1.73
  -5   2   7   23.13    3.19
   5  -2  -7   28.79    3.73
   5  -2  -6    9.94    0.86
  -5   2   6   13.20    2.48
   5  -2  -6   10.18    1.45
   5  -2  -6   13.96    2.59
  -5   2   5  550.89   14.38
   5  -2  -5  537.69    8.45
   5  -2  -5  530.22   14.51
  -5   2   4   62.04    4.86
   5  -2  -4   61.79    2.20
   5  -2  -4   65.92    5.19
  -5   2   3   54.49    4.55
   5  -2  -3   42.48    4.15
  -5   2   2  407.81   12.05
   5  -2  -2  401.94   12.27
  -5   2   1   10.48    2.04
   5  -2  -1   14.93    2.50
  -5   2   0  632.24   14.83
  -5   2  -1  330.53   10.65
  -5   2  -1  318.48    4.82
  -5   2  -2   14.79    2.39
   5  -2   2   19.12    1.43
  -5   2  -3   21.14    2.77
  -5   2  -4  139.31    6.79
  -5   2  -5  249.73    8.97
  -5   2  -6    1.09    1.11
   5  -2   7  180.37    8.94
  -5   2  -7  182.46    7.55
  -5   2  -8   54.34    4.17
   5  -2   8   57.80    5.31
  -5   2  -9   49.14    3.91
   5  -2   9   45.51    5.12
   5  -2  10   52.45    5.62
  -5   2 -10   42.40    3.47
   5  -2  11    0.34    1.69
   5  -2  12   54.32    6.19
   5  -2  13   -0.82    1.95
   5  -2  14   20.70    4.26
   5  -1 -15    1.53    1.77
   5  -1 -14   41.53    5.35
   5  -1 -13   63.99    6.33
   5  -1 -12    7.75    1.94
   5  -1 -12   10.33    2.92
  -5   1  11  338.41   11.30
   5  -1 -11  325.45   11.00
   5  -1 -11  337.44   13.45
  -5   1  10   97.14    6.21
   5  -1 -10   95.50    5.61
   5  -1 -10   89.21    6.76
  -5   1   9   64.66    4.97
   5  -1  -9   65.79    4.28
   5  -1  -9   61.44    5.44
   5  -1  -8   23.03    2.31
  -5   1   8   17.68    2.52
   5  -1  -8   22.27    3.23
   5  -1  -7    0.66    0.87
  -5   1   7    0.84    1.01
   5  -1  -7    4.63    1.73
   5  -1  -7    3.37    0.99
  -5   1   6   52.97    4.43
   5  -1  -6   58.55    3.62
   5  -1  -6   56.80    2.73
   5  -1  -6   56.73    4.80
  -5   1   5   81.89    5.52
   5  -1  -5   82.33    3.73
   5  -1  -5   77.70    5.49
   5  -1  -5   81.76    2.65
  -5   1   4  886.95   17.42
   5  -1  -4  867.44   10.10
   5  -1  -4  859.65   17.83
  -5   1   3  145.45    7.08
   5  -1  -3  127.84    6.83
   5  -1  -2  149.64    7.31
  -5   1   2  160.23    7.38
  -5   1   1  866.76   16.87
   5  -1  -1  834.23   17.00
  -5   1   1  858.05    7.25
  -5   1   0  536.33   13.34
  -5   1   0  548.09   11.90
  -5   1  -1    1.15    0.99
  -5   1  -1    2.33    0.91
  -5   1  -2  101.99    5.72
   5  -1   2   99.40    2.25
  -5   1  -3    5.98    1.58
  -5   1  -4  510.87   12.72
  -5   1  -5   53.28    4.12
  -5   1  -6  396.09   11.10
  -5   1  -7   96.19    3.69
  -5   1  -7   96.27    5.52
   5  -1   7   91.27    6.28
  -5   1  -8  190.35    7.68
   5  -1   8  185.34    9.43
  -5   1  -9   63.82    4.45
   5  -1   9   65.28    5.86
  -5   1 -10   83.38    4.17
   5  -1  10   87.31    7.06
  -5   1 -10   88.03    5.12
   5  -1  11   19.60    3.75
   5  -1  12    2.17    1.81
   5  -1  13   15.61    3.77
   5  -1  14   22.16    4.22
   5  -1  15   40.15    5.98
   5   0 -14    0.57    1.33
   5   0 -14   -3.35    1.87
   5   0 -13   14.07    3.20
   5   0 -13   14.26    3.76
   5   0 -12   95.43    6.76
   5   0 -12   86.87    6.95
   5   0 -12   93.42    8.53
   5   0 -11    2.47    1.50
   5   0 -11    1.04    1.50
   5   0 -11    2.41    2.31
  -5   0  10   20.42    2.79
   5   0 -10   22.41    3.00
   5   0 -10   23.76    3.45
   5   0 -10   20.25    3.96
  -5   0   9   10.39    2.14
   5   0  -9    9.41    1.95
   5   0  -9    9.93    2.28
   5   0  -9    7.90    2.45
  -5   0   8    3.16    1.56
   5   0  -8    3.57    1.31
   5   0  -8    4.18    1.64
   5   0  -8   -0.64    1.65
  -5   0   7  110.22    6.20
   5   0  -7  108.59    6.62
   5   0  -7  118.51    7.72
   5   0  -7  111.52    5.06
   5   0  -6  255.13    6.88
  -5   0   6  285.82    9.88
   5   0  -6  276.99    8.39
   5   0  -6  270.95   10.03
   5   0  -6  292.69   11.70
  -5   0   5  311.44   10.28
   5   0  -5  283.41    7.65
   5   0  -5  291.77   10.20
   5   0  -5  309.48   11.54
   5   0  -5  304.98    6.62
  -5   0   4  559.15   13.70
   5   0  -4  551.47    9.49
   5   0  -4  556.48   13.85
  -5   0   3  268.36    9.41
   5   0  -3  268.31    5.68
   5   0  -3  249.07    9.22
  -5   0   2   88.55    5.38
  -5   0   2   83.06    2.69
   5   0  -2   78.19    5.17
  -5   0   1   21.09    1.44
  -5   0   1   16.55    2.52
  -5   0   1   22.38    2.55
  -5   0   0  154.47    7.08
  -5   0   0  158.17    3.14
  -5   0   0  167.09    6.39
  -5   0  -1  186.16    7.69
  -5   0  -1  191.01    6.36
  -5   0  -2  327.71   10.22
  -5   0  -2  344.43    7.94
  -5   0  -3   91.85    5.47
  -5   0  -3   87.55    3.79
  -5   0  -4  186.34    7.62
  -5   0  -4  195.32    5.09
  -5   0  -5  739.07   15.13
  -5   0  -6    9.14    1.89
  -5   0  -7  343.84   10.34
  -5   0  -7  334.94    5.84
  -5   0  -8  150.13    6.80
   5   0   8  152.74    8.43
  -5   0  -9    3.45    1.42
   5   0   9    0.76    1.31
  -5   0  -9    0.54    0.50
  -5   0 -10   41.46    2.40
   5   0  10   49.29    5.19
  -5   0 -10   47.56    3.84
   5   0  11   66.25    6.53
  -5   0 -11   61.98    4.36
   5   0  12   36.51    5.00
   5   0  13    3.24    1.87
   5   0  14   20.10    4.12
   5   0  15   25.06    4.69
   5   1 -14   28.36    5.32
   5   1 -13    0.92    1.51
   5   1 -13   -1.77    2.59
   5   1 -12   10.80    2.65
   5   1 -12    7.99    2.17
   5   1 -12   12.43    3.63
   5   1 -11   41.93    4.55
   5   1 -11   40.34    4.52
   5   1 -11   48.33    6.06
  -5  -1  10   73.15    4.95
   5   1 -10   73.04    5.66
   5   1 -10   76.47    6.00
   5   1 -10   62.86    6.44
  -5  -1   9   24.14    3.00
   5   1  -9   24.22    3.31
   5   1  -9   24.13    3.10
   5   1  -9   26.35    4.10
  -5  -1   8   40.89    3.79
   5   1  -8   34.91    3.46
   5   1  -8   30.70    3.57
   5   1  -8   33.22    4.49
  -5  -1   7   77.14    5.11
   5   1  -7   69.92    4.43
   5   1  -7   66.47    5.03
   5   1  -7   70.42    6.09
  -5  -1   6   -0.07    1.08
   5   1  -6    1.04    1.07
   5   1  -6    1.37    1.42
   5   1  -6    3.17    1.20
  -5  -1   5   43.01    3.85
   5   1  -5   43.12    3.31
   5   1  -5   42.60    2.97
   5   1  -5   46.56    4.69
   5   1  -5   42.11    3.86
  -5  -1   4   82.11    5.20
   5   1  -4   89.99    4.36
   5   1  -4   95.70    5.58
   5   1  -4   90.14    3.96
   5   1  -4   93.36    6.12
  -5  -1   3  112.16    6.05
   5   1  -3  117.65    4.53
   5   1  -3  114.59    6.09
   5   1  -3  110.77    6.36
  -5  -1   2  614.73   13.98
  -5  -1   2  624.65    9.39
   5   1  -2  591.90   13.90
  -5  -1   1  787.25   15.89
  -5  -1   1  798.05    9.93
  -5  -1   1  801.04   14.72
   5   1  -1  812.55   15.12
  -5  -1   1  806.38   10.53
  -5  -1   0   17.86    2.51
  -5  -1   0   15.60    1.43
  -5  -1   0   19.74    2.22
  -5  -1  -1   55.37    4.24
  -5  -1  -1   59.95    3.50
  -5  -1  -2   32.94    3.33
  -5  -1  -2   34.79    2.47
   5   1   2   31.96    1.19
  -5  -1  -3  634.01   14.12
  -5  -1  -3  626.49    9.19
  -5  -1  -4  236.51    8.77
  -5  -1  -4  243.03    4.93
  -5  -1  -5  509.40   12.64
  -5  -1  -5  486.78    5.59
  -5  -1  -6  382.46   11.11
  -5  -1  -7    1.01    0.36
  -5  -1  -7    1.19    1.20
   5   1   8   33.72    4.07
  -5  -1  -8   32.24    3.28
   5   1   9   83.11    6.48
  -5  -1  -9   81.30    5.11
  -5  -1 -10    5.17    1.42
   5   1  10    4.33    2.20
  -5  -1 -11    3.45    1.43
   5   1  11    3.84    1.51
   5   1  12  111.99    8.56
  -5  -1 -12  118.62    6.02
   5   1  13   78.38    7.36
   5   1  14   -1.01    1.83
   5   1  15    1.71    2.09
   5   2 -13   24.92    4.18
   5   2 -13   18.78    3.94
   5   2 -12   12.04    2.91
   5   2 -12    2.60    2.07
   5   2 -11   16.61    2.71
   5   2 -11   24.10    3.88
   5   2 -11   19.96    4.04
   5   2 -10   -1.80    1.56
   5   2 -10   -0.48    1.32
   5   2 -10   -2.04    1.75
  -5  -2   9   39.27    3.62
   5   2  -9   43.66    4.38
   5   2  -9   41.60    4.18
   5   2  -9   45.92    5.55
  -5  -2   8   22.60    2.85
   5   2  -8   25.74    3.19
   5   2  -8   24.97    4.12
   5   2  -8   23.06    2.98
  -5  -2   7   23.79    2.88
   5   2  -7   24.87    2.91
   5   2  -7   21.15    2.80
   5   2  -7   26.08    4.00
  -5  -2   6  180.95    7.81
   5   2  -6  170.30    7.04
   5   2  -6  171.09    7.55
   5   2  -6  172.37    9.29
  -5  -2   5  101.76    5.82
   5   2  -5   92.53    5.41
   5   2  -5  101.73    5.14
   5   2  -5  103.70    6.95
  -5  -2   4   12.72    2.24
   5   2  -4   11.64    1.88
   5   2  -4   11.28    1.96
   5   2  -4    9.45    2.20
   5   2  -4   11.24    1.71
  -5  -2   3  609.43   11.28
   5   2  -3  630.06   11.81
   5   2  -3  621.15   13.47
   5   2  -3  626.22   15.23
  -5  -2   2  492.23   12.60
  -5  -2   2  501.53    9.86
  -5  -2   2  492.52    9.78
   5   2  -2  501.12   12.88
  -5  -2   1   67.50    4.76
  -5  -2   1   60.78    3.29
  -5  -2   1   68.58    3.57
   5   2  -1   60.08    4.24
  -5  -2   0   31.61    3.36
  -5  -2   0   31.43    2.32
  -5  -2   0   29.41    2.38
   5   2   0   33.09    2.97
  -5  -2  -1  519.21   12.97
   5   2   1  511.55   10.66
   5   2   1  538.05    8.60
  -5  -2  -2  149.46    7.03
   5   2   2  154.97    3.82
  -5  -2  -3  391.08   11.34
  -5  -2  -4  935.58   17.34
  -5  -2  -5  105.06    5.87
  -5  -2  -6  463.00   12.25
  -5  -2  -7  193.97    7.99
   5   2   8   45.54    4.66
  -5  -2  -8   39.72    3.72
   5   2   9  103.87    7.12
  -5  -2  -9  100.94    5.84
   5   2  10  143.85    8.70
  -5  -2 -10  134.86    6.76
   5   2  11    3.91    2.21
  -5  -2 -11    1.38    1.51
   5   2  12   56.02    6.06
  -5  -2 -12   56.65    4.46
   5   2  13   26.94    4.72
   5   2  14   68.94    7.22
   5   2  15    8.93    3.05
   5   2  16   12.87    4.10
   5   3 -13   10.28    3.24
   5   3 -13   14.10    3.68
   5   3 -12    1.09    1.72
   5   3 -12    4.34    2.69
   5   3 -11   22.55    3.82
   5   3 -11   21.95    4.53
   5   3 -10    6.03    1.65
   5   3 -10    5.10    2.82
   5   3 -10    7.51    2.29
   5   3  -9   41.26    4.54
   5   3  -9   45.88    4.14
   5   3  -9   48.00    5.82
   5   3  -8  150.32    8.06
   5   3  -8  145.12    7.03
   5   3  -8  156.62    9.96
  -5  -3   8  141.00    6.77
  -5  -3   7   12.29    2.16
   5   3  -7   13.14    2.18
   5   3  -7   15.78    3.43
   5   3  -7   11.45    2.19
  -5  -3   6  149.98    7.02
   5   3  -6  139.43    6.97
   5   3  -6  144.74    6.69
   5   3  -6  154.25    8.99
  -5  -3   5   42.99    3.85
   5   3  -5   40.19    3.60
   5   3  -5   46.34    3.72
   5   3  -5   43.12    4.62
  -5  -3   4  196.38    8.09
   5   3  -4  186.15    7.20
   5   3  -4  181.84    8.92
  -5  -3   4  191.37    7.23
   5   3  -3    9.52    1.73
  -5  -3   3    8.26    1.85
  -5  -3   3    7.51    1.54
   5   3  -3   14.37    2.48
  -5  -3   3   11.44    1.90
  -5  -3   2  104.41    5.86
  -5  -3   2  120.29    5.45
  -5  -3   2  109.22    5.24
   5   3  -2  121.06    6.51
  -5  -3   2  115.41    5.57
  -5  -3   1   99.35    5.81
  -5  -3   1  108.37    5.01
  -5  -3   1  101.52    4.81
  -5  -3   1  105.63    5.37
   5   3  -1  111.18    5.94
  -5  -3   0  391.05   11.34
  -5  -3   0  371.81    9.23
  -5  -3   0  392.38    9.11
   5   3   0  377.80    9.19
  -5  -3  -1  197.39    8.10
  -5  -3  -1  188.36    6.26
   5   3   1  199.71    6.89
  -5  -3  -1  188.04    6.57
   5   3   1  193.65    5.96
   5   3   2   29.00    2.08
  -5  -3  -2   24.63    2.99
   5   3   2   31.49    2.57
  -5  -3  -3  788.16   16.29
   5   3   3  791.88   11.09
  -5  -3  -4    7.32    1.85
  -5  -3  -5  358.13   10.89
  -5  -3  -6  397.97    5.79
  -5  -3  -6  397.02   11.61
  -5  -3  -7    9.46    2.01
   5   3   8  191.15    9.14
  -5  -3  -8  178.08    7.88
  -5  -3  -9    1.37    1.34
   5   3   9    4.36    1.85
   5   3  10   33.91    4.40
  -5  -3 -10   34.11    3.62
   5   3  11    2.82    1.57
  -5  -3 -11    1.30    1.43
  -5  -3 -12   20.75    2.82
   5   3  12   19.17    3.69
   5   3  13  122.79    9.10
   5   3  14   -0.52    1.48
   5   3  15   19.56    4.17
   5   3  16   39.26    6.06
   5   4 -13   23.63    4.47
   5   4 -12   53.99    6.15
   5   4 -12   64.61    7.74
   5   4 -11   -0.49    2.04
   5   4 -11   -0.31    1.42
   5   4 -10   17.59    3.93
   5   4 -10   20.75    3.61
   5   4  -9   56.28    5.65
   5   4  -9   51.71    6.18
   5   4  -8   37.52    4.40
   5   4  -8   37.59    3.48
   5   4  -8   41.19    5.40
  -5  -4   8   33.84    3.37
  -5  -4   7    2.32    1.11
   5   4  -7    0.61    0.92
   5   4  -7    0.94    1.80
   5   4  -7    0.81    1.15
  -5  -4   6    6.27    1.63
   5   4  -6    6.55    1.38
   5   4  -6   11.46    2.94
   5   4  -6    8.38    2.01
   5   4  -5  216.34    8.90
   5   4  -5  215.86   10.41
  -5  -4   5  215.27    7.35
  -5  -4   5  218.94    8.54
   5   4  -4  154.18    7.19
   5   4  -4  164.32    8.71
  -5  -4   4  156.75    6.22
  -5  -4   4  155.34    7.28
   5   4  -3  485.73   14.21
   5   4  -3  486.59   12.20
  -5  -4   3  476.88   10.71
  -5  -4   3  492.09   12.60
  -5  -4   3  501.68   13.06
  -5  -4   2  144.15    6.60
   5   4  -2  132.19    7.06
  -5  -4   2  135.87    5.82
  -5  -4   2  125.88    6.63
  -5  -4   1    1.21    1.11
  -5  -4   1    1.23    0.96
   5   4  -1    1.24    1.08
  -5  -4   1    0.38    0.61
  -5  -4   0   27.20    3.25
  -5  -4   0   25.92    2.72
  -5  -4   0   32.87    3.10
   5   4   0   28.83    3.06
   5   4   0   25.97    2.66
  -5  -4  -1 1799.83   21.39
   5   4   1 1808.00   21.66
   5   4   1 1805.97   20.41
  -5  -4  -1 1740.97   24.62
   5   4   2  751.07   12.16
   5   4   2  709.02   12.63
  -5  -4  -2  703.89   15.61
   5   4   3  223.51    6.44
  -5  -4  -3  205.07    8.46
   5   4   4  268.02    6.20
  -5  -4  -4  255.05    9.46
  -5  -4  -5    7.83    1.14
  -5  -4  -5    7.55    2.03
   5   4   5    7.41    0.89
  -5  -4  -6  241.85    9.44
  -5  -4  -6  263.33    6.03
  -5  -4  -7  125.06    6.75
  -5  -4  -8    1.82    1.53
   5   4   8    0.09    1.09
  -5  -4  -9    1.29    1.47
   5   4   9   -1.25    1.49
   5   4  10   95.01    6.97
  -5  -4 -10   92.09    6.01
   5   4  11   -0.36    2.00
  -5  -4 -11   -0.11    1.12
   5   4  12   84.40    7.24
  -5  -4 -12   74.27    5.55
   5   4  13    3.66    1.91
   5   4  14  236.20   12.98
   5   4  15   22.70    4.65
   5   4  16   11.92    3.61
   5   5 -13   19.83    4.34
   5   5 -12    3.37    2.26
   5   5 -11    0.24    1.85
   5   5 -11    6.50    2.63
   5   5 -10   45.09    6.24
   5   5 -10   43.04    5.34
   5   5  -9   54.21    5.77
   5   5  -9   51.11    6.40
   5   5  -8  133.98    8.51
   5   5  -8  140.47    9.98
   5   5  -7  417.57   14.42
   5   5  -7  439.79   16.66
  -5  -5   7  455.85   12.39
  -5  -5   6   17.15    2.69
   5   5  -6   18.04    3.65
   5   5  -6   14.05    2.87
   5   5  -5   59.62    5.06
   5   5  -5   54.44    5.53
  -5  -5   5   70.36    5.01
   5   5  -4  472.97   13.52
   5   5  -4  442.92   14.76
  -5  -5   4  474.14   13.03
  -5  -5   3   80.23    5.63
   5   5  -3   83.62    6.20
   5   5  -3   72.34    5.19
  -5  -5   3   79.22    4.15
  -5  -5   3   83.61    5.48
  -5  -5   2   -0.10    1.20
  -5  -5   2    2.14    1.55
   5   5  -2    0.94    1.29
  -5  -5   2    1.81    0.79
  -5  -5   1    3.56    1.39
  -5  -5   1    8.54    1.81
   5   5  -1    5.31    1.57
  -5  -5   1    6.20    1.34
  -5  -5   0  167.69    7.27
   5   5   0  149.74    7.09
  -5  -5   0  163.02    6.58
  -5  -5   0  163.10    7.72
  -5  -5  -1   97.03    5.57
   5   5   1   93.88    5.28
  -5  -5  -1  111.05    6.49
   5   5   2  212.78    7.40
  -5  -5  -2  224.70    9.06
   5   5   3  190.45    6.50
  -5  -5  -3  196.34    8.58
   5   5   4  340.55    7.90
  -5  -5  -4  333.82    8.41
  -5  -5  -4  343.77   11.33
   5   5   5  361.03    7.11
  -5  -5  -5  343.64    8.25
  -5  -5  -5  339.74   11.40
   5   5   6  169.16    4.00
  -5  -5  -6  183.58    8.48
  -5  -5  -6  180.27    5.89
  -5  -5  -7    1.37    0.73
  -5  -5  -7    2.49    1.29
   5   5   8    1.25    1.20
  -5  -5  -8   -0.17    1.30
  -5  -5  -9  157.53    7.98
   5   5   9  142.74    8.16
  -5  -5 -10   19.54    3.09
   5   5  10   18.97    3.31
   5   5  11   76.15    6.59
  -5  -5 -11   78.92    5.91
   5   5  12  194.00   10.79
  -5  -5 -12  213.83    9.65
   5   5  13  109.19    8.44
   5   5  14    0.84    2.22
   5   5  15  122.64    9.75
   5   5  16    9.22    3.42
   5   6 -12   14.60    3.65
   5   6 -11    5.96    2.49
   5   6 -10    4.45    2.93
   5   6 -10    2.33    2.10
   5   6  -9    3.45    2.13
   5   6  -9    2.39    1.37
   5   6  -8   17.00    3.80
   5   6  -8   12.27    2.89
   5   6  -7   -0.38    1.88
   5   6  -7    1.69    1.55
   5   6  -6  231.06   10.95
   5   6  -6  219.72   11.69
  -5  -6   6  229.35    9.13
  -5  -6   5    6.50    1.91
   5   6  -5    7.23    2.70
   5   6  -5    7.94    2.07
   5   6  -4   74.53    6.33
   5   6  -4   68.82    5.66
  -5  -6   4   70.99    5.27
  -5  -6   3   60.99    5.32
   5   6  -3   54.57    5.35
   5   6  -3   52.19    4.79
  -5  -6   3   54.27    4.64
  -5  -6   2   60.69    5.11
   5   6  -2   56.77    5.12
  -5  -6   2   58.25    3.44
  -5  -6   2   58.97    4.82
  -5  -6   1  161.06    7.92
  -5  -6   1  156.39    5.87
  -5  -6   1  177.48    8.29
  -5  -6   0   10.54    2.26
  -5  -6   0    5.17    1.89
  -5  -6   0    6.82    1.44
  -5  -6  -1  600.78   14.64
  -5  -6  -1  602.57   15.33
  -5  -6  -2    5.82    1.87
  -5  -6  -2    5.16    1.67
  -5  -6  -3  280.31   10.64
  -5  -6  -4  422.77   10.63
  -5  -6  -4  444.57   13.57
  -5  -6  -5   81.91    4.61
  -5  -6  -5   82.08    5.95
  -5  -6  -6    7.97    1.64
  -5  -6  -6   12.79    2.62
  -5  -6  -7   38.20    3.16
  -5  -6  -7   40.25    4.33
  -5  -6  -8   11.09    2.58
   5   6   8   10.56    0.77
  -5  -6  -9    3.73    1.78
   5   6   9    0.45    1.30
   5   6  10  143.46    8.48
  -5  -6 -10  129.54    7.67
   5   6  11  466.66   15.84
  -5  -6 -11  463.11   14.57
   5   6  12    9.74    2.99
   5   6  13  152.99    9.93
   5   6  14   28.16    4.67
   5   6  15   30.01    5.42
   5   6  16   -1.42    1.95
   5   7 -11    3.20    2.15
   5   7 -10   13.14    3.35
   5   7  -9    4.01    2.82
   5   7  -9   -1.16    1.75
   5   7  -8    2.52    2.05
   5   7  -8    0.44    1.46
   5   7  -7   54.00    5.85
   5   7  -7   52.19    6.33
  -5  -7   6   17.69    2.66
   5   7  -6    8.96    2.61
   5   7  -6   15.13    3.13
   5   7  -5  158.30   10.11
   5   7  -5  155.36    9.21
  -5  -7   5  163.79    8.05
   5   7  -4   69.68    6.52
   5   7  -4   80.71    6.51
  -5  -7   4   81.24    5.77
   5   7  -3    9.23    2.44
  -5  -7   3   11.21    2.27
  -5  -7   3    8.78    2.39
  -5  -7   2   -0.84    1.39
  -5  -7   2    1.29    1.66
  -5  -7   1   74.00    5.87
  -5  -7   1   76.29    5.77
  -5  -7   0   80.86    5.86
  -5  -7   0   80.64    4.32
  -5  -7   0   80.82    5.98
  -5  -7  -1  360.11    9.69
  -5  -7  -1  361.35   12.23
  -5  -7  -1  342.97   12.02
  -5  -7  -2  185.32    8.62
  -5  -7  -2  177.09    8.84
  -5  -7  -3   80.74    6.03
  -5  -7  -4  420.28   11.74
  -5  -7  -4  423.54   13.50
  -5  -7  -5  275.43    9.35
  -5  -7  -5  278.08   11.11
  -5  -7  -6   46.11    4.64
  -5  -7  -6   54.62    4.16
  -5  -7  -7    4.62    1.33
  -5  -7  -7    3.35    1.88
  -5  -7  -8  175.76    7.44
   5   7   8  158.26    8.16
  -5  -7  -8  170.25    8.92
  -5  -7  -9   62.55    5.53
   5   7   9   48.55    4.81
   5   7  10  319.15   12.52
  -5  -7 -10  320.99   12.47
   5   7  11    3.45    1.97
   5   7  12  135.54    8.99
   5   7  13   10.11    2.81
   5   7  14   16.99    4.03
   5   7  15   36.23    5.60
   5   7  16   13.50    3.76
   5   8 -10    2.32    1.95
   5   8  -9   38.41    5.74
   5   8  -8    6.78    2.77
   5   8  -8    5.53    2.17
   5   8  -7    7.63    3.49
   5   8  -7   -0.53    2.11
   5   8  -6   69.97    6.83
   5   8  -6   62.21    6.99
   5   8  -5  119.82    9.14
   5   8  -5  131.22    9.03
   5   8  -4    2.83    1.46
  -5  -8   4    7.89    2.05
  -5  -8   3   61.39    5.93
   5   8  -3   59.00    5.73
  -5  -8   3   67.97    5.57
  -5  -8   2   55.18    5.60
  -5  -8   2   53.58    5.04
  -5  -8   1    4.66    1.97
  -5  -8   1    7.77    2.35
  -5  -8   0   25.14    3.46
  -5  -8   0   21.39    3.38
  -5  -8  -1   91.17    6.67
  -5  -8  -1   88.09    6.40
  -5  -8  -2   12.54    2.63
  -5  -8  -2   14.19    2.95
  -5  -8  -3  254.59   10.95
  -5  -8  -3  243.08   10.51
  -5  -8  -4  330.28   11.31
  -5  -8  -4  335.97   12.55
  -5  -8  -5   24.85    3.22
  -5  -8  -5   25.53    3.67
  -5  -8  -6    9.95    2.17
  -5  -8  -6   11.58    2.51
  -5  -8  -7   25.27    3.24
  -5  -8  -7   23.94    3.62
  -5  -8  -8   12.45    2.73
  -5  -8  -8   14.88    2.46
   5   8   8   16.74    2.93
  -5  -8  -9   68.50    5.95
   5   8   9   60.09    5.30
   5   8  10   58.81    5.44
   5   8  11  387.99   14.39
   5   8  12   23.61    4.07
   5   8  13   15.24    3.56
   5   8  14   27.91    4.66
   5   8  15    0.50    1.73
   5   8  16    0.72    2.20
   5   9  -8   43.49    5.99
   5   9  -7   68.30    7.33
   5   9  -7   57.33    7.18
   5   9  -6   15.16    3.94
   5   9  -6   16.58    3.79
   5   9  -5    8.44    2.63
   5   9  -4   25.79    4.11
   5   9  -3   13.41    3.09
  -5  -9   3   12.46    3.16
  -5  -9   2   30.27    4.40
  -5  -9   1  265.09   12.58
  -5  -9   1  297.00   12.01
  -5  -9   0    5.91    2.07
  -5  -9   0    6.40    2.16
  -5  -9  -1   94.98    7.13
  -5  -9  -1   84.44    6.60
  -5  -9  -2   36.39    4.40
  -5  -9  -2   41.00    4.70
  -5  -9  -3  131.66    8.22
  -5  -9  -3  142.78    8.57
  -5  -9  -4    2.28    1.58
  -5  -9  -4    4.64    2.15
  -5  -9  -4    2.48    1.56
  -5  -9  -5   63.98    5.93
  -5  -9  -5   66.06    5.52
  -5  -9  -6   19.91    3.16
  -5  -9  -6   25.49    3.85
   5   9   7   87.76    5.79
  -5  -9  -7   80.12    6.61
  -5  -9  -7   80.10    5.94
   5   9   8   58.88    5.09
  -5  -9  -8   63.50    5.29
  -5  -9  -9  127.07    7.46
   5   9   9  139.25    7.93
   5   9  10   20.79    3.39
   5   9  11   24.72    3.79
   5   9  12  109.51    7.91
   5   9  13    4.85    2.35
   5   9  14   -0.92    2.00
   5   9  15   27.56    4.77
   5   9  16    7.23    3.07
   5  10  -7   20.11    4.34
   5  10  -6   77.24    8.39
   5  10  -6   86.59    8.38
   5  10  -5    6.62    2.44
   5  10  -4   -0.10    1.76
  -5 -10   3   10.21    3.04
  -5 -10   2   15.59    3.17
  -5 -10   1   13.04    3.24
  -5 -10   0   62.57    6.33
  -5 -10  -1   35.72    4.78
  -5 -10  -2  137.00    8.99
  -5 -10  -3   72.09    6.48
  -5 -10  -4   39.89    4.85
  -5 -10  -4   44.89    4.92
  -5 -10  -5   52.24    5.25
  -5 -10  -6   94.13    6.94
   5  10   7   70.10    5.25
  -5 -10  -7   78.46    6.30
   5  10   8  156.16    7.97
  -5 -10  -8  146.17    8.48
  -5 -10  -9    0.83    1.35
   5  10   9    3.04    1.68
  -5 -10 -10   49.19    5.21
   5  10  10   50.17    4.96
   5  10  11   16.02    3.03
   5  10  12    1.89    1.95
   5  10  13   83.96    7.31
   5  10  14    1.85    2.22
   5  10  15    5.04    2.39
   5  10  16   10.63    3.57
   5  11  -5    2.55    1.80
   5  11  -4    5.32    2.94
  -5 -11   3   14.43    3.81
  -5 -11   2    0.75    1.72
  -5 -11   1   35.88    5.24
  -5 -11   0    0.63    2.11
  -5 -11  -1  112.23    8.75
  -5 -11  -2  374.18   15.64
  -5 -11  -3   48.08    5.80
  -5 -11  -4    5.62    2.16
  -5 -11  -4    0.48    1.89
  -5 -11  -5    4.20    1.97
  -5 -11  -5    1.45    2.01
   5  11   6   34.07    3.49
  -5 -11  -6   34.27    4.59
   5  11   7    2.33    1.22
  -5 -11  -7   -0.88    1.73
  -5 -11  -8    8.78    2.78
   5  11   8    9.55    2.05
   5  11   9  166.19    8.47
  -5 -11  -9  165.43    9.66
  -5 -11 -10    0.64    1.57
   5  11  10    3.39    1.90
  -5 -11 -11   57.34    5.80
   5  11  11   51.81    5.25
   5  11  12    7.16    2.37
   5  11  13   -0.49    1.50
   5  11  14   -1.70    2.38
   5  11  15   19.16    4.06
   5  11  16   19.88    4.31
  -5 -12   3   41.54    6.33
  -5 -12   2   20.30    4.39
  -5 -12   1    2.74    2.18
  -5 -12   0   56.64    6.73
  -5 -12  -1  149.27   10.55
  -5 -12  -2    6.13    2.82
  -5 -12  -3   55.58    6.43
  -5 -12  -4    0.63    1.59
  -5 -12  -5    3.87    1.82
  -5 -12  -5    5.01    1.69
  -5 -12  -6    9.46    2.71
  -5 -12  -6   11.04    3.06
  -5 -12  -7   72.05    6.89
   5  12   8   93.11    6.00
  -5 -12  -8   88.41    7.53
  -5 -12  -9   14.46    3.51
   5  12   9   11.63    2.42
   5  12  10   94.59    6.64
  -5 -12 -10   76.83    7.05
  -5 -12 -11   96.77    7.94
   5  12  11  110.05    7.48
  -5 -12 -12    8.64    2.65
   5  12  12    0.97    1.47
   5  12  13    6.91    2.47
   5  12  14   40.54    5.51
   5  12  15    7.57    2.95
   5  12  16    4.55    2.29
  -5 -13   1    2.84    2.01
  -5 -13   0    6.07    2.52
  -5 -13  -1   69.47    7.71
  -5 -13  -2  154.43   11.20
  -5 -13  -3   74.13    7.65
  -5 -13  -4   -1.16    1.96
  -5 -13  -5   -1.81    1.71
  -5 -13  -5   -0.39    2.18
  -5 -13  -6   30.92    4.94
  -5 -13  -6   28.21    4.85
  -5 -13  -7   65.49    7.19
  -5 -13  -7   63.48    6.80
  -5 -13  -8   40.49    5.43
  -5 -13  -9   43.97    5.79
  -5 -13 -10   -0.40    1.70
  -5 -13 -11    7.19    2.60
  -5 -13 -12   67.88    7.15
  -5 -13 -13   29.87    5.08
   5  13  16    8.36    2.86
  -5 -14  -2   18.45    4.41
  -5 -14  -3   15.37    4.44
  -5 -14  -4   24.85    4.73
  -5 -14  -5   22.21    4.44
  -5 -14  -5   29.58    5.09
  -5 -14  -6    3.18    1.97
  -5 -14  -6    8.03    2.82
  -5 -14  -7    7.81    2.58
  -5 -14  -7    4.67    2.54
  -5 -14  -8   21.60    4.41
  -5 -14  -8   23.30    4.61
  -5 -14  -9   19.72    4.02
  -5 -14 -10    1.04    1.97
  -5 -14 -10    2.17    1.83
  -5 -14 -11   -1.32    1.63
  -5 -14 -11   -1.67    2.45
  -5 -14 -12    7.79    2.88
  -5 -14 -12    6.23    2.69
  -5 -14 -13   41.01    5.91
  -5 -14 -13   43.56    6.15
  -5 -14 -14   29.42    5.06
  -5 -15  -6   34.35    5.78
  -5 -15  -7    4.58    2.57
  -5 -15  -8   -1.65    2.82
  -5 -15  -9   29.10    5.33
  -5 -15 -10   -0.63    2.31
  -5 -15 -11    5.84    3.10
  -5 -15 -12   15.03    4.27
  -5 -15 -13    1.85    2.71
  -5 -15 -13   -2.76    3.13
   6 -14  -5   39.34    5.98
   6 -13  -7    0.02    1.84
   6 -13  -6    7.77    2.87
   6 -13  -5   10.64    3.74
   6 -13  -5    4.47    2.00
   6 -13  -4    4.24    2.37
   6 -13  -4   13.32    3.58
   6 -13  -3   28.51    5.01
   6 -13  -2    2.65    2.12
   6 -13  -1    3.77    2.72
   6 -12  -9   -2.39    1.95
   6 -12  -8   -0.54    2.24
   6 -12  -7    3.64    1.81
   6 -12  -6   72.18    7.92
   6 -12  -5    5.86    2.37
   6 -12  -4   10.90    3.32
   6 -12  -4    3.80    2.08
   6 -12  -3   -2.11    2.39
   6 -12  -2   46.46    5.90
   6 -12  -1   39.72    5.70
   6 -12   0   -0.11    1.79
  -6  12  -2   25.98    4.88
   6 -11 -10   32.01    5.42
   6 -11  -9   -0.09    1.62
   6 -11  -8   22.04    4.61
   6 -11  -7   29.06    5.06
   6 -11  -6   63.03    7.18
   6 -11  -5   13.84    3.56
   6 -11  -4    8.00    3.11
   6 -11  -3   22.23    4.09
   6 -11  -3   15.70    3.58
   6 -11  -2   28.69    4.47
   6 -11  -1   -0.53    1.92
   6 -11   0    5.08    2.49
   6 -11   1    3.28    1.78
  -6  11  -2   21.20    4.33
  -6  11  -3   39.73    5.43
   6 -10 -11   22.45    4.85
   6 -10 -10   -0.67    1.76
   6 -10  -9   12.25    3.54
   6 -10  -8   12.02    3.39
   6 -10  -7   -0.81    1.83
   6 -10  -6    0.82    1.87
   6 -10  -5   55.62    6.46
   6 -10  -4    4.20    2.20
   6 -10  -3    0.96    1.70
   6 -10  -3    0.58    1.60
   6 -10  -2   54.18    5.72
   6 -10  -1   39.43    4.92
   6 -10   0   32.84    4.56
   6 -10   1   10.36    2.65
  -6  10  -2   14.35    3.52
  -6  10  -3   13.65    3.36
  -6  10  -4    5.83    2.03
   6  -9 -12   27.43    5.29
   6  -9 -11   20.91    4.55
   6  -9 -10   -2.13    2.47
   6  -9  -9    3.10    2.40
   6  -9  -8   16.42    3.85
   6  -9  -7   15.24    3.67
   6  -9  -6   87.77    7.89
   6  -9  -5   32.36    5.03
   6  -9  -4  186.78   11.33
   6  -9  -3  145.30    9.89
   6  -9  -2    2.13    1.86
   6  -9  -2    0.88    1.42
   6  -9  -1    6.65    2.32
   6  -9   0   88.71    6.77
   6  -9   1   26.53    3.81
   6  -9   2    2.51    1.47
  -6   9  -2    6.60    2.42
  -6   9  -2    7.09    2.30
  -6   9  -3   49.18    5.74
  -6   9  -3   56.25    5.67
  -6   9  -4   45.28    5.43
  -6   9  -4   56.45    5.99
  -6   9  -5    7.01    2.64
  -6   9  -5    5.52    2.53
  -6   9  -6   20.66    4.09
  -6   9  -7   16.82    4.10
  -6   9  -8   11.60    4.18
  -6   8  15    1.59    2.04
   6  -8 -13   13.56    3.87
   6  -8 -12   27.73    5.11
   6  -8 -11   -0.76    1.75
   6  -8 -10   49.51    6.36
   6  -8  -9  124.26    9.75
   6  -8  -8   73.84    7.36
   6  -8  -7   95.39    8.23
   6  -8  -6   -0.97    1.95
   6  -8  -5  177.59   10.82
   6  -8  -4  121.29    9.01
   6  -8  -3    6.40    2.63
   6  -8  -2   39.51    5.10
   6  -8  -1    1.17    1.24
  -6   8   0   84.24    5.35
   6  -8   0   86.70    6.34
  -6   8  -1   88.72    7.40
  -6   8  -1   88.75    5.85
   6  -8   1   89.91    6.43
   6  -8   2   30.50    3.79
  -6   8  -2   35.10    4.01
  -6   8  -2   37.14    4.80
  -6   8  -3   44.03    5.17
  -6   8  -3   41.57    4.69
  -6   8  -4    8.59    2.58
  -6   8  -4    5.86    2.18
  -6   8  -5   87.36    7.05
  -6   8  -5   83.22    7.28
  -6   8  -6    2.43    1.80
  -6   8  -7   36.12    5.28
  -6   8  -8   31.19    5.11
  -6   8  -9    2.67    2.14
  -6   7  14    2.33    2.30
   6  -7 -14    9.63    3.31
  -6   7  13   46.66    5.92
   6  -7 -13   51.57    6.88
   6  -7 -12    8.05    3.09
   6  -7 -11   -2.14    2.74
   6  -7 -10    8.30    2.69
   6  -7  -9    2.41    2.39
   6  -7  -8    1.63    1.74
   6  -7  -7  124.41    9.11
   6  -7  -6   28.43    4.51
   6  -7  -5   31.23    4.60
   6  -7  -4   50.05    5.59
   6  -7  -3   84.27    7.22
   6  -7  -2   -0.27    1.65
  -6   7   1   54.54    3.66
  -6   7   0   35.07    3.28
   6  -7   0   36.29    3.83
   6  -7   1    3.44    1.56
  -6   7  -1    5.98    2.29
  -6   7  -1    7.01    1.87
   6  -7   2    6.47    1.57
  -6   7  -2    5.61    2.10
  -6   7  -2    6.69    1.88
  -6   7  -3   13.55    2.91
  -6   7  -3   10.60    2.58
   6  -7   4   41.68    4.25
  -6   7  -4   41.78    4.56
  -6   7  -4   39.30    4.72
   6  -7   5   -1.28    1.38
  -6   7  -5    1.63    1.58
  -6   7  -6  145.48    8.51
  -6   7  -6  157.07    9.84
   6  -7   6  151.74    8.59
  -6   7  -7    2.18    1.85
  -6   7  -8    4.80    2.53
  -6   7  -9    8.29    2.74
  -6   7 -10    8.17    3.01
  -6   6  14    2.18    2.17
   6  -6 -14    0.56    2.48
   6  -6 -13   -0.92    2.06
  -6   6  13   -0.56    2.58
  -6   6  12    2.38    1.66
   6  -6 -12    8.37    3.03
  -6   6  11    1.20    1.52
   6  -6 -11    3.75    2.38
   6  -6 -10    1.54    1.88
   6  -6  -9   74.50    7.39
   6  -6  -8   19.34    3.84
   6  -6  -7    6.14    2.09
   6  -6  -6  113.05    8.33
   6  -6  -5   61.50    6.16
   6  -6  -4  403.40   15.21
   6  -6  -3   27.44    4.20
   6  -6  -2   17.36    3.33
  -6   6   1   19.90    2.03
  -6   6   1   18.45    3.42
   6  -6   0    0.68    1.25
  -6   6   0    0.61    1.62
  -6   6   0    1.53    0.95
   6  -6   1    5.52    1.45
  -6   6  -1    7.51    2.47
  -6   6  -1    5.27    1.65
  -6   6  -2   39.34    4.56
  -6   6  -2   40.54    3.83
   6  -6   2   40.39    3.69
  -6   6  -3   42.06    4.71
  -6   6  -3   43.18    4.23
  -6   6  -4  119.36    7.80
  -6   6  -4  116.05    7.30
   6  -6   5  239.72   10.49
  -6   6  -5  237.28   10.63
  -6   6  -5  263.94   11.64
  -6   6  -6    5.56    1.97
  -6   6  -6    4.21    2.37
   6  -6   6    2.20    1.96
   6  -6   7   21.18    3.44
  -6   6  -7   27.93    3.71
  -6   6  -7   23.99    4.01
  -6   6  -8   -0.20    2.39
   6  -6   8    4.02    1.89
   6  -6   9   -1.14    2.14
  -6   6  -9    2.03    2.14
  -6   6 -10   -2.44    2.49
   6  -5 -15    6.54    2.99
   6  -5 -14   10.27    3.42
  -6   5  13    1.02    1.46
   6  -5 -13   -1.74    2.10
  -6   5  12   23.76    4.08
   6  -5 -12   26.55    4.58
  -6   5  11   82.23    7.02
   6  -5 -11   86.25    8.13
  -6   5  10  127.06    8.65
   6  -5 -10  134.56    9.70
  -6   5   9  208.63   11.07
   6  -5  -9  212.09   11.86
  -6   5   8   -1.83    2.34
   6  -5  -8    2.57    2.10
  -6   5   7   35.30    4.43
   6  -5  -7   40.79    5.05
  -6   5   6   55.15    5.62
   6  -5  -6   54.28    5.77
  -6   5   5   10.95    2.68
   6  -5  -5   16.47    3.27
  -6   5   4   60.25    5.75
   6  -5  -4   52.02    5.51
  -6   5   3    7.95    2.34
   6  -5  -3   11.91    2.85
  -6   5   2    0.57    1.66
   6  -5  -2    2.81    1.79
  -6   5   1  411.69   14.33
  -6   5   1  413.08    7.64
  -6   5   0    6.55    2.45
  -6   5   0    1.26    0.85
  -6   5  -1  208.32   10.05
  -6   5  -1  209.33    7.31
   6  -5   1  200.86    7.41
   6  -5   2   10.96    1.83
  -6   5  -2   10.70    1.54
  -6   5  -2   10.06    2.24
  -6   5  -2   10.12    1.95
  -6   5  -3  259.75   11.06
  -6   5  -3  261.55    9.68
  -6   5  -4   46.40    4.74
  -6   5  -5  186.31    9.23
   6  -5   6  161.60    8.96
  -6   5  -6  170.66    8.75
  -6   5  -7   30.60    3.76
   6  -5   7   25.08    3.62
   6  -5   8   -0.75    1.83
  -6   5  -8   -0.08    1.16
   6  -5   9   25.43    4.07
   6  -5  10   24.02    4.15
   6  -5  11    1.61    1.70
   6  -5  12    1.88    2.34
   6  -4 -15   58.13    7.31
   6  -4 -14   39.81    5.95
  -6   4  13   21.43    3.62
   6  -4 -13   20.29    4.33
  -6   4  12   15.52    3.31
   6  -4 -12   16.78    3.96
  -6   4  11   73.57    6.53
   6  -4 -11   69.08    7.06
  -6   4  10    5.04    2.45
   6  -4 -10    3.48    2.53
  -6   4   9   72.04    6.38
   6  -4  -9   65.55    6.60
  -6   4   8   79.24    6.57
   6  -4  -8   78.29    6.92
  -6   4   7   18.50    3.22
   6  -4  -7   15.37    3.22
  -6   4   6  158.66    9.09
   6  -4  -6  164.19    9.58
  -6   4   5  219.66   10.56
   6  -4  -5  213.46   10.66
  -6   4   4   18.62    3.24
   6  -4  -4   17.21    3.13
  -6   4   3  275.95   11.51
   6  -4  -3  257.75   11.54
  -6   4   2   90.26    6.58
   6  -4  -2   90.86    6.82
  -6   4   1   34.07    1.85
  -6   4   1   33.16    4.19
  -6   4   0    7.52    2.18
  -6   4   0   10.63    1.39
   6  -4   1   88.70    4.44
  -6   4  -1   92.64    6.60
  -6   4  -1   88.40    4.47
  -6   4  -2  461.17   14.45
  -6   4  -2  444.86    8.57
   6  -4   2  439.25    9.48
  -6   4  -3    3.69    2.00
  -6   4  -3    1.21    0.77
  -6   4  -4  315.23   11.70
  -6   4  -5   44.01    4.45
   6  -4   6   11.19    2.58
  -6   4  -6   16.63    3.03
  -6   4  -7   24.22    3.41
   6  -4   7   23.35    3.66
  -6   4  -8   63.04    5.14
   6  -4   8   59.81    5.78
   6  -4   9   -0.49    1.71
   6  -4  10    5.14    2.47
   6  -4  11   30.57    4.76
   6  -4  12   56.49    6.74
   6  -4  13   -0.96    2.33
   6  -3 -15   11.09    3.49
   6  -3 -14   33.08    5.24
   6  -3 -13    5.04    2.24
  -6   3  12    3.81    2.05
   6  -3 -12    6.92    2.68
  -6   3  11  247.65   11.33
   6  -3 -11  203.76   11.77
  -6   3  10   33.48    4.24
   6  -3 -10   24.33    4.17
  -6   3   9    0.22    1.52
   6  -3  -9    4.26    2.20
  -6   3   8   34.78    4.41
   6  -3  -8   31.15    4.46
  -6   3   7  220.99   10.50
   6  -3  -7  201.47   10.46
  -6   3   6  326.14   12.51
   6  -3  -6  322.01   12.93
  -6   3   5   19.10    3.13
   6  -3  -5    9.82    2.82
  -6   3   4    9.04    2.14
   6  -3  -4   10.01    2.35
  -6   3   3   64.47    5.53
   6  -3  -3   66.01    5.74
  -6   3   2   13.52    2.86
   6  -3  -2   15.97    3.01
  -6   3   1   46.66    4.64
  -6   3   1   40.82    1.61
  -6   3   0  242.98   10.33
  -6   3   0  250.52    5.80
  -6   3  -1  112.91    7.02
  -6   3  -2  280.38   10.90
  -6   3  -2  273.02    6.04
   6  -3   2  282.30    6.47
  -6   3  -3  445.33   13.70
  -6   3  -3  469.11    9.50
  -6   3  -4  141.48    7.70
  -6   3  -4  140.82    5.96
  -6   3  -5  233.75    9.78
  -6   3  -6   78.41    5.69
  -6   3  -7   31.43    3.71
   6  -3   7   35.28    4.18
  -6   3  -8    3.38    1.43
   6  -3   8    3.58    1.67
   6  -3   9   22.28    3.72
  -6   3  -9   24.87    3.17
   6  -3  10   -0.30    1.58
   6  -3  11    7.18    2.46
   6  -3  12   14.80    3.33
   6  -3  13   88.46    8.48
   6  -2 -15    5.17    2.83
   6  -2 -14    4.09    2.38
   6  -2 -13   27.27    4.48
   6  -2 -12   68.76    6.87
  -6   2  11   28.15    3.86
   6  -2 -11   23.22    4.18
  -6   2  10   15.66    2.94
   6  -2 -10   18.48    3.75
  -6   2   9   53.26    5.17
   6  -2  -9   56.87    5.70
  -6   2   8   29.72    3.77
   6  -2  -8   25.30    1.75
   6  -2  -8   29.66    4.19
  -6   2   7   24.28    3.51
   6  -2  -7   27.77    3.87
  -6   2   6    5.54    1.93
   6  -2  -6    5.77    1.05
   6  -2  -6    4.89    2.08
   6  -2  -5   13.28    1.19
  -6   2   5   14.77    2.70
   6  -2  -5   14.82    2.81
  -6   2   4   -0.07    1.55
   6  -2  -4   -0.69    1.21
  -6   2   3  316.68   11.73
   6  -2  -3  305.26   11.80
  -6   2   2   44.52    4.53
   6  -2  -2   52.51    5.05
  -6   2   1  337.42   12.05
  -6   2   1  323.86    3.94
  -6   2   0    5.52    2.82
  -6   2  -1  847.82   18.77
  -6   2  -2  478.41   13.97
  -6   2  -2  477.79    7.36
   6  -2   2  477.58    6.77
  -6   2  -3  106.76    6.59
  -6   2  -4  103.00    6.54
  -6   2  -5   34.47    3.88
  -6   2  -6   38.71    4.12
  -6   2  -7    1.25    1.29
  -6   2  -8    0.26    1.14
   6  -2   8    1.10    1.64
  -6   2  -9   71.25    5.31
   6  -2   9   70.16    6.46
   6  -2  10   13.29    3.24
  -6   2 -10    8.69    2.05
   6  -2  11    9.09    3.15
   6  -2  12   24.89    4.46
   6  -2  13   -0.81    2.17
   6  -2  14   18.90    4.34
   6  -1 -14    2.49    1.99
   6  -1 -13   37.53    5.13
   6  -1 -12    1.45    1.53
  -6   1  11    4.88    1.85
   6  -1 -11    1.42    1.70
  -6   1  10    5.07    1.83
   6  -1 -10    5.97    2.41
  -6   1   9   37.09    4.27
   6  -1  -9   35.81    2.95
   6  -1  -9   42.11    5.01
  -6   1   8   91.58    6.48
   6  -1  -8   90.96    4.11
   6  -1  -8   83.28    6.65
  -6   1   7  108.10    6.97
   6  -1  -7  110.98    3.89
   6  -1  -7  104.22    7.21
  -6   1   6   91.16    6.33
   6  -1  -6   77.16    3.96
   6  -1  -6   93.26    6.71
  -6   1   5   75.78    5.81
   6  -1  -5   72.58    3.30
   6  -1  -5   69.54    5.66
  -6   1   4  115.39    6.98
   6  -1  -4  109.17    7.06
  -6   1   3  186.20    8.86
   6  -1  -3  163.32    8.59
  -6   1   2   42.23    4.31
   6  -1  -2   34.86    4.07
  -6   1   1   -0.30    1.21
  -6   1   1    0.58    0.33
  -6   1   0  217.08    9.38
  -6   1  -1   89.70    6.08
  -6   1  -2  313.91   11.21
  -6   1  -2  323.38    9.09
  -6   1  -3  589.93   15.22
  -6   1  -3  569.83   11.57
  -6   1  -4   28.82    3.49
  -6   1  -5   15.40    2.64
  -6   1  -6   -1.43    1.44
  -6   1  -7    1.99    1.99
  -6   1  -8  162.89    7.92
   6  -1   8  144.82    8.79
   6  -1   9    2.52    1.63
  -6   1  -9    6.20    1.83
   6  -1  10  463.92   16.81
  -6   1 -10  450.25   12.78
   6  -1  11   29.78    4.69
   6  -1  12   26.47    4.52
   6  -1  13   28.10    4.95
   6  -1  14   -1.62    2.37
   6   0 -13   18.35    3.58
   6   0 -12   61.05    6.17
   6   0 -11   60.44    6.04
   6   0 -11   69.04    7.41
  -6   0  10   29.20    3.71
   6   0 -10   28.43    4.19
   6   0 -10   26.89    4.72
  -6   0   9    3.61    1.26
   6   0  -9    2.81    1.57
   6   0  -9    4.22    1.36
   6   0  -9    5.70    2.20
  -6   0   8  165.39    8.42
   6   0  -8  152.95    6.17
   6   0  -8  155.19    8.76
   6   0  -8  144.60    9.55
  -6   0   7   50.88    4.87
   6   0  -7   51.45    3.25
   6   0  -7   50.06    4.97
   6   0  -7   53.87    5.71
  -6   0   6   77.77    5.90
   6   0  -6   90.18    4.81
   6   0  -6   82.42    6.17
   6   0  -6   86.65    3.82
   6   0  -6   86.57    7.10
  -6   0   5    2.40    1.20
   6   0  -5    4.50    1.12
   6   0  -5    1.68    1.23
  -6   0   4   21.54    3.19
   6   0  -4   26.43    3.47
  -6   0   3  258.84   10.38
   6   0  -3  260.35   10.44
  -6   0   2  105.36    6.45
  -6   0   2  106.25    3.13
  -6   0   1  192.09    8.76
  -6   0   1  184.10    4.48
  -6   0   0   -0.41    1.62
  -6   0   0    0.58    0.28
  -6   0  -1  851.92   18.20
  -6   0  -1  875.71   15.18
  -6   0  -2  354.56   11.79
  -6   0  -2  341.76    8.90
  -6   0  -3   14.24    2.55
  -6   0  -3   15.87    1.87
  -6   0  -4  279.13   10.34
  -6   0  -4  279.40    6.96
  -6   0  -5    3.82    1.56
  -6   0  -5    3.10    0.77
  -6   0  -6   38.07    3.91
  -6   0  -6   31.13    1.96
  -6   0  -7   22.38    3.13
  -6   0  -7   22.84    1.54
  -6   0  -8   54.49    4.67
   6   0   8   45.79    4.98
  -6   0  -9    6.52    1.75
   6   0   9    9.61    2.69
  -6   0 -10    4.91    1.68
   6   0  10    5.38    2.46
   6   0  11  605.69   19.73
  -6   0 -11  576.47   14.52
   6   0  12   33.14    5.00
   6   0  13    0.79    2.20
   6   0  14   20.64    4.23
   6   1 -13    1.25    1.93
   6   1 -12    2.21    1.71
   6   1 -12    0.28    1.72
   6   1 -11    7.98    2.22
   6   1 -11    6.99    2.53
  -6  -1  10   85.30    6.00
   6   1 -10   84.67    5.82
   6   1 -10   87.34    6.75
   6   1 -10   87.43    8.23
  -6  -1   9    0.10    1.30
   6   1  -9   -0.47    1.31
   6   1  -9   -1.50    2.21
   6   1  -9   -0.15    1.11
  -6  -1   8    0.65    1.21
   6   1  -8    3.83    1.82
   6   1  -8   -0.61    1.73
   6   1  -8    0.85    0.95
  -6  -1   7   82.23    5.86
   6   1  -7   80.39    4.61
   6   1  -7   78.32    6.05
   6   1  -7   72.21    6.60
  -6  -1   6    4.00    1.59
   6   1  -6    3.77    1.97
   6   1  -6    1.53    1.62
   6   1  -6    3.69    1.25
  -6  -1   5  363.22   12.14
   6   1  -5  367.89    9.62
   6   1  -5  368.66   12.30
   6   1  -5  372.94   13.66
  -6  -1   4   90.53    6.04
   6   1  -4   81.50    5.73
   6   1  -4   98.08    6.70
  -6  -1   3   96.27    6.25
   6   1  -3  100.53    6.57
  -6  -1   2   -1.81    1.88
  -6  -1   2    1.67    0.70
   6   1  -2   -0.36    1.10
  -6  -1   1  472.94   13.58
  -6  -1   1  474.11    8.59
  -6  -1   1  465.42    7.63
  -6  -1   0  250.81    9.83
  -6  -1   0  258.23    5.52
  -6  -1   0  261.48    6.65
  -6  -1  -1  109.76    6.58
  -6  -1  -1  116.10    3.88
  -6  -1  -1  116.33    5.42
  -6  -1  -2  645.82   15.74
  -6  -1  -2  664.72   11.98
  -6  -1  -3  102.25    6.34
  -6  -1  -3   99.59    4.30
  -6  -1  -4    0.27    1.18
  -6  -1  -4    2.52    0.72
  -6  -1  -5    8.18    1.91
  -6  -1  -5   10.22    1.05
  -6  -1  -6    4.03    1.70
  -6  -1  -7   25.77    3.43
  -6  -1  -8    3.36    1.36
   6   1   9  144.45    8.98
  -6  -1  -9  122.12    6.93
   6   1  10   58.42    6.01
  -6  -1 -10   45.58    4.31
  -6  -1 -11   -1.35    1.68
   6   1  11    2.37    1.93
   6   1  12   74.09    7.23
  -6  -1 -12   68.52    5.19
   6   1  13   19.31    3.99
   6   1  14    0.61    2.01
   6   1  15   12.10    3.59
   6   2 -12    5.94    3.23
   6   2 -11    0.46    1.85
   6   2 -10    1.13    1.48
   6   2 -10   -1.42    2.70
   6   2 -10   -1.34    1.32
  -6  -2   9   92.31    6.15
   6   2  -9   90.70    6.10
   6   2  -9   96.39    6.68
   6   2  -9   89.10    8.04
  -6  -2   8   23.34    3.37
   6   2  -8   19.06    3.10
   6   2  -8   16.63    3.56
   6   2  -8   15.51    2.55
  -6  -2   7  116.35    6.92
   6   2  -7  119.86    6.23
   6   2  -7  122.23    7.20
   6   2  -7  117.41    8.54
  -6  -2   6  319.98   11.40
   6   2  -6  307.42   11.09
   6   2  -6  295.01    9.22
   6   2  -6  309.57   13.12
  -6  -2   5  177.94    8.51
   6   2  -5  165.37    7.98
   6   2  -5  175.74    6.74
   6   2  -5  168.58    9.41
  -6  -2   4    0.47    1.23
   6   2  -4   -0.69    0.92
   6   2  -4   -2.03    1.68
  -6  -2   3    0.96    1.21
  -6  -2   3    1.20    0.77
   6   2  -3   -0.64    1.40
  -6  -2   2  336.53   11.55
  -6  -2   2  343.53    8.50
   6   2  -2  336.13   11.43
  -6  -2   1  226.96    9.54
  -6  -2   1  219.11    6.37
  -6  -2   1  224.34    6.74
   6   2  -1  245.23    9.28
  -6  -2   0  162.31    8.03
  -6  -2   0  150.42    5.14
  -6  -2   0  155.94    5.71
   6   2   0  142.41    6.67
  -6  -2  -1  167.04    8.55
  -6  -2  -1  170.80    5.55
   6   2   1  155.61    4.98
  -6  -2  -2  134.57    7.33
   6   2   2  138.22    3.75
  -6  -2  -3   86.74    5.99
  -6  -2  -4  183.14    8.51
  -6  -2  -5   70.21    5.33
  -6  -2  -6    1.63    1.19
  -6  -2  -7   34.93    3.86
  -6  -2  -8    7.81    1.94
   6   2   9  168.39    9.71
  -6  -2  -9  159.28    8.26
   6   2  10  196.98   10.70
  -6  -2 -10  195.31    8.81
   6   2  11   71.19    6.86
  -6  -2 -11   72.62    5.57
   6   2  12   21.01    4.19
  -6  -2 -12   17.99    2.98
   6   2  13   27.82    4.73
   6   2  14   17.76    4.04
   6   2  15    6.57    2.87
   6   3 -12   -6.21    2.92
   6   3 -11    3.15    2.23
   6   3 -10  128.54    8.17
   6   3 -10  152.52   11.01
   6   3  -9  136.82    8.07
   6   3  -9  142.83    7.84
   6   3  -9  148.77   10.54
  -6  -3   8   95.86    6.19
   6   3  -8  101.24    6.59
   6   3  -8   94.93    6.30
   6   3  -8  101.73    8.44
  -6  -3   7   16.19    2.69
   6   3  -7   15.79    2.56
   6   3  -7   12.19    3.18
   6   3  -7   15.03    2.37
  -6  -3   6   95.38    6.26
   6   3  -6  101.28    6.19
   6   3  -6   97.78    5.84
   6   3  -6  110.93    8.09
   6   3  -5    0.91    0.83
  -6  -3   5    1.44    1.14
   6   3  -5    1.95    1.76
  -6  -3   4  127.48    7.19
   6   3  -4  128.05    8.03
  -6  -3   3   17.55    2.81
   6   3  -3   17.47    2.92
  -6  -3   2   24.36    2.59
  -6  -3   2   31.02    3.74
  -6  -3   2   24.79    2.57
   6   3  -2   23.36    3.18
  -6  -3   1 1042.40   20.41
  -6  -3   1 1012.86   15.99
  -6  -3   1 1043.82   15.75
   6   3  -1 1078.95   19.78
  -6  -3   0  742.73   17.21
  -6  -3   0  730.29   12.83
  -6  -3   0  737.81   13.64
   6   3   0  739.16   15.54
   6   3   0  727.46   13.33
  -6  -3  -1    1.01    0.80
   6   3   1    2.46    0.88
  -6  -3  -1    2.77    1.63
  -6  -3  -1    2.96    1.05
   6   3   1    1.40    1.07
   6   3   2   37.89    2.45
  -6  -3  -2   39.71    4.20
   6   3   2   36.53    3.05
  -6  -3  -3   30.83    3.76
  -6  -3  -4   69.08    5.39
  -6  -3  -5    4.70    1.59
  -6  -3  -6   31.31    3.70
  -6  -3  -7  128.22    7.32
  -6  -3  -8   26.88    3.57
   6   3   9  278.44   12.23
  -6  -3  -9  263.40   10.56
   6   3  10   31.05    4.48
  -6  -3 -10   35.07    3.99
  -6  -3 -11    4.25    1.80
   6   3  11    3.07    1.90
   6   3  12   57.32    6.20
  -6  -3 -12   60.87    5.17
  -6  -3 -13    2.12    1.11
   6   3  13    6.14    2.62
   6   3  14   -1.08    2.37
   6   3  15    7.21    3.18
   6   4 -11   13.47    4.18
   6   4 -11    9.40    2.57
   6   4 -10   21.94    4.54
   6   4 -10   18.22    3.43
   6   4  -9  114.44    7.82
   6   4  -9  111.36    9.40
   6   4  -8   37.58    4.33
   6   4  -8   36.82    5.23
  -6  -4   8   37.25    3.94
   6   4  -7   57.41    5.14
   6   4  -7   57.76    6.32
  -6  -4   7   68.34    5.37
   6   4  -6  209.75    9.12
   6   4  -6  235.69   12.03
  -6  -4   6  227.03    9.57
   6   4  -5    8.20    1.85
  -6  -4   5    6.52    1.87
   6   4  -5    5.65    2.20
  -6  -4   4   99.32    6.41
   6   4  -4   96.42    7.14
  -6  -4   3    3.09    1.39
   6   4  -3    7.98    2.33
  -6  -4   2  161.03    8.10
  -6  -4   2  147.34    6.84
   6   4  -2  159.29    8.27
  -6  -4   1  483.19   14.02
  -6  -4   1  477.13   11.84
   6   4  -1  491.48   13.98
  -6  -4   0   31.42    3.75
  -6  -4   0   34.33    3.19
   6   4   0   36.04    3.62
  -6  -4  -1  573.54   15.33
  -6  -4  -1  554.39   12.38
   6   4   1  553.34   13.24
   6   4   1  551.58   11.64
   6   4   2   20.74    2.12
   6   4   2   24.85    2.67
  -6  -4  -3    2.54    1.48
   6   4   3    5.39    1.48
   6   4   4   59.49    3.30
  -6  -4  -4   66.71    5.36
  -6  -4  -5    3.69    1.55
  -6  -4  -6   98.68    6.54
  -6  -4  -7  251.15    4.96
  -6  -4  -7  249.98   10.48
  -6  -4  -8  693.12    8.80
  -6  -4  -8  673.69   17.01
   6   4   9  194.18   10.18
  -6  -4  -9  170.05    8.81
  -6  -4 -10  144.94    8.00
   6   4  10  145.99    9.25
   6   4  11   38.00    4.99
  -6  -4 -11   37.29    4.22
   6   4  12    2.14    2.10
  -6  -4 -12    2.66    1.58
  -6  -4 -13    4.66    1.87
   6   4  13    5.21    2.53
   6   4  14    1.54    1.89
   6   4  15   61.21    7.20
   6   5 -11    5.62    2.11
   6   5 -10   25.89    4.95
   6   5 -10   32.95    4.77
   6   5  -9   16.76    3.93
   6   5  -9   12.00    2.68
   6   5  -8   57.22    5.63
   6   5  -8   57.47    6.68
   6   5  -7  101.59    7.18
   6   5  -7   94.90    8.28
  -6  -5   7   98.87    6.42
   6   5  -6   53.71    5.04
   6   5  -6   58.71    6.29
  -6  -5   6   73.37    5.58
   6   5  -5   10.88    2.19
  -6  -5   5    9.14    2.17
   6   5  -5   11.81    3.07
  -6  -5   4    7.07    2.02
   6   5  -4    4.54    2.07
  -6  -5   3  128.36    7.15
   6   5  -3  128.43    8.11
  -6  -5   3  122.00    7.24
  -6  -5   2    1.41    1.45
  -6  -5   2    1.02    1.19
   6   5  -2    1.21    1.30
  -6  -5   1  184.09    8.04
   6   5  -1  171.70    8.53
  -6  -5   1  180.76    8.80
  -6  -5   0  232.15    8.78
   6   5   0  242.71    9.58
  -6  -5   0  247.34   10.28
  -6  -5  -1  215.44    8.41
   6   5   1  203.38    8.33
  -6  -5  -1  212.01    9.64
  -6  -5  -2 1548.34   22.30
   6   5   2 1544.51   21.41
  -6  -5  -2 1534.10   25.65
  -6  -5  -3   15.99    3.00
   6   5   3   14.86    2.02
  -6  -5  -4    0.94    1.26
   6   5   4    0.55    0.69
  -6  -5  -5    2.92    1.77
   6   5   5    1.71    0.71
  -6  -5  -6    5.27    2.31
   6   5   6    3.77    0.70
  -6  -5  -7   93.78    3.96
  -6  -5  -7   82.57    6.23
  -6  -5  -8    3.45    0.97
  -6  -5  -8    5.11    1.98
  -6  -5  -9 1017.47   13.83
   6   5   9 1051.63   23.35
  -6  -5  -9 1030.93   21.82
  -6  -5 -10   17.42    3.22
   6   5  10   18.01    3.43
  -6  -5 -11    1.89    1.81
   6   5  11   -0.87    2.12
   6   5  12    7.64    2.51
  -6  -5 -12    8.67    2.33
   6   5  13   50.35    6.05
  -6  -5 -13   54.19    5.30
   6   5  14   47.85    6.35
   6   5  15   17.91    4.45
   6   6 -11   -0.75    1.52
   6   6 -10   10.05    2.90
   6   6  -9   22.11    4.61
   6   6  -9   19.61    3.75
   6   6  -8    6.25    2.62
   6   6  -8    8.10    2.34
   6   6  -7   12.89    3.43
   6   6  -7   13.60    3.17
  -6  -6   6   13.71    2.61
   6   6  -6   17.23    3.62
   6   6  -6   11.99    2.85
   6   6  -5   55.63    6.20
   6   6  -5   46.63    4.76
  -6  -6   5   57.83    5.10
   6   6  -4   -1.20    1.55
  -6  -6   4   -2.28    1.62
   6   6  -4   -0.74    2.01
  -6  -6   3  111.56    7.18
   6   6  -3  110.83    7.80
  -6  -6   3  110.15    7.09
  -6  -6   2  115.28    7.18
   6   6  -2  127.07    7.98
  -6  -6   2  119.07    7.35
  -6  -6   1   68.95    5.44
   6   6  -1   64.39    5.48
  -6  -6   1   62.34    5.41
  -6  -6   0  243.11    9.78
   6   6   0  230.68    9.80
  -6  -6   0  244.92   10.47
  -6  -6  -1  100.07    6.27
   6   6   1  104.89    6.29
  -6  -6  -1  102.69    6.95
  -6  -6  -2   -0.84    1.92
  -6  -6  -2    2.02    1.08
   6   6   2    0.77    0.93
   6   6   3  111.45    5.93
  -6  -6  -3  101.20    7.05
  -6  -6  -4    2.13    1.50
   6   6   4    2.16    0.88
   6   6   5   61.02    3.61
  -6  -6  -5   55.56    5.20
  -6  -6  -6   -0.12    0.81
  -6  -6  -6    0.82    1.55
   6   6   6   -0.33    0.62
   6   6   7   97.14    3.06
  -6  -6  -7   96.41    4.77
  -6  -6  -7   98.94    7.12
  -6  -6  -8   49.75    5.11
  -6  -6  -8   49.89    3.48
  -6  -6  -9   40.55    3.22
   6   6   9   41.49    4.76
  -6  -6  -9   33.68    4.37
  -6  -6 -10   13.62    2.83
   6   6  10   13.06    3.04
   6   6  11   87.77    7.36
  -6  -6 -11   91.66    6.84
   6   6  12    4.33    1.88
  -6  -6 -12    4.01    1.87
  -6  -6 -13   -0.27    1.41
   6   6  13   -1.02    2.03
   6   6  14   66.86    7.18
   6   6  15   62.84    7.18
   6   7 -10   -1.62    2.54
   6   7  -9   28.57    4.73
   6   7  -8   54.38    6.15
   6   7  -8   51.31    6.84
   6   7  -7    7.30    3.16
   6   7  -7    8.86    2.77
   6   7  -6   -1.08    1.78
   6   7  -6   -0.20    1.78
   6   7  -5    0.35    1.52
  -6  -7   5    4.29    1.67
   6   7  -5    1.29    1.93
   6   7  -4   98.89    7.96
  -6  -7   4   97.36    6.79
  -6  -7   3  195.84   10.11
   6   7  -3  193.42   10.60
  -6  -7   3  180.84    9.37
  -6  -7   2   32.53    4.30
   6   7  -2   35.83    4.63
  -6  -7   2   37.25    4.45
  -6  -7   1   37.48    4.31
  -6  -7   1   44.60    4.67
   6   7  -1   42.77    4.74
  -6  -7   0   61.17    5.32
   6   7   0   60.22    5.33
  -6  -7   0   75.24    6.09
  -6  -7  -1  208.08    9.57
   6   7   1  211.14    9.45
  -6  -7  -1  223.54   10.46
  -6  -7  -2   20.67    3.38
  -6  -7  -2   17.65    2.88
  -6  -7  -3    6.40    2.12
  -6  -7  -3    6.45    1.72
  -6  -7  -4    0.78    1.67
  -6  -7  -5    8.35    2.17
   6   7   5    5.85    1.47
   6   7   6  311.93    8.28
  -6  -7  -6  316.78    9.79
  -6  -7  -6  321.05   12.71
   6   7   7  277.01    6.79
  -6  -7  -7  261.56    8.72
  -6  -7  -7  265.39   11.73
  -6  -7  -8   57.02    5.58
  -6  -7  -8   57.78    4.18
  -6  -7  -9    6.96    1.55
  -6  -7  -9    9.81    2.56
   6   7   9    3.97    1.52
  -6  -7 -10   27.57    3.01
  -6  -7 -10   21.83    3.69
   6   7  10   24.19    3.70
  -6  -7 -11   13.40    2.77
   6   7  11   14.15    2.94
   6   7  12   68.43    6.75
  -6  -7 -12   60.75    5.90
   6   7  13   25.85    4.36
   6   7  14    0.50    1.78
   6   7  15    4.68    2.76
   6   7  16   -0.42    2.53
   6   8  -9   15.70    4.07
   6   8  -8    5.29    2.37
   6   8  -7   24.45    4.65
   6   8  -7   20.95    4.05
   6   8  -6    0.33    1.76
   6   8  -6    0.22    1.65
   6   8  -5    0.57    1.52
  -6  -8   5    1.48    1.29
   6   8  -5   -0.13    1.82
  -6  -8   4   13.25    2.73
   6   8  -4    6.26    2.24
  -6  -8   3  205.67   11.02
   6   8  -3  181.75   10.91
  -6  -8   3  205.82   10.16
  -6  -8   2  289.84   12.72
   6   8  -2  284.03   12.91
  -6  -8   2  291.00   12.17
  -6  -8   1    2.08    1.74
  -6  -8   1    0.35    1.57
  -6  -8   0  170.14    9.36
  -6  -8   0  163.65    9.18
  -6  -8  -1    7.99    2.72
  -6  -8  -1    7.66    2.18
  -6  -8  -2   12.21    2.83
  -6  -8  -2    9.97    2.46
  -6  -8  -3    8.54    2.92
  -6  -8  -3    2.80    1.96
  -6  -8  -4   84.66    6.79
  -6  -8  -5   62.51    5.91
  -6  -8  -6    5.87    1.65
  -6  -8  -6    1.43    1.72
  -6  -8  -7  153.53    9.18
  -6  -8  -7  157.99    7.49
  -6  -8  -8   56.32    5.84
  -6  -8  -8   59.99    4.68
   6   8   9    0.87    1.69
  -6  -8  -9    0.74    1.03
  -6  -8  -9    0.20    1.84
   6   8  10   -4.16    2.45
  -6  -8 -10   -0.16    1.06
  -6  -8 -10   -0.37    1.72
  -6  -8 -11   14.87    3.16
   6   8  11   10.21    2.82
   6   8  12   10.45    2.85
   6   8  13   33.87    5.18
   6   8  14   34.03    5.24
   6   8  15    4.27    2.52
   6   8  16    9.30    3.39
   6   9  -8   16.06    3.88
   6   9  -7   -2.77    2.47
   6   9  -6   32.24    4.89
   6   9  -6   40.72    6.29
   6   9  -5   23.92    4.38
   6   9  -5   23.64    4.58
   6   9  -4   57.06    6.66
  -6  -9   4   71.42    6.18
  -6  -9   3  102.05    8.28
   6   9  -3  105.31    8.58
  -6  -9   3  127.33    8.34
  -6  -9   2   82.29    7.35
  -6  -9   2   93.78    7.42
  -6  -9   1  214.43   11.39
  -6  -9   1  211.31   10.70
  -6  -9   0    7.34    2.63
  -6  -9   0    6.70    2.21
  -6  -9  -1  120.93    8.32
  -6  -9  -1  124.14    8.35
  -6  -9  -2   -0.35    1.79
  -6  -9  -2   -1.99    1.98
  -6  -9  -3    3.20    2.08
  -6  -9  -3    3.87    1.50
  -6  -9  -4   36.36    4.69
  -6  -9  -4   47.13    5.13
  -6  -9  -5   76.24    6.67
  -6  -9  -6  205.43    9.42
  -6  -9  -6  196.45   10.70
  -6  -9  -7   90.26    7.38
  -6  -9  -7   84.03    5.95
  -6  -9  -8   16.45    2.75
  -6  -9  -8   14.77    3.36
   6   9   8   19.58    3.19
  -6  -9  -9  176.45   10.40
  -6  -9  -9  177.13    8.60
   6   9   9  171.71    9.39
  -6  -9 -10   16.41    2.77
   6   9  10   13.16    2.83
   6   9  11    2.45    1.99
   6   9  12   11.19    3.19
   6   9  13   43.12    5.56
   6   9  14    0.35    1.84
   6   9  15   58.14    6.82
   6   9  16   14.35    3.86
   6  10  -6   -2.33    2.24
   6  10  -5   58.85    7.24
   6  10  -4   -2.04    2.40
  -6 -10   3   43.13    5.84
  -6 -10   2   28.67    4.84
  -6 -10   1   21.30    3.78
  -6 -10   1   24.88    4.42
  -6 -10   0  168.87   10.56
  -6 -10   0  174.43   10.22
  -6 -10  -1   35.40    4.77
  -6 -10  -1   35.99    4.99
  -6 -10  -2   10.77    2.90
  -6 -10  -2    9.01    2.60
  -6 -10  -3    9.49    2.91
  -6 -10  -3   11.93    3.00
  -6 -10  -4   91.33    7.39
  -6 -10  -4  100.54    7.91
  -6 -10  -5  375.27   14.88
  -6 -10  -5  376.80   15.21
  -6 -10  -6   15.85    3.12
  -6 -10  -6   11.92    3.37
  -6 -10  -7  102.17    8.25
  -6 -10  -7   95.97    6.93
   6  10   8   81.02    6.26
  -6 -10  -8   74.83    6.01
  -6 -10  -9    0.60    1.55
   6  10   9    0.42    1.53
   6  10  10   92.32    7.10
  -6 -10 -10  100.70    7.00
   6  10  11   26.81    4.11
  -6 -10 -11   31.96    4.15
   6  10  12   43.82    5.41
   6  10  13   20.97    3.98
   6  10  14  103.23    8.69
   6  10  15   -0.82    2.02
   6  11  -4   36.15    5.85
  -6 -11   3    6.44    2.98
  -6 -11   2   47.94    6.37
  -6 -11   1   40.03    5.60
  -6 -11   0    6.57    2.77
  -6 -11  -1    3.34    2.26
  -6 -11  -2   11.95    3.22
  -6 -11  -3   19.49    3.72
  -6 -11  -4   32.02    4.73
  -6 -11  -5   27.80    4.51
  -6 -11  -6  202.51   11.52
  -6 -11  -6  198.43   10.62
  -6 -11  -7    1.15    1.38
   6  11   7    2.54    1.53
  -6 -11  -8   14.99    2.95
   6  11   8   21.15    3.34
   6  11   9   47.04    4.85
  -6 -11  -9   57.38    5.68
  -6 -11 -10   10.48    2.64
   6  11  10   11.05    2.73
  -6 -11 -11    3.87    2.14
   6  11  11    2.76    1.77
   6  11  12   44.00    5.33
   6  11  13    6.24    2.61
   6  11  14   19.00    4.15
   6  11  15    6.06    2.92
  -6 -12   2   10.97    3.86
  -6 -12   1   24.90    4.73
  -6 -12   0   -0.48    1.74
  -6 -12  -1   -1.73    2.30
  -6 -12  -2   89.74    8.33
  -6 -12  -3    4.46    2.36
  -6 -12  -4   89.76    8.12
  -6 -12  -5    9.08    2.61
  -6 -12  -6    4.93    2.40
  -6 -12  -6    3.94    2.24
  -6 -12  -7   60.52    6.19
   6  12   7   62.64    5.17
  -6 -12  -8    3.36    1.48
   6  12   8    7.17    1.92
  -6 -12  -9   -0.81    1.57
   6  12   9    2.52    1.54
   6  12  10    8.90    2.30
  -6 -12 -10    9.44    2.83
  -6 -12 -11    9.26    2.92
   6  12  11   10.99    2.91
   6  12  12    1.62    1.33
   6  12  13   -0.80    1.64
   6  12  14   26.28    4.59
   6  12  15    0.05    1.82
  -6 -13   0    2.14    1.72
  -6 -13  -1    0.93    1.55
  -6 -13  -2   22.56    4.59
  -6 -13  -3  145.78   10.90
  -6 -13  -4   37.94    5.70
  -6 -13  -5    4.28    2.44
  -6 -13  -6   -0.76    2.34
  -6 -13  -6   -0.23    2.45
  -6 -13  -7    3.52    2.46
  -6 -13  -7    7.12    2.73
  -6 -13  -8   -1.69    2.27
  -6 -13  -9    9.64    2.84
  -6 -13 -10   -2.71    2.30
  -6 -13 -11   20.34    4.15
  -6 -14  -4   28.12    5.11
  -6 -14  -5    0.67    2.07
  -6 -14  -6   26.64    4.99
  -6 -14  -7   28.44    4.89
  -6 -14  -7   21.82    4.71
  -6 -14  -8   13.27    3.32
  -6 -14  -8    9.10    3.04
  -6 -14  -9   -8.81    3.03
  -6 -14  -9    0.88    1.72
  -6 -14 -10   38.45    5.60
  -6 -14 -11   10.14    2.88
  -6 -15  -7    0.98    2.13
  -6 -15  -8    8.36    2.87
  -6 -15  -9    1.29    2.05
  -6 -15 -10   24.90    4.85
   7 -13  -5    9.47    3.43
   7 -13  -4    7.07    2.18
   7 -12  -6   22.05    4.96
   7 -12  -5   37.76    5.56
   7 -12  -5   31.62    5.43
   7 -12  -4   10.34    3.10
   7 -12  -3    2.73    2.21
   7 -11  -8    3.09    1.98
   7 -11  -7    8.95    3.51
   7 -11  -6   27.92    5.22
   7 -11  -5    6.73    3.08
   7 -11  -4   29.19    4.88
   7 -11  -4   20.49    4.34
   7 -11  -3    8.63    2.97
   7 -11  -2   19.16    3.65
  -7  11   0    4.80    2.59
  -7  11  -1   33.15    5.53
  -7  11  -2    2.18    2.15
  -7  11  -3   59.70    7.07
   7 -10  -9    4.07    2.80
   7 -10  -8    2.18    2.59
   7 -10  -7    1.72    1.73
   7 -10  -6   44.47    6.39
   7 -10  -5  134.44   10.65
   7 -10  -4   22.84    4.60
   7 -10  -3    0.89    2.01
   7 -10  -2    2.27    1.64
  -7  10   1   52.45    6.80
   7 -10  -1   55.23    5.81
  -7  10   0   12.03    3.57
  -7  10  -1    3.21    2.40
  -7  10  -2   26.50    4.63
  -7  10  -3   -3.08    2.46
  -7  10  -4   35.65    5.27
   7  -9 -10   72.26    8.15
   7  -9  -9   23.12    4.93
   7  -9  -8    4.68    2.76
   7  -9  -7   24.01    4.71
   7  -9  -6   23.33    4.68
   7  -9  -5   15.48    3.86
   7  -9  -4   11.84    3.75
   7  -9  -3   41.22    5.70
   7  -9  -2    0.23    1.58
   7  -9  -1   23.61    3.67
  -7   9   1   22.49    4.37
   7  -9   0   31.48    4.15
  -7   9   0   27.18    4.62
  -7   9  -1   56.10    6.41
  -7   9  -2    8.53    3.05
  -7   9  -3   34.28    5.04
  -7   9  -4   34.93    5.13
  -7   8  14   -2.77    2.34
  -7   8  13   -1.14    2.27
  -7   8  12   37.82    5.74
  -7   8  11   33.65    5.58
   7  -8 -11   30.60    5.62
   7  -8 -10    2.03    1.96
   7  -8  -9   11.51    3.71
   7  -8  -8    4.37    1.92
   7  -8  -7    5.10    2.38
   7  -8  -6   -1.87    2.17
   7  -8  -5   51.26    6.40
   7  -8  -4   86.48    8.15
   7  -8  -3    5.57    2.51
  -7   8   2    0.59    1.86
   7  -8  -1  121.95    7.59
  -7   8   1  127.71    9.45
   7  -8   0   12.83    2.56
  -7   8   0   17.23    3.88
  -7   8  -1  107.30    8.58
  -7   8  -2   86.21    7.70
  -7   8  -3   -0.37    2.06
  -7   8  -4   19.45    3.95
  -7   8  -5    8.42    2.66
  -7   7  14   12.21    3.73
  -7   7  13   35.44    5.53
  -7   7  12   -0.65    2.71
   7  -7 -12    4.01    2.09
  -7   7  11   -0.40    2.30
   7  -7 -11    4.20    2.74
  -7   7  10    1.31    2.12
   7  -7 -10    5.47    2.73
  -7   7   9   -4.62    3.18
   7  -7  -9    1.87    1.86
  -7   7   8   59.21    6.76
   7  -7  -8   54.25    6.65
  -7   7   7  133.25    9.81
   7  -7  -7  120.63    9.54
  -7   7   6  148.43   10.25
   7  -7  -6  128.08    9.83
  -7   7   5   -0.58    1.95
   7  -7  -5    1.63    1.83
  -7   7   4    2.29    1.93
   7  -7  -4    6.28    2.62
  -7   7   3   25.53    4.19
   7  -7  -3   34.19    5.00
  -7   7   2   60.16    6.28
   7  -7  -1   97.33    6.38
  -7   7   1   84.08    7.49
   7  -7   0   25.71    3.26
  -7   7   0   25.83    4.38
   7  -7   1   11.64    2.31
  -7   7  -1   11.00    3.05
  -7   7  -2  169.64   10.35
  -7   7  -3   49.51    5.69
  -7   7  -4    2.98    2.52
  -7   7  -5    8.36    2.57
  -7   7  -5    7.67    2.43
   7  -7   5    8.07    2.42
  -7   7  -6    9.23    2.76
  -7   7  -6    2.57    1.89
  -7   7  -7    1.34    2.09
  -7   7  -8   14.52    3.48
  -7   7  -9    0.94    2.34
  -7   6  13   39.25    5.61
   7  -6 -13   30.69    5.73
  -7   6  12   38.51    5.48
   7  -6 -12   29.79    5.33
  -7   6  11   44.76    5.96
   7  -6 -11   40.53    5.96
  -7   6  10   -0.31    1.79
   7  -6 -10    3.59    2.26
  -7   6   9    0.71    2.31
   7  -6  -9    0.59    1.52
  -7   6   8  198.85   11.63
   7  -6  -8  201.83   12.21
  -7   6   7   15.46    3.48
   7  -6  -7    7.99    2.81
  -7   6   6   69.45    6.84
   7  -6  -6   69.44    7.07
  -7   6   5    5.06    2.24
   7  -6  -5    5.01    2.08
  -7   6   4   12.23    3.09
   7  -6  -4   20.98    4.09
  -7   6   3    0.88    1.51
   7  -6  -3    1.74    2.03
  -7   6   2   12.60    2.83
  -7   6   1  111.48    8.30
   7  -6   0  128.93    6.63
  -7   6   0  138.98    9.18
  -7   6  -1  128.51    8.92
   7  -6   1  122.98    6.31
  -7   6  -2   99.85    7.85
   7  -6   2   91.26    5.41
  -7   6  -3   48.86    5.48
  -7   6  -3   50.32    4.56
  -7   6  -4   -0.35    1.67
  -7   6  -4    2.15    1.48
  -7   6  -5   20.74    3.57
  -7   6  -5   24.63    3.75
  -7   6  -6   80.38    6.69
  -7   6  -6   99.02    7.65
   7  -6   6   82.32    6.83
  -7   6  -7    7.23    2.23
  -7   6  -7    7.47    2.61
   7  -6   7    5.42    2.28
   7  -6   8   10.72    3.00
  -7   6  -8   13.52    3.60
  -7   6  -9   10.84    3.03
  -7   6 -10   -1.70    2.80
  -7   5  13   26.58    4.46
   7  -5 -13   31.38    5.60
  -7   5  12   53.73    6.18
   7  -5 -12   53.96    7.06
  -7   5  11    4.13    2.03
   7  -5 -11    3.94    2.45
  -7   5  10    4.52    2.25
   7  -5 -10    3.58    2.27
  -7   5   9    9.69    3.06
   7  -5  -9    9.01    3.20
  -7   5   8    5.52    2.89
   7  -5  -8    6.27    2.49
  -7   5   7  114.39    8.63
   7  -5  -7   92.93    8.14
  -7   5   6    3.55    1.72
   7  -5  -6    6.15    2.36
  -7   5   5   10.37    2.62
   7  -5  -5    6.18    2.18
  -7   5   4    4.33    2.23
   7  -5  -4    0.47    1.50
  -7   5   3  245.49   12.05
   7  -5  -3  228.54   11.86
  -7   5   2   35.66    4.89
  -7   5   1   29.00    4.48
  -7   5   0  207.16   10.87
   7  -5   1    0.88    0.91
  -7   5  -1    3.66    2.01
  -7   5  -1    2.07    0.92
   7  -5   2   17.80    2.21
  -7   5  -2   24.40    3.94
  -7   5  -2   16.63    2.41
  -7   5  -3   50.27    5.52
  -7   5  -3   52.87    4.51
  -7   5  -4   39.48    4.65
  -7   5  -4   29.58    3.64
  -7   5  -5   14.55    3.00
  -7   5  -6    1.88    1.89
   7  -5   6   -2.12    1.91
  -7   5  -7  142.24    8.60
   7  -5   7  153.26    9.56
   7  -5   8    4.67    2.31
   7  -5   9    8.15    2.68
   7  -5  10    5.40    2.52
   7  -5  11    2.47    2.44
   7  -4 -14    6.28    2.52
   7  -4 -13    3.27    2.14
  -7   4  12    7.63    2.67
   7  -4 -12    6.18    2.96
  -7   4  11   17.73    3.54
   7  -4 -11   16.25    3.65
  -7   4  10   14.02    3.42
   7  -4 -10   16.29    3.94
  -7   4   9  170.51   10.31
   7  -4  -9  160.78   10.69
  -7   4   8   83.36    7.17
   7  -4  -8   71.10    7.00
  -7   4   7    3.52    2.07
   7  -4  -7    0.55    1.45
  -7   4   6   -1.94    1.94
   7  -4  -6    1.34    1.81
  -7   4   5  114.02    8.30
   7  -4  -5   97.17    7.95
  -7   4   4   35.86    4.87
   7  -4  -4   23.34    3.93
  -7   4   3   57.65    5.84
   7  -4  -3   71.94    6.60
  -7   4   2  329.94   13.50
  -7   4   1  112.84    7.97
  -7   4   0   28.93    2.15
  -7   4   0   29.08    4.19
  -7   4  -1  139.48    8.74
  -7   4  -1  139.85    5.51
   7  -4   1  133.78    5.40
  -7   4  -2   20.17    3.46
   7  -4   2   17.85    1.90
  -7   4  -3   -0.15    1.45
  -7   4  -4   45.11    5.07
  -7   4  -5  118.82    7.84
  -7   4  -6   51.02    5.26
   7  -4   7   41.80    5.04
  -7   4  -7   39.25    4.63
  -7   4  -8   74.82    6.11
   7  -4   8   91.66    7.59
   7  -4   9   68.51    6.82
   7  -4  10   19.64    4.24
   7  -4  11    9.27    3.13
   7  -4  12    1.27    1.92
   7  -3 -14    1.32    1.97
   7  -3 -13   26.01    4.82
  -7   3  12    7.18    2.65
   7  -3 -12    0.92    1.90
  -7   3  11   14.58    3.18
   7  -3 -11   12.33    3.28
  -7   3  10  146.87    9.45
   7  -3 -10  148.40   10.25
  -7   3   9  116.45    8.29
   7  -3  -9  112.74    8.82
  -7   3   8   30.03    4.24
   7  -3  -8   24.55    4.33
  -7   3   7    6.72    2.31
   7  -3  -7    2.36    2.16
  -7   3   6   61.35    5.92
   7  -3  -6   61.84    6.27
  -7   3   5   -2.44    1.71
   7  -3  -5    1.79    1.41
  -7   3   4    3.36    1.40
   7  -3  -4    5.39    2.05
  -7   3   3    1.60    1.61
   7  -3  -3    1.97    1.67
  -7   3   2    8.86    2.39
  -7   3   1  348.17   13.50
  -7   3   0  780.79   19.89
  -7   3   0  777.96    9.85
  -7   3  -1  190.49    9.90
  -7   3  -2   55.25    5.69
   7  -3   2   54.82    2.74
  -7   3  -3   11.87    2.70
  -7   3  -4   13.84    3.01
  -7   3  -5   14.37    2.98
  -7   3  -6   10.77    2.72
  -7   3  -7  124.49    7.77
  -7   3  -8   36.85    4.38
   7  -3   8   32.32    4.53
  -7   3  -9  113.93    7.36
   7  -3   9  107.26    8.40
   7  -3  10   40.79    5.62
   7  -3  11   -2.81    2.49
   7  -3  12   13.00    3.61
   7  -2 -15   27.36    5.15
   7  -2 -14   15.85    3.92
   7  -2 -13   17.72    3.98
   7  -2 -12   18.82    4.01
  -7   2  11   -1.19    1.93
   7  -2 -11    0.04    1.70
  -7   2  10   63.53    6.09
   7  -2 -10   60.37    6.48
  -7   2   9   37.04    4.75
   7  -2  -9   27.48    4.37
  -7   2   8   85.39    6.94
   7  -2  -8   80.08    7.23
  -7   2   7   46.03    5.05
   7  -2  -7   56.66    5.94
  -7   2   6   20.83    3.62
   7  -2  -6   19.10    3.66
  -7   2   5   68.13    6.02
   7  -2  -5   47.95    5.37
  -7   2   4   89.72    6.88
   7  -2  -4   79.53    6.72
  -7   2   3   22.25    3.49
   7  -2  -3   17.06    3.29
  -7   2   2   54.59    5.80
  -7   2   1  116.96    7.80
  -7   2   0   20.91    3.47
  -7   2  -1  196.95    9.90
  -7   2  -2   51.61    2.04
   7  -2   2   55.19    2.07
  -7   2  -3   30.56    4.09
  -7   2  -3   25.90    2.04
  -7   2  -4   32.83    4.21
  -7   2  -5   51.48    5.15
  -7   2  -6  173.16    9.06
  -7   2  -7    1.36    1.62
  -7   2  -8   45.35    4.78
   7  -2   8   35.15    4.77
   7  -2   9    3.91    2.28
  -7   2  -9   -1.27    1.48
  -7   2 -10   16.18    2.84
   7  -2  10   12.74    3.11
   7  -2  11   19.52    4.06
   7  -2  12    2.14    2.40
   7  -2  13    1.51    2.09
   7  -1 -14   -0.43    1.97
   7  -1 -13    2.10    2.04
   7  -1 -12    1.07    1.72
  -7   1  11   14.86    2.71
   7  -1 -11   16.64    3.44
  -7   1  10   51.59    5.45
   7  -1 -10   69.01    6.90
  -7   1   9   85.84    6.84
   7  -1  -9   76.24    6.97
  -7   1   8    1.61    1.66
   7  -1  -8   -0.26    1.69
  -7   1   7   76.69    6.44
   7  -1  -7   66.43    6.20
  -7   1   6    4.88    1.94
   7  -1  -6    4.70    2.13
  -7   1   5   98.42    7.15
   7  -1  -5   97.55    7.31
  -7   1   4    3.57    1.99
   7  -1  -4    3.70    1.99
  -7   1   3  239.27   10.88
   7  -1  -3  241.29   11.14
  -7   1   2   28.40    3.91
  -7   1   1  223.69   10.40
  -7   1   1  205.15    3.72
  -7   1   0  214.80   10.22
  -7   1  -1   31.45    4.21
  -7   1  -2  102.72    7.09
  -7   1  -3    2.91    1.64
  -7   1  -4   24.45    3.54
  -7   1  -4   26.14    2.69
  -7   1  -5    6.86    2.04
  -7   1  -5    6.42    1.30
  -7   1  -6   29.34    3.85
  -7   1  -7   55.88    5.24
  -7   1  -8    7.40    2.05
  -7   1  -9   26.51    3.64
   7  -1   9   29.63    4.47
  -7   1 -10    4.82    1.75
   7  -1  10    4.23    2.33
   7  -1  11   12.88    3.38
   7  -1  12   -2.21    1.97
   7  -1  13   25.47    4.70
   7   0 -12   47.30    5.68
   7   0 -11   24.05    4.08
  -7   0  10    1.76    1.66
   7   0 -10    3.27    1.88
  -7   0   9   66.81    5.93
   7   0  -9   66.19    6.44
  -7   0   8    2.68    1.67
   7   0  -8    0.99    1.40
  -7   0   7   31.27    4.12
   7   0  -7   36.81    4.62
  -7   0   6    1.68    1.47
   7   0  -6    2.63    1.96
  -7   0   5   26.66    3.74
   7   0  -5   25.58    3.77
  -7   0   4   16.94    2.83
   7   0  -4   21.57    3.58
  -7   0   3  144.24    8.32
  -7   0   2 1085.43   22.90
  -7   0   2 1068.20    9.81
  -7   0   1   36.47    4.45
  -7   0   1   35.30    2.08
  -7   0   0  138.51    8.18
  -7   0   0  136.24    4.53
  -7   0  -1   79.71    6.22
  -7   0  -1   66.81    2.18
  -7   0  -2    3.62    1.83
  -7   0  -3  158.77    8.60
  -7   0  -3  151.12    6.21
  -7   0  -4   12.61    2.81
  -7   0  -4   11.74    1.70
  -7   0  -5   34.32    4.17
  -7   0  -5   33.14    2.46
  -7   0  -6   11.71    2.57
  -7   0  -7   23.35    3.50
  -7   0  -8    0.68    1.35
  -7   0  -9   28.20    3.74
   7   0   9   29.36    4.34
   7   0  10   14.03    3.10
  -7   0 -10   18.74    3.13
  -7   0 -11   31.73    3.91
   7   0  11   32.18    5.17
   7   0  12   89.82    8.39
   7   0  13    4.06    2.88
   7   1 -11   70.36    6.67
   7   1 -11   74.94    8.29
   7   1 -10   22.89    3.84
   7   1 -10   32.23    5.53
  -7  -1   9   14.04    2.70
   7   1  -9   20.37    3.69
   7   1  -9   20.71    4.42
  -7  -1   8   79.75    6.40
   7   1  -8   78.44    6.61
   7   1  -8   95.04    8.40
  -7  -1   7   33.22    4.31
   7   1  -7   30.44    4.23
   7   1  -7   38.16    5.31
  -7  -1   6  222.68   10.44
   7   1  -6  204.69   10.15
   7   1  -6  215.92   11.49
  -7  -1   5    6.02    1.87
   7   1  -5    9.42    2.58
   7   1  -5   12.89    3.07
  -7  -1   4  410.78   14.09
  -7  -1   3  328.08   12.48
  -7  -1   2   49.96    5.03
  -7  -1   2   53.57    2.93
  -7  -1   1  201.71    9.83
  -7  -1   1  225.03    6.13
  -7  -1   0    0.31    1.51
  -7  -1   0    2.32    0.66
  -7  -1   0    1.42    0.59
  -7  -1  -1  152.78    8.49
  -7  -1  -1  150.17    4.43
   7   1   1  151.47    4.49
  -7  -1  -2   27.29    3.75
  -7  -1  -3   48.01    4.80
  -7  -1  -3   42.66    3.19
  -7  -1  -4  322.06   12.39
  -7  -1  -4  313.04    7.72
  -7  -1  -5   33.53    4.10
  -7  -1  -5   27.74    2.04
  -7  -1  -6  176.42    9.19
  -7  -1  -7  238.26   10.65
  -7  -1  -8  189.85    9.41
  -7  -1  -9   13.55    2.44
   7   1   9   11.82    2.90
   7   1  10   90.59    7.77
  -7  -1 -10   88.84    6.45
   7   1  11   58.20    6.56
  -7  -1 -11   64.43    5.61
   7   1  12   38.26    5.55
   7   1  13  100.43    9.01
   7   1  14    7.54    3.36
   7   2 -11   10.77    3.52
   7   2 -10    9.21    2.49
   7   2 -10    7.37    2.75
  -7  -2   9   44.16    4.80
   7   2  -9   43.21    5.08
   7   2  -9   54.62    6.73
  -7  -2   8   50.47    5.20
   7   2  -8   48.73    5.06
   7   2  -8   47.73    6.04
  -7  -2   7   31.07    4.00
   7   2  -7   24.03    3.59
   7   2  -7   32.73    4.87
  -7  -2   6    2.31    1.56
   7   2  -6    1.23    1.49
   7   2  -6    0.79    1.79
  -7  -2   5   56.56    5.34
   7   2  -5   63.46    6.16
  -7  -2   4   11.91    2.69
   7   2  -4    6.44    1.94
  -7  -2   3  282.93   11.64
   7   2  -3  298.02   12.06
  -7  -2   2  775.25   19.11
  -7  -2   2  747.31   12.79
   7   2  -2  777.67   18.67
  -7  -2   1  161.04    8.74
  -7  -2   1  153.88    5.84
  -7  -2   1  156.16    5.48
   7   2  -1  154.97    7.99
  -7  -2   0  202.56    9.75
  -7  -2   0  191.04    5.85
  -7  -2   0  192.44    6.69
  -7  -2  -1  108.70    7.28
  -7  -2  -1  112.00    4.54
  -7  -2  -1  105.51    5.13
   7   2   1  110.93    4.39
   7   2   2   21.08    1.50
  -7  -2  -2   19.67    3.20
  -7  -2  -3    9.16    2.34
  -7  -2  -4   12.52    2.83
  -7  -2  -5  257.48   11.12
  -7  -2  -6   61.57    5.48
  -7  -2  -7  358.13   12.96
  -7  -2  -8   95.77    6.75
   7   2   9    5.16    2.24
  -7  -2  -9    5.93    2.15
  -7  -2 -10  173.76    9.10
   7   2  10  195.43   11.29
  -7  -2 -11   28.00    3.73
   7   2  11   26.37    4.48
   7   2  12  144.85   10.33
  -7  -2 -12  136.72    8.18
   7   2  13    4.21    2.83
   7   2  14   40.02    6.10
   7   3 -10   11.69    3.50
   7   3  -9   24.36    4.62
  -7  -3   8    3.45    1.84
   7   3  -8    1.72    1.53
   7   3  -8    1.32    1.97
  -7  -3   7  110.70    7.42
   7   3  -7  115.15    6.59
   7   3  -7  115.15    9.05
  -7  -3   6    1.85    1.45
   7   3  -6    5.13    2.56
  -7  -3   5   12.57    2.53
   7   3  -5   14.13    3.22
  -7  -3   4  272.73   11.62
   7   3  -4  297.23   12.91
  -7  -3   3  265.95   11.34
   7   3  -3  270.28   11.84
  -7  -3   2   -2.00    2.08
   7   3  -2    1.96    1.31
  -7  -3   1   78.94    6.29
  -7  -3   1   83.93    4.64
   7   3  -1   76.23    5.78
   7   3   0    5.64    1.42
  -7  -3   0    2.97    1.46
  -7  -3   0    4.13    0.97
   7   3   0    7.56    1.90
  -7  -3  -1  121.62    7.62
  -7  -3  -1  127.94    5.51
   7   3   1  120.40    6.44
   7   3   1  121.78    5.15
   7   3   2    3.88    0.91
  -7  -3  -2    4.15    1.65
  -7  -3  -2    4.65    1.18
  -7  -3  -3   35.05    4.25
  -7  -3  -4  129.75    7.93
  -7  -3  -5   15.98    3.04
  -7  -3  -6  134.26    8.03
  -7  -3  -7   63.08    5.61
  -7  -3  -8    2.48    1.85
  -7  -3  -9  138.88    8.28
   7   3  10   18.24    3.83
  -7  -3 -10   23.69    3.72
   7   3  11   25.24    4.38
  -7  -3 -11   19.27    3.46
  -7  -3 -12   23.71    3.56
   7   3  12   22.36    4.36
   7   3  13   63.87    7.16
  -7  -3 -13   60.75    5.62
   7   3  14   -0.50    1.79
   7   4 -10    0.11    2.28
   7   4  -9   45.60    6.44
   7   4  -8   66.06    5.65
   7   4  -8   56.79    6.96
   7   4  -7   17.61    2.86
  -7  -4   7   18.81    3.31
   7   4  -7   14.05    3.61
  -7  -4   6   33.22    4.17
   7   4  -6   36.16    5.20
  -7  -4   5  129.23    7.92
   7   4  -5  128.81    9.11
  -7  -4   4   19.32    3.38
   7   4  -4   21.47    3.81
  -7  -4   3  148.33    8.58
   7   4  -3  151.93    9.13
  -7  -4   2   18.98    3.26
  -7  -4   2   19.25    2.85
   7   4  -2   27.68    3.78
  -7  -4   1    0.41    1.87
  -7  -4   1    2.10    1.40
   7   4  -1    1.39    1.21
  -7  -4   0   -0.76    1.57
  -7  -4   0    0.48    0.88
   7   4   0   -1.33    1.42
  -7  -4  -1   58.76    5.54
  -7  -4  -1   62.96    4.33
   7   4   1   65.31    4.91
   7   4   1   59.49    3.98
   7   4   2   36.80    2.88
  -7  -4  -2   34.37    4.25
  -7  -4  -2   37.70    3.39
   7   4   2   36.12    3.48
  -7  -4  -3   91.13    6.71
   7   4   3   92.58    5.09
  -7  -4  -4  103.98    7.24
  -7  -4  -5  333.77   12.73
  -7  -4  -6   31.54    4.12
  -7  -4  -7   97.11    7.04
  -7  -4  -8  137.92    8.44
  -7  -4  -9  199.75   10.15
  -7  -4 -10    1.22    1.52
   7   4  10    2.23    2.13
   7   4  11  105.76    8.52
  -7  -4 -11   93.39    7.01
  -7  -4 -12   10.54    2.54
   7   4  12    7.29    2.66
   7   4  13   12.15    3.68
  -7  -4 -13   12.90    2.97
   7   4  14   11.69    3.55
   7   5  -9   24.35    5.02
   7   5  -8    7.27    2.19
   7   5  -8    7.62    3.27
   7   5  -7    3.92    1.25
  -7  -5   7    2.98    1.26
   7   5  -7    7.09    2.55
   7   5  -6   55.84    6.47
  -7  -5   6   46.99    4.85
  -7  -5   5   36.58    4.46
   7   5  -5   38.68    5.29
   7   5  -4   94.46    7.69
  -7  -5   4   97.81    7.03
  -7  -5   3   15.80    3.13
   7   5  -3   18.04    3.41
  -7  -5   2  225.79    9.38
   7   5  -2  218.55   10.64
  -7  -5   2  224.28   10.52
  -7  -5   1   63.58    4.92
   7   5  -1   59.51    5.42
  -7  -5   1   61.84    5.71
  -7  -5   0   48.83    4.18
   7   5   0   53.29    4.94
  -7  -5   0   44.24    4.97
  -7  -5  -1  332.21   10.66
   7   5   1  337.34   11.41
  -7  -5  -1  335.10   12.93
  -7  -5  -2   24.77    3.99
  -7  -5  -2   22.80    2.95
   7   5   2   25.40    3.10
   7   5   3  242.01    8.52
  -7  -5  -3  252.36   11.28
   7   5   4  120.10    5.47
  -7  -5  -4  108.36    7.47
  -7  -5  -5   56.60    5.61
  -7  -5  -6   81.56    6.60
  -7  -5  -7   15.81    3.16
  -7  -5  -8   37.87    4.70
  -7  -5  -9  115.53    8.01
   7   5  10  275.11   13.15
  -7  -5 -10  281.73   12.31
  -7  -5 -11   27.57    4.11
   7   5  11   18.62    3.51
  -7  -5 -12    1.78    1.89
   7   5  12    4.04    2.18
   7   5  13   -2.35    2.91
  -7  -5 -13    1.77    1.49
  -7  -5 -14    0.77    1.59
   7   5  14    3.31    2.79
   7   6  -8    3.11    1.41
   7   6  -8    4.51    2.42
   7   6  -7   -0.11    1.53
   7   6  -7    1.13    2.00
   7   6  -6   74.40    7.55
  -7  -6   6   70.46    6.07
   7   6  -5  398.73   16.63
  -7  -6   5  392.03   14.13
  -7  -6   4    3.82    1.83
   7   6  -4    1.18    1.96
  -7  -6   3   29.63    4.06
   7   6  -3   28.89    4.45
  -7  -6   2    0.64    1.49
  -7  -6   2    0.70    1.43
   7   6  -2    2.32    1.65
  -7  -6   1  246.17   10.27
   7   6  -1  240.10   11.13
  -7  -6   1  247.65   11.39
  -7  -6   0   43.44    4.33
   7   6   0   49.00    4.86
  -7  -6   0   43.28    4.94
  -7  -6  -1  118.13    6.98
   7   6   1  131.59    7.48
  -7  -6  -1  130.84    8.35
  -7  -6  -2  342.23   11.63
   7   6   2  337.80   11.29
  -7  -6  -2  316.39   12.90
  -7  -6  -3   97.91    6.23
   7   6   3  101.53    5.87
  -7  -6  -3  102.78    7.47
   7   6   4  184.93    7.35
  -7  -6  -4  188.52   10.05
   7   6   5   92.47    4.67
  -7  -6  -5   90.11    6.98
  -7  -6  -6    8.93    2.60
  -7  -6  -7   94.42    7.38
  -7  -6  -8   79.95    6.83
  -7  -6  -9   20.72    3.84
  -7  -6 -10    7.32    2.56
   7   6  10    6.12    2.59
  -7  -6 -11   66.29    6.24
   7   6  11   62.46    6.52
  -7  -6 -12   23.89    3.95
   7   6  12   23.04    4.12
   7   6  13   -0.89    2.36
  -7  -6 -13    0.86    1.71
  -7  -6 -14   32.05    4.55
   7   6  14   30.30    5.16
   7   7  -8    0.71    1.36
   7   7  -7   51.58    5.81
   7   7  -7   40.65    6.12
   7   7  -6    4.03    2.38
  -7  -7   5   16.66    3.20
   7   7  -5   15.45    3.94
   7   7  -4  160.94   10.66
  -7  -7   4  140.16    8.76
  -7  -7   3    0.24    1.44
  -7  -7   3    1.72    1.34
   7   7  -3   -0.15    1.65
  -7  -7   2   34.82    4.60
  -7  -7   2   31.16    4.05
   7   7  -2   31.54    4.45
  -7  -7   1   79.62    6.37
   7   7  -1   82.98    6.96
  -7  -7   1   79.80    6.76
  -7  -7   0    0.24    1.43
  -7  -7   0    0.22    1.32
   7   7   0    1.30    1.46
  -7  -7  -1   18.84    3.52
  -7  -7  -1   16.50    2.81
   7   7   1   18.54    3.07
  -7  -7  -2    2.50    1.92
  -7  -7  -2    2.09    1.38
   7   7   2    2.47    1.49
  -7  -7  -3  574.11   16.00
   7   7   3  594.67   14.84
  -7  -7  -3  593.67   18.11
  -7  -7  -4    5.98    2.35
   7   7   4    5.55    1.58
   7   7   5  119.71    5.83
  -7  -7  -5  108.73    7.92
  -7  -7  -6   45.24    5.26
  -7  -7  -7   13.43    3.27
  -7  -7  -8   17.79    3.57
  -7  -7  -9   31.96    4.48
  -7  -7 -10   15.22    3.39
   7   7  10   17.87    3.62
   7   7  11    1.93    1.71
  -7  -7 -11   -0.41    1.87
   7   7  12   56.27    6.32
  -7  -7 -12   55.40    5.89
   7   7  13   24.79    4.59
  -7  -7 -13   24.02    4.21
   7   7  14    3.08    2.16
   7   7  15   36.33    5.86
   7   8  -8   -2.49    2.59
   7   8  -7   14.55    3.78
   7   8  -6   58.70    7.32
  -7  -8   5   29.65    4.24
   7   8  -5   42.96    6.27
  -7  -8   4   16.54    3.32
   7   8  -4   10.29    3.20
  -7  -8   3   37.15    4.63
  -7  -8   3   50.55    5.61
   7   8  -3   40.50    5.53
  -7  -8   2   27.10    4.28
  -7  -8   2   30.92    4.41
   7   8  -2   24.86    4.16
  -7  -8   1   35.19    4.75
  -7  -8   1   39.13    4.78
   7   8  -1   35.87    4.73
  -7  -8   0    2.96    1.98
  -7  -8   0    4.13    1.83
   7   8   0    2.73    1.44
  -7  -8  -1   91.24    6.93
   7   8   1   86.66    6.66
  -7  -8  -1   76.88    6.88
  -7  -8  -2   -2.42    2.02
  -7  -8  -2   -0.07    1.27
   7   8   2   -0.44    1.46
  -7  -8  -3    4.14    2.32
  -7  -8  -3    2.82    1.67
   7   8   3    4.81    1.84
  -7  -8  -4  114.10    7.63
   7   8   4  102.00    6.22
  -7  -8  -4   98.58    7.76
  -7  -8  -5   35.30    4.72
   7   8   5   35.34    3.48
  -7  -8  -6   16.76    3.48
  -7  -8  -7   71.09    6.72
  -7  -8  -8  126.58    8.94
  -7  -8  -9   24.83    4.19
   7   8   9   20.20    3.55
  -7  -8 -10    1.58    1.75
   7   8  10    1.79    1.37
  -7  -8 -11   18.36    3.76
   7   8  11   15.29    3.45
  -7  -8 -12   10.30    3.24
   7   8  12    5.00    2.37
   7   8  13   50.66    6.23
   7   8  14   13.53    3.78
   7   8  15    0.58    2.39
   7   9  -5   14.34    4.00
  -7  -9   4   25.28    4.14
   7   9  -4   25.44    4.93
  -7  -9   3    5.07    2.16
  -7  -9   3    1.64    1.85
   7   9  -3    4.58    2.48
  -7  -9   2    0.21    1.56
  -7  -9   2    3.63    1.51
   7   9  -2   -0.76    2.14
  -7  -9   1    7.09    2.38
  -7  -9   1    8.23    2.81
   7   9  -1    8.26    3.08
  -7  -9   0  131.22    8.98
   7   9   0  122.11    8.51
  -7  -9   0  133.88    9.11
  -7  -9  -1    6.06    2.33
  -7  -9  -1    5.07    2.02
   7   9   1    8.51    2.54
  -7  -9  -2  103.19    7.75
   7   9   2  100.31    7.28
  -7  -9  -2  112.98    8.50
  -7  -9  -3  100.54    7.54
   7   9   3   88.30    6.43
  -7  -9  -3  100.38    8.03
  -7  -9  -4   10.29    3.03
  -7  -9  -4   12.54    2.73
   7   9   4   13.43    2.54
  -7  -9  -5   45.17    5.41
  -7  -9  -5   44.52    5.09
   7   9   5   46.39    4.26
  -7  -9  -6  131.90    9.26
  -7  -9  -7   42.02    5.44
  -7  -9  -8   81.42    7.37
  -7  -9  -9   31.33    4.79
   7   9   9   37.92    4.81
  -7  -9 -10   13.12    3.53
   7   9  10   18.22    3.50
  -7  -9 -11    8.21    2.89
   7   9  11   10.40    2.55
   7   9  12  110.99    8.81
   7   9  13   26.52    4.41
   7   9  14    1.78    2.13
   7  10  -4   18.43    4.20
  -7 -10   3   33.23    4.75
   7  10  -3   36.95    5.55
  -7 -10   2   25.14    4.23
  -7 -10   2   28.97    4.91
   7  10  -2   26.77    4.64
  -7 -10   1    3.03    2.15
  -7 -10   1    1.86    1.95
   7  10  -1    3.65    2.17
  -7 -10   0   -0.66    1.76
  -7 -10   0   -2.67    2.10
   7  10   0    1.76    2.12
  -7 -10  -1  225.58   12.11
   7  10   1  227.32   11.76
  -7 -10  -1  229.85   12.44
  -7 -10  -2  101.02    8.13
  -7 -10  -2   98.73    8.18
  -7 -10  -3    9.57    2.66
  -7 -10  -3    9.29    2.93
  -7 -10  -4    1.61    1.48
  -7 -10  -4    1.71    1.58
  -7 -10  -5    1.30    1.80
  -7 -10  -5    4.06    1.86
  -7 -10  -6    5.86    2.25
  -7 -10  -7   78.57    7.45
  -7 -10  -8   49.97    6.07
   7  10   9   81.81    7.08
  -7 -10  -9   88.51    8.11
  -7 -10 -10    7.03    2.84
   7  10  10   10.75    2.66
   7  10  11   37.01    4.98
   7  10  12    0.77    1.95
   7  10  13   -0.03    1.73
   7  10  14   70.62    7.45
   7  11  -3    0.36    2.13
  -7 -11   2    2.13    2.12
   7  11  -2   -2.32    2.46
  -7 -11   1   17.87    3.74
   7  11  -1   12.54    3.54
  -7 -11   0   14.88    3.64
  -7 -11   0   16.31    3.73
  -7 -11  -1   13.48    3.22
  -7 -11  -1   16.24    3.88
  -7 -11  -2    1.76    2.12
  -7 -11  -2    7.82    2.57
  -7 -11  -3   24.79    4.52
  -7 -11  -3   26.88    4.55
  -7 -11  -4    1.01    2.17
  -7 -11  -4    2.72    2.02
  -7 -11  -5   15.74    3.85
  -7 -11  -5   18.73    3.66
  -7 -11  -6   39.88    5.53
  -7 -11  -6   36.51    5.23
  -7 -11  -7  118.42    9.47
   7  11   8    7.32    2.57
   7  11   9   46.89    5.24
   7  11  10   13.18    2.96
   7  11  11   43.31    5.44
   7  11  12   39.78    5.32
   7  11  13   18.30    4.13
   7  11  14    8.03    3.15
  -7 -12   1   -1.38    2.73
   7  12  -1   -1.79    1.90
  -7 -12   0   14.90    4.02
  -7 -12  -1   48.85    6.39
  -7 -12  -2    6.62    2.88
  -7 -12  -3   -1.80    2.33
  -7 -12  -4   36.57    5.54
  -7 -12  -5   45.37    5.91
  -7 -12  -6    2.00    1.56
  -7 -12  -7   -1.86    2.06
   7  12   7   -0.57    1.45
   7  12   8   10.96    2.66
   7  12   9    8.81    2.65
   7  12  10   18.09    3.45
   7  12  11    2.22    1.80
   7  12  12   24.49    4.38
   7  12  13   38.61    5.39
   7  12  14   -0.47    2.23
  -7 -13  -2    5.60    2.67
  -7 -13  -3    7.56    2.97
  -7 -13  -4    7.42    3.09
  -7 -13  -5    4.87    2.42
  -7 -13  -6   26.86    4.85
  -7 -13  -7   -3.12    2.98
  -7 -13  -8   22.79    4.75
   8 -10  -6   -0.40    1.68
   8 -10  -5    5.10    2.92
  -8  10   3    2.37    2.15
  -8  10   2   16.48    4.33
  -8  10   1   38.64    6.31
  -8  10   0    0.35    1.84
  -8  10  -1    0.84    2.02
  -8  10  -2    7.17    2.79
  -8  10  -3    0.11    2.01
  -8   9   8   -2.22    2.42
   8  -9  -8    0.22    2.04
  -8   9   7   -8.68    3.35
   8  -9  -7    0.05    2.09
  -8   9   6   11.39    3.76
   8  -9  -6   13.76    3.74
  -8   9   5   -0.26    2.46
   8  -9  -5   -0.51    2.41
  -8   9   4    2.64    2.10
   8  -9  -4    4.68    2.87
  -8   9   3   42.56    6.12
  -8   9   2    7.90    3.18
  -8   9   1    1.06    1.93
  -8   9   0   31.04    5.31
  -8   9  -1    0.55    2.04
  -8   9  -2    0.75    2.01
  -8   9  -3    4.35    2.47
  -8   9  -4   -1.17    2.06
  -8   8  10   -0.03    1.81
  -8   8   9    3.54    2.49
   8  -8  -9    4.55    2.65
  -8   8   8    3.28    1.79
   8  -8  -8    4.93    2.25
  -8   8   7    6.45    2.48
   8  -8  -7   10.29    3.43
  -8   8   6   -2.21    2.39
   8  -8  -6    2.80    2.46
  -8   8   5   10.17    3.29
   8  -8  -5   14.18    3.72
  -8   8   4  114.36    9.64
   8  -8  -4  127.09   10.28
  -8   8   3    0.06    2.15
  -8   8   2   31.08    5.17
  -8   8   1   47.34    6.45
  -8   8   0   15.99    3.76
  -8   8  -1    5.86    2.93
  -8   8  -2    6.05    2.67
  -8   8  -3   -0.81    1.97
  -8   8  -4   -2.96    2.60
  -8   8  -5   43.49    5.74
  -8   7  12    3.07    2.45
  -8   7  11   49.86    6.67
  -8   7  10   28.58    5.38
   8  -7 -10   42.20    6.45
  -8   7   9   17.78    4.09
   8  -7  -9   21.18    4.65
  -8   7   8    2.57    2.68
   8  -7  -8    5.03    2.86
  -8   7   7    0.70    2.08
   8  -7  -7    3.12    2.49
  -8   7   6   32.51    5.18
   8  -7  -6   35.91    5.61
  -8   7   5  102.76    9.01
   8  -7  -5   98.05    9.20
  -8   7   4   20.19    4.45
   8  -7  -4   17.24    3.90
  -8   7   3   51.31    6.40
  -8   7   2    2.44    2.44
  -8   7   1   92.55    8.47
  -8   7   0   67.47    7.13
  -8   7  -1   27.69    4.96
  -8   7  -2    0.26    1.81
  -8   7  -3   40.57    5.57
  -8   7  -4   20.75    4.04
  -8   7  -5    5.28    2.27
  -8   7  -6   13.62    3.26
  -8   6  13    2.71    1.83
  -8   6  12    2.72    2.49
  -8   6  11   42.20    5.95
   8  -6 -11   39.43    6.18
  -8   6  10    1.45    2.10
   8  -6 -10    3.26    2.41
  -8   6   9    0.35    2.00
   8  -6  -9    1.02    2.37
  -8   6   8   -2.04    2.15
   8  -6  -8    4.54    2.51
  -8   6   7   15.99    3.65
   8  -6  -7   16.86    4.04
  -8   6   6   13.71    3.64
   8  -6  -6   10.46    3.56
  -8   6   5  169.38   11.23
   8  -6  -5  163.37   11.33
  -8   6   4   76.78    7.55
   8  -6  -4   66.17    7.16
  -8   6   3    1.90    1.96
  -8   6   2  242.06   13.02
  -8   6   1   12.20    3.45
  -8   6   0   49.02    5.89
  -8   6  -1   46.43    5.79
  -8   6  -2   34.45    4.93
  -8   6  -3    6.93    2.83
  -8   6  -4    2.00    1.70
  -8   6  -5   36.75    5.17
  -8   6  -6   27.20    4.34
   8  -6   6   30.64    4.59
   8  -6   7   -1.05    1.71
  -8   5  12    4.42    2.60
  -8   5  11   -3.40    2.51
   8  -5 -11    1.15    2.12
  -8   5  10    0.57    1.80
   8  -5 -10    0.94    1.68
  -8   5   9    2.80    2.35
   8  -5  -9    7.57    3.13
  -8   5   8    1.17    1.90
   8  -5  -8   -1.48    2.00
  -8   5   7   85.61    8.03
   8  -5  -7   88.25    8.56
  -8   5   6  147.52   10.31
   8  -5  -6  137.09   10.36
  -8   5   5   -1.76    1.97
   8  -5  -5   -1.62    2.30
  -8   5   4   66.88    6.92
   8  -5  -4   62.46    6.85
  -8   5   3   31.45    4.82
  -8   5   2  102.94    8.43
  -8   5   1   15.29    3.58
  -8   5   0   12.02    3.36
  -8   5  -1   55.21    6.14
  -8   5  -2   17.56    3.56
  -8   5  -3   11.52    2.85
  -8   5  -4  119.92    8.75
  -8   5  -5   89.73    7.59
  -8   5  -6   15.80    3.46
   8  -5   7   46.84    5.74
  -8   5  -7   49.95    5.79
   8  -5   8    3.67    2.49
   8  -5   9    4.13    2.32
   8  -5  10    4.43    2.37
  -8   4  12   32.58    5.23
   8  -4 -12   21.29    4.66
  -8   4  11   -1.78    2.35
   8  -4 -11    1.75    2.18
  -8   4  10   41.76    5.67
   8  -4 -10   50.80    6.79
  -8   4   9    2.18    2.24
   8  -4  -9    3.90    2.55
  -8   4   8    5.53    2.21
   8  -4  -8    7.79    3.27
  -8   4   7   38.54    5.33
   8  -4  -7   31.14    5.11
  -8   4   6    0.15    1.60
   8  -4  -6    2.04    2.42
  -8   4   5   36.10    4.97
   8  -4  -5   32.17    5.19
  -8   4   4   42.63    5.54
   8  -4  -4   52.46    6.22
  -8   4   3   61.27    6.56
  -8   4   2   75.93    7.19
  -8   4   1   32.60    4.73
  -8   4   0   25.44    4.13
  -8   4  -1   14.11    3.36
  -8   4  -2   22.38    3.97
  -8   4  -3   99.25    7.82
  -8   4  -4    2.66    2.33
  -8   4  -5   53.72    5.73
  -8   4  -6   22.02    3.79
   8  -4   7   -1.26    2.52
  -8   4  -7   -0.94    1.81
  -8   4  -8    9.96    2.62
   8  -4   8    6.28    2.73
   8  -4   9   37.71    5.41
   8  -4  10   -1.14    2.47
   8  -4  11    1.79    1.72
   8  -3 -13   28.11    5.10
   8  -3 -12    7.74    3.25
  -8   3  11    3.16    2.52
   8  -3 -11    0.35    2.30
  -8   3  10    7.69    2.90
   8  -3 -10   -1.99    2.26
  -8   3   9   42.04    5.53
   8  -3  -9   44.98    6.03
  -8   3   8    4.20    2.05
   8  -3  -8    1.21    2.04
  -8   3   7   36.53    4.95
   8  -3  -7   29.64    4.93
  -8   3   6   71.70    6.83
   8  -3  -6   70.67    7.15
  -8   3   5   -1.10    2.14
   8  -3  -5    2.14    1.62
  -8   3   4  233.94   12.09
   8  -3  -4  239.02   12.56
  -8   3   3  174.11   10.48
  -8   3   2   -0.16    1.73
  -8   3   1   30.08    4.45
  -8   3   0    4.24    2.42
  -8   3  -1   70.45    6.62
  -8   3  -2    2.84    1.86
  -8   3  -3   86.13    7.23
  -8   3  -4  158.74    9.65
  -8   3  -5   10.38    2.81
  -8   3  -6   12.73    2.82
  -8   3  -7    0.71    1.76
  -8   3  -8   39.51    4.88
   8  -3   8   33.06    4.84
   8  -3   9    1.64    2.09
  -8   3  -9    1.70    1.67
   8  -3  10   55.50    6.68
   8  -3  11    0.46    1.87
   8  -2 -13    0.54    2.38
   8  -2 -12    4.62    2.68
  -8   2  11   -0.15    2.26
   8  -2 -11   -1.07    2.28
  -8   2  10   39.19    5.18
   8  -2 -10   43.86    5.94
  -8   2   9   75.26    7.06
   8  -2  -9   77.25    7.69
  -8   2   8  183.86   10.86
   8  -2  -8  163.92   10.88
  -8   2   7   85.73    7.48
   8  -2  -7   79.55    7.48
  -8   2   6   55.16    6.00
   8  -2  -6   52.54    6.08
  -8   2   5  116.96    8.53
   8  -2  -5  115.06    8.79
  -8   2   4   43.67    5.37
   8  -2  -4   40.42    5.39
  -8   2   3  159.25    9.78
  -8   2   2   10.83    2.87
  -8   2   1    2.81    1.76
  -8   2   0    7.39    2.19
  -8   2  -1    0.82    1.68
  -8   2  -2  177.13   10.06
  -8   2  -3   98.70    7.66
  -8   2  -4  121.63    8.31
  -8   2  -5   58.77    5.87
  -8   2  -6   -0.12    1.76
  -8   2  -7    0.87    1.42
  -8   2  -8   48.39    5.41
  -8   2  -9   66.16    6.18
   8  -2   9   77.04    7.46
   8  -2  10    8.41    2.81
   8  -2  11   87.01    8.32
   8  -1 -13   15.78    3.94
   8  -1 -12   13.64    3.56
   8  -1 -11   18.80    4.29
  -8   1  10    8.44    2.73
   8  -1 -10   13.25    3.61
  -8   1   9    2.68    2.12
   8  -1  -9   -0.94    1.68
  -8   1   8   -0.41    2.00
   8  -1  -8    0.98    1.59
  -8   1   7   62.76    6.17
   8  -1  -7   64.73    6.67
  -8   1   6   91.15    7.53
   8  -1  -6   78.16    7.15
  -8   1   5   14.79    3.38
   8  -1  -5   12.55    2.98
  -8   1   4  161.99    9.88
  -8   1   3    9.92    2.54
  -8   1   2   35.03    4.53
  -8   1   1   88.11    7.19
  -8   1   0   24.73    3.87
  -8   1  -1  265.96   12.35
  -8   1  -2    1.53    1.71
  -8   1  -3  154.19    9.35
  -8   1  -4   96.89    7.45
  -8   1  -5   36.27    4.68
  -8   1  -6   30.04    4.36
  -8   1  -7   -0.01    1.49
  -8   1  -8   28.15    4.28
  -8   1  -9    8.51    2.58
   8  -1   9   10.25    2.73
  -8   1 -10   55.65    5.45
   8  -1  10   62.35    7.02
   8  -1  11    3.45    2.38
   8  -1  12   33.88    5.53
   8   0 -12    1.81    2.19
   8   0 -11    6.07    2.91
  -8   0  10    7.42    2.46
   8   0 -10   10.26    3.20
  -8   0   9   85.28    7.34
   8   0  -9   92.84    8.05
  -8   0   8   14.35    3.20
   8   0  -8   13.23    3.27
  -8   0   7   30.06    4.39
   8   0  -7   23.03    4.09
  -8   0   6   69.73    6.56
   8   0  -6   85.01    7.30
  -8   0   5  157.69    9.61
  -8   0   4  159.38    9.64
  -8   0   3   -3.70    2.44
  -8   0   2    6.45    2.22
  -8   0   1    0.39    2.14
  -8   0   0    0.06    1.99
  -8   0  -1   76.43    6.73
  -8   0  -2   87.57    7.01
  -8   0  -2   76.83    2.61
  -8   0  -3    8.28    2.38
  -8   0  -4   55.09    5.62
  -8   0  -5  186.39   10.19
  -8   0  -6   11.15    2.71
  -8   0  -7   21.07    3.77
  -8   0  -8    3.11    1.97
  -8   0  -9   47.25    5.33
   8   0   9   45.66    5.66
  -8   0 -10    0.59    1.79
   8   0  10    2.78    2.21
  -8   0 -11   -1.46    1.86
   8   0  11   -2.49    2.60
   8   0  12   42.09    6.12
   8   1 -10   28.79    4.58
  -8  -1   9  134.49    8.94
   8   1  -9  126.02    9.03
  -8  -1   8   26.79    4.10
   8   1  -8   25.19    4.14
  -8  -1   7   33.88    4.65
   8   1  -7   39.26    5.02
  -8  -1   6   78.09    6.76
  -8  -1   5    1.73    2.06
  -8  -1   4   26.48    4.20
  -8  -1   3   47.30    5.32
  -8  -1   2   12.85    3.01
  -8  -1   1   52.72    5.58
  -8  -1   0  195.34   10.42
  -8  -1  -1   70.72    6.36
  -8  -1  -1   66.69    2.76
  -8  -1  -2   17.36    3.60
  -8  -1  -2   17.34    1.65
  -8  -1  -3  255.18   11.95
  -8  -1  -4    8.94    2.56
  -8  -1  -5    1.63    1.64
  -8  -1  -6    2.33    1.57
  -8  -1  -7   69.34    6.34
  -8  -1  -8   22.25    3.85
  -8  -1  -9   90.04    7.12
   8   1  10  199.27   12.12
  -8  -1 -10  189.52   10.21
   8   1  11   25.44    4.93
  -8  -1 -11   22.95    3.78
   8   1  12   -0.12    2.21
   8   2 -10   11.76    3.93
   8   2  -9   -0.67    1.46
   8   2  -9    0.54    1.97
  -8  -2   8  108.06    8.00
   8   2  -8  105.51    9.35
  -8  -2   7   16.14    3.39
   8   2  -7   11.10    2.99
  -8  -2   6   65.15    6.25
   8   2  -6   56.29    6.48
  -8  -2   5  111.46    8.08
   8   2  -5  109.66    8.53
  -8  -2   4   17.54    3.46
   8   2  -4   15.36    3.40
  -8  -2   3   22.16    3.91
  -8  -2   2   -0.70    2.16
  -8  -2   1  305.05   13.11
  -8  -2   0    0.01    1.69
  -8  -2   0    0.16    0.85
  -8  -2  -1  243.88   11.75
  -8  -2  -1  244.09    6.62
  -8  -2  -2   82.71    6.91
  -8  -2  -2   87.82    4.17
  -8  -2  -3   12.00    2.82
  -8  -2  -4   80.27    6.87
  -8  -2  -5    4.78    1.89
  -8  -2  -6  128.52    8.51
  -8  -2  -7    0.75    1.94
  -8  -2  -8  109.93    7.84
  -8  -2  -9   41.09    4.88
  -8  -2 -10    6.43    2.37
   8   2  10    8.11    3.13
   8   2  11  247.48   13.72
  -8  -2 -11  255.22   11.91
  -8  -2 -12   21.40    3.75
   8   2  12   21.11    4.53
   8   2  13    1.99    2.40
   8   3  -9    9.02    3.44
  -8  -3   8    1.97    1.80
   8   3  -8   -1.03    2.38
  -8  -3   7  177.14   10.03
   8   3  -7  193.80   12.41
  -8  -3   6   76.06    6.70
   8   3  -6   75.45    7.67
  -8  -3   5   33.59    4.53
   8   3  -5   27.31    4.37
  -8  -3   4   15.15    3.24
   8   3  -4   13.97    3.03
  -8  -3   3    3.02    1.59
   8   3  -3    3.88    2.14
  -8  -3   2   23.22    3.77
   8   3  -2   33.07    4.24
  -8  -3   1   22.08    3.65
  -8  -3   1   20.33    2.31
   8   3  -1   21.29    3.39
  -8  -3   0   60.13    5.95
  -8  -3   0   64.80    3.99
  -8  -3  -1   15.18    3.35
  -8  -3  -1   14.32    1.95
  -8  -3  -2  468.01   16.25
  -8  -3  -2  460.07   10.77
  -8  -3  -3   79.50    6.82
  -8  -3  -4   23.13    3.93
  -8  -3  -5    1.29    1.93
  -8  -3  -6   49.41    5.31
  -8  -3  -7  135.55    8.85
  -8  -3  -8  170.37    9.86
  -8  -3  -9  230.18   11.46
  -8  -3 -10    6.56    2.58
   8   3  10    4.99    2.09
  -8  -3 -11    2.87    2.14
   8   3  11    3.98    3.04
  -8  -3 -12   40.29    5.03
   8   3  12   50.76    6.54
  -8  -3 -13    9.79    3.20
   8   3  13    6.39    2.74
   8   4  -9    1.04    2.53
   8   4  -8  110.84    9.83
  -8  -4   7   12.04    2.89
   8   4  -7    5.44    2.10
  -8  -4   6   33.62    4.55
   8   4  -6   34.69    5.39
  -8  -4   5    9.32    2.68
   8   4  -5    5.95    2.71
  -8  -4   4   61.29    6.02
   8   4  -4   61.69    6.44
  -8  -4   3   85.84    7.11
   8   4  -3   84.64    7.18
  -8  -4   2   47.79    5.34
   8   4  -2   39.20    4.71
  -8  -4   1   44.93    5.33
  -8  -4   1   35.09    3.41
   8   4  -1   34.48    4.22
  -8  -4   0   15.52    3.10
  -8  -4   0   17.35    2.40
   8   4   0   23.46    3.48
  -8  -4  -1  224.51   11.29
  -8  -4  -1  226.98    8.25
   8   4   1  235.01    9.96
  -8  -4  -2   22.08    3.66
  -8  -4  -2   21.77    2.61
  -8  -4  -3   27.84    4.29
  -8  -4  -3   21.68    2.64
  -8  -4  -4    9.80    2.45
  -8  -4  -5   35.88    4.74
  -8  -4  -6    0.21    1.63
  -8  -4  -7   16.45    3.35
  -8  -4  -8   64.19    6.21
  -8  -4  -9   73.50    6.67
  -8  -4 -10   16.98    3.20
   8   4  10   22.66    4.30
  -8  -4 -11   50.77    5.62
   8   4  11   60.39    6.78
  -8  -4 -12    1.12    1.72
   8   4  12    1.87    2.23
  -8  -4 -13    0.57    1.44
   8   4  13    1.14    2.67
   8   5  -8    6.69    2.81
   8   5  -7   57.28    7.11
  -8  -5   6    0.27    1.73
   8   5  -6    0.08    1.82
  -8  -5   5   18.50    3.60
   8   5  -5   20.88    4.26
   8   5  -4   59.82    6.54
  -8  -5   4   57.65    6.01
  -8  -5   3   15.40    3.40
   8   5  -3   12.83    3.30
  -8  -5   2    6.92    2.39
  -8  -5   2   13.32    2.66
   8   5  -2    8.08    2.56
  -8  -5   1   67.40    5.11
   8   5  -1   69.39    6.22
  -8  -5   1   70.08    6.51
  -8  -5   0    5.87    2.07
  -8  -5   0    3.48    1.41
   8   5   0    6.07    1.99
  -8  -5  -1    8.02    2.29
  -8  -5  -1    8.77    1.97
   8   5   1    6.37    1.93
  -8  -5  -2    4.26    2.35
  -8  -5  -2    6.60    1.72
   8   5   2    4.78    1.83
  -8  -5  -3  157.45    7.56
   8   5   3  163.32    7.50
  -8  -5  -3  176.05   10.16
  -8  -5  -4    4.56    2.42
  -8  -5  -5    0.80    1.81
  -8  -5  -6  119.02    8.41
  -8  -5  -7  120.13    8.60
  -8  -5  -8   10.65    3.06
  -8  -5  -9   17.66    3.72
   8   5  10   62.16    6.82
  -8  -5 -10   67.23    6.67
  -8  -5 -11    4.68    2.12
   8   5  11    5.84    2.68
  -8  -5 -12   16.92    3.49
   8   5  12   13.78    3.74
  -8  -5 -13    6.18    2.62
   8   5  13    3.60    1.89
  -8  -5 -14   -0.90    1.88
   8   6  -7    6.19    3.14
  -8  -6   6   24.86    3.90
   8   6  -6   19.93    4.53
  -8  -6   5    5.13    2.48
   8   6  -5    1.99    2.08
  -8  -6   4   15.71    3.32
   8   6  -4   13.91    3.69
  -8  -6   3    0.49    1.69
   8   6  -3    1.68    1.84
  -8  -6   2   68.99    5.77
   8   6  -2   67.24    6.61
  -8  -6   2   63.64    6.32
  -8  -6   1   15.66    3.26
  -8  -6   1   10.88    2.40
   8   6  -1    7.72    2.24
  -8  -6   0   62.58    5.28
   8   6   0   65.27    5.94
  -8  -6   0   64.67    6.23
  -8  -6  -1  200.98    9.17
   8   6   1  207.50    9.92
  -8  -6  -1  219.62   11.58
  -8  -6  -2  124.55    7.22
   8   6   2  137.14    7.71
  -8  -6  -2  124.13    8.67
  -8  -6  -3  180.93    8.66
   8   6   3  185.54    8.36
  -8  -6  -3  175.18   10.38
  -8  -6  -4  110.38    6.85
  -8  -6  -4   88.38    7.46
  -8  -6  -5   20.83    3.85
  -8  -6  -6   60.61    6.30
  -8  -6  -7  204.67   11.42
  -8  -6  -8  216.63   11.71
  -8  -6  -9    3.93    2.33
  -8  -6 -10   28.36    4.50
   8   6  10   30.97    4.93
  -8  -6 -11   34.27    4.95
   8   6  11   30.21    4.98
  -8  -6 -12   -0.86    2.02
   8   6  12    2.54    2.07
  -8  -6 -13    3.43    2.11
   8   6  13    1.52    2.34
  -8  -6 -14    1.16    1.90
   8   7  -6    3.07    2.32
  -8  -7   5   24.31    4.07
   8   7  -5   28.36    5.15
  -8  -7   4   20.26    3.93
   8   7  -4   20.59    4.34
  -8  -7   3   41.04    5.14
   8   7  -3   47.25    5.94
  -8  -7   2    2.36    1.90
  -8  -7   2    5.19    1.90
   8   7  -2    7.26    2.58
  -8  -7   1  104.67    7.41
   8   7  -1   98.83    7.79
  -8  -7   1   98.82    7.85
  -8  -7   0  167.60    9.20
   8   7   0  156.46    9.49
  -8  -7   0  157.78   10.06
  -8  -7  -1    9.41    2.64
  -8  -7  -1   16.92    3.17
   8   7   1   14.62    3.05
  -8  -7  -2  157.19    8.75
   8   7   2  172.06    8.96
  -8  -7  -2  151.55    9.83
  -8  -7  -3   42.39    5.34
  -8  -7  -3   54.19    5.16
   8   7   3   46.41    4.52
  -8  -7  -4   92.74    6.68
  -8  -7  -4  109.48    8.46
  -8  -7  -5   12.81    3.31
  -8  -7  -6   10.94    3.21
  -8  -7  -7   66.88    6.72
  -8  -7  -8   20.91    4.25
  -8  -7  -9  270.36   13.37
   8   7  10    3.74    2.38
  -8  -7 -10    3.32    2.87
  -8  -7 -11    5.54    2.82
   8   7  11    3.22    2.39
  -8  -7 -12    0.24    1.83
   8   7  12   -1.56    2.46
  -8  -7 -13    5.02    1.82
   8   7  13   11.67    3.52
  -8  -7 -14   42.87    5.70
   8   8  -5   33.70    5.59
  -8  -8   4   26.58    4.47
   8   8  -4   11.53    3.63
  -8  -8   3    4.69    2.92
   8   8  -3    0.21    1.53
  -8  -8   2    7.58    2.60
  -8  -8   2   10.00    2.73
   8   8  -2   10.31    3.24
  -8  -8   1   40.96    5.37
  -8  -8   1   42.22    5.05
   8   8  -1   47.08    5.67
  -8  -8   0   27.56    4.63
  -8  -8   0   20.76    3.60
   8   8   0   25.86    4.15
  -8  -8  -1   65.90    6.10
   8   8   1   65.20    6.09
  -8  -8  -1   69.40    6.91
  -8  -8  -2   21.92    3.97
  -8  -8  -2   25.57    3.86
   8   8   2   26.39    3.77
  -8  -8  -3    7.23    3.04
  -8  -8  -3    7.03    2.37
   8   8   3    5.61    2.04
  -8  -8  -4   20.16    4.09
  -8  -8  -4   24.14    3.59
  -8  -8  -5  166.96    9.48
  -8  -8  -5  156.33   10.36
  -8  -8  -6   41.31    5.38
  -8  -8  -7   24.43    4.55
  -8  -8  -8   33.51    5.00
  -8  -8  -9    3.94    2.64
  -8  -8 -10   44.36    5.83
   8   8  10   46.84    5.76
  -8  -8 -11    9.11    3.00
   8   8  11    4.21    1.86
  -8  -8 -12   14.38    3.63
   8   8  12   11.81    3.14
  -8  -8 -13    9.43    3.16
   8   8  13   17.44    4.24
  -8  -9   4    1.15    2.09
   8   9  -4   10.26    3.56
  -8  -9   3    4.07    2.26
   8   9  -3    8.15    3.43
  -8  -9   2    2.63    2.10
  -8  -9   2    0.30    1.41
   8   9  -2    3.15    2.34
  -8  -9   1   64.63    6.53
   8   9  -1   54.52    6.51
  -8  -9   1   50.85    6.07
  -8  -9   0   99.75    7.99
   8   9   0   93.21    7.84
  -8  -9   0  107.04    8.71
  -8  -9  -1   17.24    3.97
  -8  -9  -1   13.91    2.94
   8   9   1    9.87    2.77
  -8  -9  -2    7.10    2.99
  -8  -9  -2    7.97    2.41
   8   9   2    6.28    2.35
  -8  -9  -3    7.67    2.85
  -8  -9  -3    3.02    1.50
   8   9   3    5.52    2.11
  -8  -9  -4   34.07    5.24
  -8  -9  -4   34.52    4.64
  -8  -9  -5   -4.05    2.59
  -8  -9  -5    3.01    1.93
  -8  -9  -6  123.80    9.54
  -8  -9  -7   17.60    3.96
  -8  -9  -8   16.24    3.71
  -8  -9  -9    5.68    2.46
  -8  -9 -10    8.64    2.99
   8   9  10    3.58    1.87
  -8  -9 -11    5.30    2.50
   8   9  11    9.34    2.95
  -8  -9 -12   -1.40    2.35
   8   9  12   -2.49    2.41
   8   9  13   42.97    6.17
  -8 -10   3   15.14    3.68
   8  10  -3   15.62    3.98
  -8 -10   2   44.26    5.70
  -8 -10   2   39.99    5.57
   8  10  -2   45.03    6.25
  -8 -10   1   51.67    6.21
   8  10  -1   47.73    6.26
  -8 -10   1   54.87    6.41
  -8 -10   0    0.22    1.81
  -8 -10   0    0.38    1.66
   8  10   0    0.88    1.92
  -8 -10  -1    4.27    2.99
  -8 -10  -1    3.52    2.20
   8  10   1    0.72    1.80
  -8 -10  -2    7.18    2.85
  -8 -10  -2   13.61    3.30
   8  10   2    6.54    2.29
  -8 -10  -3   -0.74    2.17
  -8 -10  -3   -0.94    1.38
  -8 -10  -4   24.01    4.55
  -8 -10  -4   20.87    3.95
  -8 -10  -5   20.01    4.25
  -8 -10  -5    9.89    3.09
  -8 -10  -6    1.77    2.42
  -8 -10  -6   -0.23    1.71
  -8 -10  -7   60.00    6.89
  -8 -10  -8   26.67    4.86
  -8 -10  -9    3.84    2.53
   8  10   9    1.81    1.62
  -8 -10 -10    1.71    1.90
   8  10  10    4.67    2.56
   8  10  11    4.61    2.16
  -8 -10 -11   -2.25    2.98
   8  10  12   19.54    3.85
   8  10  13   22.23    4.74
  -8 -11   2   26.39    4.88
  -8 -11   2   40.28    6.06
   8  11  -2   36.13    5.74
  -8 -11   1   59.15    7.07
   8  11  -1   49.85    6.59
  -8 -11   1   55.06    6.64
  -8 -11   0   57.24    6.93
   8  11   0   53.67    6.52
  -8 -11   0   49.39    6.49
  -8 -11  -1    5.77    2.94
  -8 -11  -1    1.14    1.83
   8  11   1    3.06    1.80
  -8 -11  -2   11.98    3.44
  -8 -11  -2   10.10    2.96
   8  11   2    9.88    2.88
  -8 -11  -3    6.69    2.75
  -8 -11  -3    9.13    2.63
  -8 -11  -4    3.25    2.33
  -8 -11  -4   15.63    3.88
  -8 -11  -5    3.57    2.69
  -8 -11  -5    4.07    2.20
  -8 -11  -6   58.80    6.62
  -8 -11  -6   64.96    7.40
  -8 -11  -7    7.56    3.21
  -8 -11  -7    8.58    3.07
  -8 -11  -8   15.37    3.74
  -8 -11  -9    0.74    2.19
   8  11   9    1.44    1.83
   8  11  10    2.67    1.90
   8  11  11    1.10    1.46
   8  11  12   20.74    4.20
   8  11  13   61.56    7.02
  -8 -12   0   17.35    4.02
   8  12   0   11.17    3.44
  -8 -12  -1   10.10    3.30
   8  12   1   11.13    2.89
  -8 -12  -2    7.64    2.68
  -8 -12  -3    3.89    2.19
  -8 -12  -3    3.72    2.01
  -8 -12  -4   14.61    3.94
  -8 -12  -4   13.89    3.94
  -8 -12  -5   25.09    4.90
  -8 -12  -5   22.53    4.42
  -8 -12  -6    5.79    3.05
  -8 -12  -7   50.90    6.47
   8  12   8   36.99    4.89
  -8 -12  -8   38.06    5.69
   8  12   9   -0.06    1.43
   8  12  10    6.04    2.46
   8  12  11   22.00    4.11
   8  12  12   -2.10    2.20
   8  12  13    4.80    2.85
   8  13   1    2.35    2.11
  -8 -13  -5   68.86    7.88
  -8 -13  -6   43.38    6.53
  -8 -13  -7  -10.75    3.53
   9  -8  -5    0.97    1.46
  -9   8   4    2.03    2.46
  -9   8   3   14.52    4.32
  -9   8   2   21.19    4.69
  -9   8   1   27.30    5.17
  -9   8   0    6.58    2.87
  -9   8  -1    0.48    2.42
  -9   8  -2   15.05    3.89
  -9   8  -3   -0.59    2.37
  -9   8  -4    0.33    2.38
  -9   8  -5    8.90    3.15
  -9   7   7    2.04    2.48
   9  -7  -7    2.99    2.41
  -9   7   6   -2.32    2.57
   9  -7  -6    0.59    2.01
  -9   7   5    1.64    2.23
   9  -7  -5   -1.41    2.56
  -9   7   4    8.95    3.43
  -9   7   3   55.23    7.05
  -9   7   2   42.29    6.21
  -9   7   1    0.91    2.16
  -9   7   0   28.75    5.02
  -9   7  -1   71.03    7.84
  -9   7  -2   10.81    3.70
  -9   7  -3    5.42    2.71
  -9   7  -4   25.52    4.69
  -9   7  -5    3.60    2.63
  -9   6   9   17.52    4.06
  -9   6   8   17.08    4.18
   9  -6  -8   14.65    3.99
  -9   6   7   24.14    4.89
   9  -6  -7   25.90    4.99
  -9   6   6    0.66    1.93
   9  -6  -6    0.30    2.45
  -9   6   5   65.11    7.38
   9  -6  -5   58.87    7.35
  -9   6   4   32.14    5.12
  -9   6   3    2.77    2.52
  -9   6   2   20.33    4.50
  -9   6   1   61.39    7.12
  -9   6   0   29.39    5.15
  -9   6  -1   28.53    4.86
  -9   6  -2   50.02    6.37
  -9   6  -3    5.43    2.63
  -9   6  -4    2.21    1.98
  -9   6  -5    2.30    1.75
  -9   6  -6   13.55    3.52
   9  -6   6   10.91    2.56
  -9   5  11   -3.21    2.80
  -9   5  10   13.52    3.84
  -9   5   9   41.17    5.96
   9  -5  -9   31.06    5.67
  -9   5   8    5.48    3.18
   9  -5  -8    5.94    3.16
  -9   5   7    6.65    2.80
   9  -5  -7   -0.01    1.65
  -9   5   6   98.50    9.02
   9  -5  -6  100.91    9.33
  -9   5   5    8.00    3.37
   9  -5  -5    9.77    3.83
  -9   5   4   32.51    5.18
  -9   5   3   26.77    4.64
  -9   5   2   23.26    4.33
  -9   5   1    4.54    2.56
  -9   5   0   22.64    4.40
  -9   5  -1   67.09    7.23
  -9   5  -2   48.81    6.21
  -9   5  -3    4.87    2.59
  -9   5  -4    8.48    2.94
  -9   5  -5   14.29    3.56
  -9   5  -6    6.79    2.74
  -9   5  -7    9.54    3.16
   9  -5   7    9.26    2.66
   9  -5   8   21.07    4.48
  -9   4  12    9.40    2.60
  -9   4  11   11.04    3.85
  -9   4  10   20.64    4.66
   9  -4 -10   12.10    3.63
  -9   4   9   30.12    5.07
   9  -4  -9   19.42    4.40
  -9   4   8   22.03    4.68
   9  -4  -8   23.46    4.90
  -9   4   7    4.48    2.64
   9  -4  -7    9.39    3.53
  -9   4   6  121.86    9.73
   9  -4  -6  118.72   10.03
  -9   4   5  134.26   10.22
   9  -4  -5  111.21    9.56
  -9   4   4   11.08    3.23
  -9   4   3    0.82    2.26
  -9   4   2    8.44    3.00
  -9   4   1  173.36   11.29
  -9   4   0   -1.79    2.63
  -9   4  -1    1.78    2.30
  -9   4  -2   15.97    3.57
  -9   4  -3    7.06    2.99
  -9   4  -4    1.08    1.75
  -9   4  -5    2.39    1.88
  -9   4  -6   81.34    7.53
  -9   4  -7    6.54    2.67
   9  -4   8   15.12    3.79
  -9   4  -8    9.25    3.30
   9  -4   9    8.00    2.84
  -9   3  11   14.26    3.65
  -9   3  10   17.48    3.96
   9  -3 -10   21.62    4.81
  -9   3   9   20.06    4.34
   9  -3  -9   22.27    4.62
  -9   3   8    5.57    3.06
   9  -3  -8    5.14    2.69
  -9   3   7   84.72    8.09
   9  -3  -7   82.88    8.33
  -9   3   6   46.32    6.16
   9  -3  -6   39.68    5.93
  -9   3   5    1.12    2.01
  -9   3   4   10.70    3.20
  -9   3   3  101.52    8.63
  -9   3   2   13.21    3.92
  -9   3   1   49.22    6.08
  -9   3   0    6.67    2.53
  -9   3  -1    0.10    2.27
  -9   3  -2    6.76    2.77
  -9   3  -3   19.38    3.95
  -9   3  -4   48.63    5.76
  -9   3  -5    1.80    2.01
  -9   3  -6    4.15    2.22
  -9   3  -7   98.71    8.13
  -9   3  -8   10.67    3.19
   9  -3   8    8.26    2.58
   9  -3   9   -0.68    1.99
  -9   2  11   49.89    6.20
   9  -2 -11   62.84    7.64
  -9   2  10   20.83    4.34
   9  -2 -10   14.01    3.98
  -9   2   9    5.11    1.93
   9  -2  -9   10.72    3.48
  -9   2   8   24.49    4.55
   9  -2  -8   41.04    6.06
  -9   2   7    8.43    2.75
   9  -2  -7   11.15    3.50
  -9   2   6   22.62    4.29
   9  -2  -6   22.96    4.67
  -9   2   5   44.58    5.76
  -9   2   4   56.29    6.38
  -9   2   3   -1.72    2.40
  -9   2   2  224.08   12.31
  -9   2   1   40.57    5.52
  -9   2   0   14.49    3.38
  -9   2  -1   18.15    3.77
  -9   2  -2    6.95    2.30
  -9   2  -3  103.44    8.42
  -9   2  -4    4.33    2.12
  -9   2  -5   83.94    7.58
  -9   2  -6    0.51    1.67
  -9   2  -7   21.98    4.23
  -9   2  -8   84.35    7.57
  -9   2  -9   58.41    6.30
   9  -2   9   50.11    6.35
   9  -2  10    5.73    2.42
   9  -1 -11    0.44    1.80
  -9   1  10   78.89    7.66
   9  -1 -10   86.72    8.50
  -9   1   9   53.74    6.51
   9  -1  -9   47.52    6.34
  -9   1   8   54.68    6.44
   9  -1  -8   74.83    7.75
  -9   1   7   60.73    6.62
   9  -1  -7   52.44    6.40
  -9   1   6   70.86    7.16
  -9   1   5    3.39    1.70
  -9   1   4    7.50    2.66
  -9   1   3   88.87    7.91
  -9   1   2   31.59    4.62
  -9   1   1   30.42    4.71
  -9   1   0   17.27    3.72
  -9   1  -1    3.53    2.22
  -9   1  -2    4.29    2.18
  -9   1  -3   60.56    6.43
  -9   1  -4   83.17    7.40
  -9   1  -5   44.19    5.65
  -9   1  -6   69.01    6.90
  -9   1  -7  210.61   11.73
  -9   1  -8   -0.01    1.83
  -9   1  -9   32.32    4.91
   9  -1   9   21.88    4.31
  -9   1 -10    9.53    2.84
   9  -1  10   10.51    3.47
   9   0 -11   10.90    3.30
   9   0 -10    3.51    2.06
  -9   0   9   65.13    6.87
   9   0  -9   70.22    7.43
  -9   0   8  120.32    9.31
   9   0  -8  124.19    9.73
  -9   0   7    1.27    1.64
  -9   0   6    2.36    1.96
  -9   0   5   28.32    4.55
  -9   0   4   24.92    4.37
  -9   0   3   88.68    7.75
  -9   0   2    1.74    1.92
  -9   0   1   48.48    5.77
  -9   0   0   48.29    5.74
  -9   0  -1   45.99    5.64
  -9   0  -2  113.29    8.62
  -9   0  -3   24.90    4.24
  -9   0  -4   -0.72    1.99
  -9   0  -5   51.99    6.02
  -9   0  -6  145.32    9.78
  -9   0  -7  166.07   10.44
  -9   0  -8  138.56    9.52
  -9   0  -9   18.05    3.73
   9   0  10    1.57    1.98
  -9   0 -10    3.48    1.83
   9   0  11    5.58    2.56
  -9  -1   9    2.39    2.19
  -9  -1   8    3.91    2.27
  -9  -1   7   48.22    5.84
  -9  -1   6    5.80    2.88
  -9  -1   5    2.61    1.88
  -9  -1   4    5.90    2.89
  -9  -1   3   85.49    7.61
  -9  -1   2   47.61    5.79
  -9  -1   1    7.80    2.88
  -9  -1   0  157.02   10.16
  -9  -1  -1    3.29    2.20
  -9  -1  -2   -2.43    2.12
  -9  -1  -3   17.53    3.75
  -9  -1  -4   50.09    5.84
  -9  -1  -5   16.82    4.05
  -9  -1  -6   46.24    5.69
  -9  -1  -7   63.99    6.61
  -9  -1  -8    1.66    2.38
  -9  -1  -9   81.73    7.29
   9   1  10   41.76    5.96
  -9  -1 -10   40.63    5.19
  -9  -1 -11   19.86    3.77
   9   1  11   13.07    3.70
  -9  -2   8   28.44    4.58
  -9  -2   7    2.45    2.06
  -9  -2   6    5.16    2.73
  -9  -2   5   38.35    5.33
  -9  -2   4   61.85    6.58
  -9  -2   3    1.25    1.58
  -9  -2   2   -0.04    1.63
  -9  -2   1    5.40    2.56
  -9  -2   0    8.54    2.89
  -9  -2  -1   85.94    7.69
  -9  -2  -2   19.84    3.97
  -9  -2  -3   43.79    5.58
  -9  -2  -4   23.98    4.38
  -9  -2  -5  120.71    8.93
  -9  -2  -6   60.56    6.36
  -9  -2  -7    1.77    1.69
  -9  -2  -8   19.68    3.89
  -9  -2  -9   50.07    5.89
  -9  -2 -10    1.12    1.72
   9   2  10   -3.58    3.23
  -9  -2 -11    5.94    2.52
   9   2  11    5.89    2.98
  -9  -2 -12   14.14    3.30
  -9  -3   8    2.85    2.32
   9   3  -8    0.94    2.39
  -9  -3   7    9.71    3.15
   9   3  -7   15.25    4.16
  -9  -3   6   34.68    5.00
   9   3  -6   39.60    5.80
  -9  -3   5    7.20    2.60
   9   3  -5   13.62    3.48
  -9  -3   4   35.72    5.13
   9   3  -4   40.40    5.61
  -9  -3   3    8.41    3.07
  -9  -3   2    7.23    2.81
  -9  -3   1   77.87    7.19
  -9  -3   0   73.08    7.17
  -9  -3  -1  118.82    8.97
  -9  -3  -2    6.28    2.63
  -9  -3  -3   40.42    5.28
  -9  -3  -4  191.27   11.23
  -9  -3  -5    5.16    2.61
  -9  -3  -6  119.33    8.85
  -9  -3  -7   25.59    4.43
  -9  -3  -8   19.33    3.78
  -9  -3  -9    2.51    2.23
  -9  -3 -10   19.55    3.99
   9   3  11   23.08    4.67
  -9  -3 -11   21.21    4.03
  -9  -3 -12    4.16    2.74
  -9  -4   7    7.00    2.69
   9   4  -7    0.92    2.47
  -9  -4   6   13.69    3.27
   9   4  -6   10.24    3.30
  -9  -4   5   79.88    7.32
   9   4  -5   72.35    7.67
  -9  -4   4   44.17    5.68
   9   4  -4   39.46    5.43
  -9  -4   3   31.69    4.83
   9   4  -3   27.68    4.59
  -9  -4   2  157.35   10.25
   9   4  -2  153.33    9.83
  -9  -4   1    1.76    1.68
   9   4  -1    2.20    1.94
  -9  -4   0    2.51    2.29
  -9  -4  -1   23.48    4.08
  -9  -4  -2   60.33    6.51
  -9  -4  -3   13.30    3.27
  -9  -4  -3   12.02    2.18
  -9  -4  -4   49.45    4.17
  -9  -4  -4   48.85    5.88
  -9  -4  -5  289.15   13.77
  -9  -4  -6   64.05    6.60
  -9  -4  -7   57.76    6.34
  -9  -4  -8   -0.90    2.01
  -9  -4  -9   28.29    4.46
  -9  -4 -10   -0.34    2.01
  -9  -4 -11    1.72    2.13
   9   4  11    0.24    2.38
  -9  -4 -12   63.28    6.82
  -9  -4 -13    4.06    2.87
   9   5  -7   24.20    5.25
  -9  -5   6   24.12    4.12
   9   5  -6   21.88    4.63
  -9  -5   5    1.12    1.45
   9   5  -5    2.59    2.19
  -9  -5   4   11.84    3.09
   9   5  -4    9.95    3.18
  -9  -5   3   17.08    3.48
   9   5  -3   17.24    3.59
  -9  -5   2    6.31    2.31
   9   5  -2    1.69    2.00
   9   5  -1  152.27    9.64
  -9  -5   1  176.15   10.86
   9   5   0   49.21    5.28
  -9  -5   0   50.21    6.09
  -9  -5  -1    4.13    2.16
  -9  -5  -1    7.33    1.94
   9   5   1    6.96    2.26
  -9  -5  -2   16.60    3.74
  -9  -5  -2   15.65    2.48
  -9  -5  -3   55.53    4.67
  -9  -5  -3   48.44    5.93
  -9  -5  -4   80.88    5.63
  -9  -5  -4   76.41    7.24
  -9  -5  -5   26.52    4.57
  -9  -5  -6  138.80    9.84
  -9  -5  -7   45.42    5.79
  -9  -5  -8    2.06    1.92
  -9  -5  -9    5.24    2.52
  -9  -5 -10    3.01    2.37
  -9  -5 -11   14.24    3.95
   9   5  11    9.89    3.26
  -9  -5 -12   14.92    3.68
  -9  -5 -13   38.51    5.50
   9   6  -6   -2.30    2.82
  -9  -6   5    9.62    2.91
   9   6  -5    7.34    2.76
  -9  -6   4    0.43    1.84
   9   6  -4    4.74    2.70
  -9  -6   3   48.24    5.86
   9   6  -3   46.02    5.97
   9   6  -2   70.23    7.00
  -9  -6   2   72.17    7.04
   9   6  -1   67.77    6.66
  -9  -6   1   61.33    6.74
  -9  -6   0   -0.75    1.94
  -9  -6   0    0.76    1.16
   9   6   0   -1.12    1.73
  -9  -6  -1    0.10    2.00
  -9  -6  -1    1.61    1.36
   9   6   1    0.91    1.49
  -9  -6  -2  121.41    7.31
  -9  -6  -2  115.78    9.01
  -9  -6  -3  147.94    8.05
  -9  -6  -3  163.89   10.68
  -9  -6  -4   41.31    5.41
  -9  -6  -4   43.15    4.42
  -9  -6  -5   99.70    8.46
  -9  -6  -6    1.85    2.44
  -9  -6  -7   27.60    4.46
  -9  -6  -8   -1.40    2.21
  -9  -6  -9   21.92    4.47
  -9  -6 -10   13.07    3.88
  -9  -6 -11   45.66    5.89
   9   6  11   47.56    6.27
  -9  -6 -12   60.10    6.92
  -9  -6 -13   -0.13    1.99
  -9  -6 -14    4.68    1.98
  -9  -7   5    5.37    2.44
   9   7  -5   -1.32    2.03
  -9  -7   4    2.97    1.79
   9   7  -4    6.94    3.20
  -9  -7   3   45.14    5.89
   9   7  -3   41.79    5.85
  -9  -7   2   -0.56    1.88
   9   7  -2    1.39    1.78
  -9  -7   1    0.05    1.69
  -9  -7   1   -1.20    1.67
   9   7  -1   -0.20    2.16
  -9  -7   0   93.24    6.98
   9   7   0   83.67    7.30
  -9  -7   0   72.96    7.39
  -9  -7  -1   32.12    5.10
  -9  -7  -1   33.32    4.18
   9   7   1   38.49    4.75
  -9  -7  -2   18.25    3.93
  -9  -7  -2   13.16    2.69
  -9  -7  -3  128.62    8.00
  -9  -7  -3  148.73   10.38
  -9  -7  -4  169.41    9.22
  -9  -7  -4  166.22   11.02
  -9  -7  -5   40.42    5.60
  -9  -7  -5   44.58    4.87
  -9  -7  -6   51.53    6.30
  -9  -7  -7    0.41    2.14
  -9  -7  -8    5.49    2.78
  -9  -7  -9    2.72    2.60
  -9  -7 -10   57.67    6.83
   9   7  11   49.46    6.42
  -9  -7 -11   60.12    6.95
  -9  -7 -12   12.37    4.04
  -9  -7 -13   37.47    5.59
  -9  -7 -14    2.37    2.58
  -9  -8   4    0.37    2.13
   9   8  -4    1.68    2.07
  -9  -8   3    8.60    2.73
   9   8  -3   10.11    3.22
  -9  -8   2   20.35    4.37
   9   8  -2   15.71    4.10
  -9  -8   1   -2.28    2.45
  -9  -8   1    1.00    1.56
   9   8  -1    0.94    1.63
  -9  -8   0    7.61    3.18
  -9  -8   0    5.38    2.03
   9   8   0    8.15    2.69
  -9  -8  -1  108.49    7.91
   9   8   1  106.55    8.16
  -9  -8  -1  124.90    9.74
  -9  -8  -2  258.64   11.96
  -9  -8  -2  285.19   14.63
  -9  -8  -3   -1.51    2.12
  -9  -8  -3    2.27    1.90
  -9  -8  -4   32.87    5.09
  -9  -8  -4   28.29    4.10
  -9  -8  -5   15.55    3.50
  -9  -8  -5   15.38    2.94
  -9  -8  -6    4.96    2.37
  -9  -8  -7   -0.48    1.80
  -9  -8  -8    3.77    2.76
  -9  -8  -9   -1.57    2.09
  -9  -8 -10   15.54    3.96
  -9  -8 -11   52.21    6.77
   9   8  11   52.94    6.85
  -9  -8 -12   62.40    7.36
  -9  -8 -13   15.03    3.95
  -9  -9   3   11.91    3.25
   9   9  -3   11.88    3.70
  -9  -9   2   16.34    3.90
   9   9  -2   10.52    3.03
  -9  -9   1    4.36    2.57
  -9  -9   1    2.65    2.28
   9   9  -1    0.72    1.77
  -9  -9   0    2.21    2.15
  -9  -9   0   -0.06    1.49
   9   9   0    3.63    2.22
  -9  -9  -1    1.70    1.81
  -9  -9  -1    3.45    1.94
  -9  -9  -2   17.77    3.99
  -9  -9  -2   15.81    3.56
  -9  -9  -3  110.12    8.41
  -9  -9  -3  108.73    9.32
  -9  -9  -4    3.55    2.53
  -9  -9  -4   -0.28    1.81
  -9  -9  -5   25.26    4.75
  -9  -9  -5   18.26    3.43
  -9  -9  -6   14.05    3.57
  -9  -9  -6   11.98    2.99
  -9  -9  -7   -0.67    2.59
  -9  -9  -8    6.57    2.89
  -9  -9  -9    3.58    2.51
  -9  -9 -10   34.25    5.73
   9   9  10   24.62    4.73
  -9  -9 -11   -1.34    3.04
   9   9  11    1.91    1.95
  -9 -10   2   17.33    3.84
   9  10  -2   16.41    3.98
  -9 -10   1   37.23    5.61
  -9 -10   1   35.60    5.27
   9  10  -1   49.81    6.57
  -9 -10   0    9.33    3.41
  -9 -10   0   14.34    3.55
   9  10   0   13.50    3.98
  -9 -10  -1   39.81    5.90
  -9 -10  -1   35.30    5.26
  -9 -10  -2    9.67    3.41
  -9 -10  -2    1.20    1.61
  -9 -10  -3    6.17    3.13
  -9 -10  -3    5.80    2.32
  -9 -10  -4   32.78    5.64
  -9 -10  -4   41.08    5.49
  -9 -10  -5    3.25    1.96
  -9 -10  -5    9.05    3.05
  -9 -10  -6    9.05    3.41
  -9 -10  -6    7.86    2.75
  -9 -10  -7    0.41    2.36
  -9 -10  -7    2.24    2.05
  -9 -10  -8    8.97    3.60
   9  10  10    1.10    2.23
   9  10  11   47.13    6.25
  -9 -11   1   16.06    4.13
   9  11  -1   20.60    4.82
  -9 -11   0   80.95    8.22
  -9 -11  -1   35.65    5.51
  -9 -11  -2   44.92    6.42
  -9 -11  -2   45.98    6.08
  -9 -11  -3   53.92    6.42
  -9 -11  -4    7.85    2.82
  -9 -11  -5    2.98    2.21
  -9 -11  -6   -1.11    1.79
  -9 -11  -7    1.87    1.82
  -9 -11  -8    1.90    1.96
   9  11   9   37.16    5.54
   9  11  10   50.09    6.41
   9  11  11   20.39    4.20
  -9 -12  -2    7.38    2.71
  -9 -12  -3   43.51    6.19
  -9 -12  -4   26.82    4.73
  -9 -12  -5   -4.67    2.40
  -9 -12  -6    1.48    1.63
  -9 -12  -7    4.31    2.09
  -9 -12  -8   37.18    5.83
   9  12   9   94.36    8.28
   9  12  10   -0.01    1.79
 -10   5   5    5.86    2.68
 -10   5   4   52.16    7.03
 -10   5   3   75.92    8.51
 -10   5   2   35.33    6.20
 -10   5   1    5.31    3.03
 -10   5   0   25.57    4.97
 -10   5  -1   79.00    8.34
 -10   5  -2   10.39    3.48
 -10   5  -3   28.39    5.15
 -10   5  -4   22.72    4.73
 -10   5  -5    0.13    2.36
 -10   5  -6    7.56    3.14
 -10   5  -7    6.02    2.75
 -10   4   7   29.79    5.45
 -10   4   6    7.45    3.73
 -10   4   5   86.83    8.78
 -10   4   4   57.19    7.29
 -10   4   3    2.79    3.01
 -10   4   2    6.02    3.03
 -10   4   1    2.10    2.18
 -10   4   0    2.87    1.86
 -10   4  -1   11.57    3.92
 -10   4  -2   25.60    4.84
 -10   4  -3   39.58    5.98
 -10   4  -4    8.74    3.35
 -10   4  -5   65.46    7.38
 -10   4  -6   -0.15    1.93
 -10   4  -7    0.26    1.75
 -10   3   8    8.64    3.29
 -10   3   7   10.34    2.98
 -10   3   6    9.32    3.12
 -10   3   5    2.99    2.53
 -10   3   4   51.33    6.67
 -10   3   3   40.52    5.84
 -10   3   2   61.79    7.28
 -10   3   1    3.90    2.81
 -10   3   0   10.34    3.90
 -10   3  -1    0.80    2.06
 -10   3  -2    7.56    2.87
 -10   3  -3   15.54    3.93
 -10   3  -4   58.36    6.93
 -10   3  -5   10.40    3.59
 -10   3  -6   74.60    7.72
 -10   3  -7   22.39    4.53
 -10   3  -8    1.00    1.91
 -10   2   9   -1.20    2.87
 -10   2   8   -0.57    2.53
 -10   2   7    3.48    2.44
 -10   2   6   19.52    4.24
 -10   2   5   20.53    4.46
 -10   2   4   77.42    7.94
 -10   2   3    5.73    2.75
 -10   2   2   56.23    6.76
 -10   2   1   12.00    3.75
 -10   2   0   75.24    7.75
 -10   2  -1   -4.03    2.75
 -10   2  -2    4.20    2.40
 -10   2  -3   24.03    4.28
 -10   2  -4   13.12    3.62
 -10   2  -5  123.99    9.77
 -10   2  -6   72.15    7.63
 -10   2  -7   29.84    5.17
 -10   2  -8    7.68    3.05
 -10   2  -9    5.00    2.28
 -10   1  10   42.95    6.19
 -10   1   9   71.09    7.76
 -10   1   8    3.04    2.45
 -10   1   7   19.39    4.19
 -10   1   6   42.71    6.08
 -10   1   5   20.68    4.26
 -10   1   4    3.35    2.19
 -10   1   3   24.93    4.57
 -10   1   2   11.26    3.16
 -10   1   1   23.61    4.54
 -10   1   0    3.20    2.22
 -10   1  -1   39.64    5.63
 -10   1  -2   34.00    5.17
 -10   1  -3   60.33    6.93
 -10   1  -4   94.00    8.50
 -10   1  -5   -0.77    2.25
 -10   1  -6   50.60    6.30
 -10   1  -7   24.79    4.58
 -10   1  -8   27.64    4.68
 -10   1  -9    4.00    1.97
 -10   0   9    4.64    2.70
 -10   0   8   13.37    3.80
 -10   0   7   -1.00    2.16
 -10   0   6   22.38    4.51
 -10   0   5   56.90    6.91
 -10   0   4    4.04    2.72
 -10   0   3    1.77    2.47
 -10   0   2    3.57    2.44
 -10   0   1   88.25    8.38
 -10   0   0    7.22    2.87
 -10   0  -1    1.73    2.46
 -10   0  -2  100.29    8.67
 -10   0  -3   54.02    6.64
 -10   0  -4   84.39    8.08
 -10   0  -5   22.42    4.48
 -10   0  -6    8.80    3.05
 -10   0  -7    3.75    2.74
 -10   0  -8    9.79    3.23
 -10   0  -9   20.12    4.02
 -10   0 -10    6.12    2.62
 -10  -1   8    3.11    2.47
 -10  -1   7   50.01    6.51
 -10  -1   6   43.52    6.07
 -10  -1   5   -0.61    1.99
 -10  -1   4    9.27    2.84
 -10  -1   3   19.29    4.00
 -10  -1   2    8.36    3.16
 -10  -1   1    3.67    2.41
 -10  -1   0   23.27    4.61
 -10  -1  -1   80.30    7.87
 -10  -1  -2   15.32    4.04
 -10  -1  -3  158.91   10.94
 -10  -1  -4   81.10    7.82
 -10  -1  -5   36.08    5.41
 -10  -1  -6    7.66    2.92
 -10  -1  -7   -0.31    2.46
 -10  -1  -8   34.82    5.22
 -10  -1  -9   -0.88    2.71
 -10  -1 -10   10.29    3.49
 -10  -1 -11    2.70    2.22
 -10  -2   8    9.07    3.18
 -10  -2   7   13.76    3.86
 -10  -2   6   11.79    3.51
 -10  -2   5    8.08    3.33
 -10  -2   4   46.45    6.27
 -10  -2   3   10.67    3.56
 -10  -2   2    5.56    3.14
 -10  -2   1    5.18    2.65
 -10  -2   0   74.55    7.66
 -10  -2  -1  141.49   10.37
 -10  -2  -2  238.51   13.36
 -10  -2  -3    0.23    2.42
 -10  -2  -4    8.65    2.98
 -10  -2  -5   57.76    6.57
 -10  -2  -6   22.94    4.53
 -10  -2  -7    1.53    2.34
 -10  -2  -8   -1.68    2.41
 -10  -2  -9   27.71    4.73
 -10  -2 -10    8.65    2.79
 -10  -2 -11   -4.31    2.59
 -10  -3   7    9.35    3.34
 -10  -3   6   32.85    5.45
 -10  -3   5   -0.12    2.04
 -10  -3   4   14.88    3.87
 -10  -3   3   77.11    7.72
 -10  -3   2   31.60    5.27
 -10  -3   1    5.19    2.12
 -10  -3   0   25.72    4.82
 -10  -3  -1  119.22    9.56
 -10  -3  -2    8.55    3.44
 -10  -3  -3  243.86   13.58
 -10  -3  -4    0.18    1.96
 -10  -3  -5    1.28    2.07
 -10  -3  -6   -1.37    2.25
 -10  -3  -7    2.57    2.44
 -10  -3  -8   80.09    7.79
 -10  -3  -9    1.53    2.02
 -10  -3 -10   99.59    8.86
 -10  -3 -11    0.79    2.00
 -10  -3 -12   -0.19    2.23
 -10  -4   6    3.02    2.96
 -10  -4   5   19.68    4.17
 -10  -4   4    6.43    2.51
 -10  -4   3    4.35    2.78
 -10  -4   2   16.05    3.82
 -10  -4   1   76.36    7.89
 -10  -4   0    6.00    3.04
 -10  -4  -1  105.44    9.13
 -10  -4  -2  181.93   11.69
 -10  -4  -3   13.76    3.56
 -10  -4  -4   89.79    8.36
 -10  -4  -5    1.89    2.19
 -10  -4  -6   49.54    6.31
 -10  -4  -7   12.62    3.43
 -10  -4  -8   14.31    4.17
 -10  -4  -9   48.47    6.28
 -10  -4 -10    4.39    2.51
 -10  -4 -11  144.50   10.74
 -10  -4 -12    8.96    3.41
 -10  -5   6   22.69    4.56
 -10  -5   5    5.12    2.88
  10   5  -5    4.24    2.13
 -10  -5   4    4.17    2.85
  10   5  -4    5.13    2.76
 -10  -5   3   26.90    4.72
  10   5  -3   35.32    5.48
 -10  -5   2   25.37    4.77
  10   5  -2   15.73    3.80
 -10  -5   1    5.95    2.58
 -10  -5   0  234.36   13.33
 -10  -5  -1   32.26    5.24
 -10  -5  -2   51.90    6.45
 -10  -5  -3   34.91    5.54
 -10  -5  -4    4.32    2.29
 -10  -5  -5    1.17    1.89
 -10  -5  -6    1.59    2.48
 -10  -5  -7   42.75    5.93
 -10  -5  -8   29.63    5.38
 -10  -5  -9   26.86    5.14
 -10  -5 -10    8.57    3.39
 -10  -5 -11    9.65    3.43
 -10  -5 -12   58.78    7.10
 -10  -6   5   19.30    4.42
 -10  -6   4    1.98    1.63
  10   6  -4    2.02    1.76
 -10  -6   3    3.57    1.95
  10   6  -3    5.22    2.27
 -10  -6   2   33.58    5.21
  10   6  -2   37.20    5.34
  10   6  -1  104.80    8.58
 -10  -6   1   91.97    8.60
 -10  -6   0   15.62    3.89
 -10  -6  -1   33.63    5.37
 -10  -6  -2    1.50    2.08
 -10  -6  -3   45.41    5.96
 -10  -6  -4    0.01    1.85
 -10  -6  -5    6.52    3.09
 -10  -6  -6   48.62    6.48
 -10  -6  -7   13.13    3.73
 -10  -6  -8   27.41    4.74
 -10  -6  -9   55.16    7.10
 -10  -6 -10    3.50    2.95
 -10  -6 -11   19.13    4.47
 -10  -7   4    1.95    1.93
  10   7  -4   -0.14    2.11
 -10  -7   3   -1.00    2.31
  10   7  -3   -1.31    2.36
 -10  -7   2    5.76    2.92
  10   7  -2    7.25    2.80
 -10  -7   1   78.44    7.95
 -10  -7   0   85.20    8.49
 -10  -7  -1   29.92    5.21
 -10  -7  -2    9.06    3.27
 -10  -7  -3   -0.85    2.29
 -10  -7  -4   -1.44    2.30
 -10  -7  -5   34.59    5.61
 -10  -7  -6    6.26    3.21
 -10  -7  -7   14.30    4.17
 -10  -7  -8    9.17    3.46
 -10  -7  -9   80.13    8.50
 -10  -8   3    0.25    1.97
  10   8  -3   -0.41    2.10
 -10  -8   2   31.04    5.27
  10   8  -2   33.62    5.42
 -10  -8   1   56.94    7.07
 -10  -8   0   13.18    3.81
 -10  -8  -1   50.98    6.61
 -10  -8  -2    1.98    2.51
 -10  -8  -3   27.99    5.13
 -10  -8  -4   24.17    4.88
 -10  -8  -5   17.14    4.33
 -10  -8  -6   41.90    6.00
 -10  -8  -7    7.20    3.23
 -11   1   2  111.75   10.06
 -11   1   1   15.22    4.38
 -11   1   0  104.77    9.62
 -11   1  -1    2.20    2.24
 -11   1  -2    0.33    2.21
 -11   1  -3    1.83    2.69
 -11   1  -4   -1.25    2.28
 -11   0   3    2.38    2.72
 -11   0   2   46.31    6.69
 -11   0   1  114.49   10.12
 -11   0   0   18.86    4.59
 -11   0  -1   30.56    5.44
 -11   0  -2    1.81    1.98
 -11   0  -3    2.66    3.01
 -11   0  -4   -0.87    2.35
 -11   0  -5   39.50    6.17
 -11   0  -6   27.75    4.82
 -11  -1   3   18.13    4.13
 -11  -1   2    3.16    2.31
 -11  -1   1   23.20    4.90
 -11  -1   0   54.01    6.87
 -11  -1  -1   35.57    6.11
 -11  -1  -2    6.35    3.39
 -11  -1  -3    6.55    3.29
 -11  -1  -4   52.23    7.01
 -11  -1  -5   34.31    5.58
 -11  -1  -6    4.88    2.47
 -11  -2   3   12.51    3.73
 -11  -2   2   78.03    8.45
 -11  -2   1   45.38    6.49
 -11  -2   0   -0.38    2.93
 -11  -2  -1    4.07    2.66
 -11  -2  -2   15.73    4.04
 -11  -2  -3   -1.39    2.34
 -11  -2  -4    3.47    2.83
 -11  -2  -5   49.05    6.80
 -11  -2  -6   75.85    8.17
 -11  -3   3   78.58    8.33
 -11  -3   2   29.05    5.43
 -11  -3   1    5.62    2.96
 -11  -3   0   35.93    5.74
 -11  -3  -1    4.70    2.62
 -11  -3  -2    2.04    2.46
 -11  -3  -3    1.34    2.26
 -11  -3  -4   46.35    6.44
 -11  -3  -5   33.85    5.57
 -11  -3  -6    6.41    2.82
 -11  -4   1   25.14    4.98
 -11  -4   0   -2.50    2.79
 -11  -4  -1    0.36    2.44
 -11  -4  -2    9.91    3.11
 -11  -4  -3   62.66    7.53
 -11  -4  -4   -2.36    2.45
 -11  -4  -5    9.05    3.12
 -11  -5  -2    1.74    2.77
   0   0   0    0.00    0.00
TITL shI_4396_IgFr in P-1
REM P-1 (#2 in standard setting)
CELL 0.71073   8.965583  12.506024  14.231099  67.5523  85.1062  84.0866
ZERR    2.00   0.000501   0.000644   0.000653   0.0046   0.0041   0.0044
LATT  1
SFAC C H N S Fe
UNIT 60.00 60.00 24.00 4.00 2.00
TREF
HKLF 4
END
_computing_structure_solution     'SHELXT 2018/2 (Sheldrick, 2018)'
_computing_structure_solution     'SHELXT 2018/2 (Sheldrick, 2018)'
;
_shelx_hkl_checksum     86932
_shelx_res_file
;
TITL SHI_4396_IGFR OLEX2: imported from CIF
    shi_4396_igfr.res
    created by SHELXL-2018/3 at 17:52:38 on 07-May-2020
CELL 0.71073 8.9656 12.506 14.2311 67.552 85.106 84.087
ZERR 2 0.0005 0.0006 0.0007 0.005 0.004 0.004
LATT 1
SFAC C H Fe N S
UNIT 54 56 2 20 4
L.S. 15
PLAN  4
SIZE 0.2 0.2 0.4
CONF
fmap 2 53
MORE -1
BOND $H
ACTA
SHEL 99 0.84
OMIT 2 3 7
OMIT 0 4 3
OMIT 0 0 6
OMIT 0 8 3
OMIT -4 7 1
OMIT 1 5 3
OMIT 1 2 6
OMIT 0 2 7
OMIT 2 -2 1
REM <olex2.extras>
REM <HklSrc "%.\\shi_4396_igfr.hkl">
REM </olex2.extras>
WGHT    0.022400    1.195100
FVAR       0.57112
FE1   3    0.469671    0.256502    0.150719    11.00000    0.02404    0.02930 =
         0.03075   -0.00939   -0.00173   -0.00346
S1    5    0.839369    0.131052   -0.063019    11.00000    0.08083    0.05326 =
         0.10095   -0.04808    0.04397   -0.01540
S2    5    0.936277    0.308400    0.268361    11.00000    0.03730    0.06525 =
         0.06402   -0.00401   -0.01997   -0.01457
N1    4    0.370511    0.406533    0.027325    11.00000    0.02711    0.02982 =
         0.03123   -0.01211   -0.00047   -0.00872
N2    4    0.333074    0.373757    0.223974    11.00000    0.02939    0.03042 =
         0.03338   -0.01236   -0.00536   -0.00201
N3    4    0.307907    0.375871    0.314938    11.00000    0.04118    0.03566 =
         0.03581   -0.01488   -0.00532   -0.00075
N4    4    0.241581    0.482688    0.301700    11.00000    0.03654    0.03609 =
         0.03962   -0.01995   -0.00406   -0.00177
N5    4    0.303167    0.175536    0.092176    11.00000    0.03525    0.02838 =
         0.03163   -0.01299   -0.00296   -0.00421
N6    4    0.379179    0.118389    0.283893    11.00000    0.02764    0.02690 =
         0.03303   -0.00911   -0.00283   -0.00369
N7    4    0.392353    0.082726    0.382370    11.00000    0.02963    0.03066 =
         0.03409   -0.00559   -0.00250   -0.00605
N8    4    0.283220    0.010431    0.425999    11.00000    0.02801    0.02737 =
         0.03250   -0.00677    0.00077   -0.00410
N9    4    0.625312    0.206023    0.054797    11.00000    0.03708    0.06757 =
         0.06211   -0.03607    0.00281    0.00120
N10   4    0.651386    0.284774    0.218605    11.00000    0.02954    0.03742 =
         0.04644   -0.01221   -0.00776   -0.00309
C1    1    0.225277    0.343761   -0.186655    11.00000    0.07996    0.05894 =
         0.03315   -0.02149   -0.00999   -0.00800
AFIX 137
H1A   2    0.193892    0.423117   -0.225831    11.00000    0.05561
H1B   2    0.152987    0.294205   -0.190475    11.00000    0.06972
H1C   2    0.321299    0.323624   -0.213362    11.00000    0.06958
AFIX   0
C2    1    0.085416    0.364183   -0.034557    11.00000    0.03851    0.04809 =
         0.04306   -0.01962   -0.01141   -0.00390
AFIX 137
H2A   2    0.091918    0.352941    0.035621    11.00000    0.04860
H2B   2    0.010603    0.317602   -0.040245    11.00000    0.05337
H2C   2    0.058264    0.444495   -0.073289    11.00000    0.05790
AFIX   0
C3    1    0.237475    0.328361   -0.075583    11.00000    0.04183    0.03620 =
         0.02701   -0.01325   -0.00599   -0.00570
C4    1    0.359775    0.405913   -0.074274    11.00000    0.04125    0.03406 =
         0.02782   -0.01043    0.00192   -0.00748
AFIX  23
H4A   2    0.455840    0.377726   -0.096377    11.00000    0.02930
H4B   2    0.336486    0.484535   -0.121707    11.00000    0.03766
AFIX   0
C5    1    0.298359    0.488615    0.047713    11.00000    0.03208    0.02612 =
[truncated: 5,168 more chars]
