# Supplementary material for: Crystal structure of {N 1,N 3-bis­[(1-benzyl-1H-1,2,3-triazol-4-yl)methyl­idene]-2,2-di­methyl­propane-1,3-di­amine}bis­(thio­cyanato-κN)iron(II)
Source: Acta Crystallogr E Crystallogr Commun. 2020 Sep 22;76(Pt 10):1661–4. doi: 10.1107/S2056989020012608 (PMC7534255; doi:10.1107/S2056989020012608)
Supplement: Supplementary file 2 [file e-76-01661-Isup2.hkl]

data_I                                                                          
_shelx_title ' SHI_4396_IGFR OLEX2: imported from CIF'                          
_shelx_refln_list_code          4                                               
_shelx_F_calc_maximum      181.09                                               
_exptl_crystal_F_000       636.00                                               
_reflns_d_resolution_high  0.8400                                               
                                                                                
loop_                                                                           
 _space_group_symop_operation_xyz                                               
 'x, y, z'                                                                      
 '-x, -y, -z'                                                                   
                                                                                
_cell_length_a     8.9656                                                       
_cell_length_b    12.5060                                                       
_cell_length_c    14.2311                                                       
_cell_angle_alpha  67.552                                                       
_cell_angle_beta   85.106                                                       
_cell_angle_gamma  84.087                                                       
                                                                                
_shelx_F_squared_multiplier     1.000                                           
                                                                                
loop_                                                                           
 _refln_index_h                                                                 
 _refln_index_k                                                                 
 _refln_index_l                                                                 
 _refln_F_squared_calc                                                          
 _refln_F_squared_meas                                                          
 _refln_F_squared_sigma                                                         
 _refln_observed_status                                                         
   1   0   0       3318.04       3370.91        22.65 o                         
   2   0   0      10820.37      10546.14        31.28 o                         
   3   0   0        211.46        265.12         7.09 o                         
   4   0   0        693.17        716.38         7.96 o                         
   5   0   0        462.51        488.24         9.90 o                         
   6   0   0          1.95          1.33         1.52 o                         
   7   0   0        462.09        419.35        12.15 o                         
   8   0   0         13.93          0.18         6.10 o                         
   9   0   0        122.43        148.05        17.60 o                         
  10   0   0         10.24         22.14         8.80 o                         
 -10   1   0          2.51          9.81         6.81 o                         
  -9   1   0         39.97         52.95        11.40 o                         
  -8   1   0         91.14         75.82        11.86 o                         
  -7   1   0        650.83        658.55        31.33 o                         
  -6   1   0        695.64        665.54        28.76 o                         
  -5   1   0       1624.71       1664.58        27.23 o                         
  -4   1   0        237.68        211.76         7.30 o                         
  -3   1   0       2695.87       2752.01        23.78 o                         
  -2   1   0        116.19        126.48         5.08 o                         
  -1   1   0       3961.67       3637.54        20.72 o                         
   0   1   0        269.11        212.75         3.15 o                         
   1   1   0         76.79         90.44         2.13 o                         
   2   1   0         77.03         77.41         2.22 o                         
   3   1   0       2767.58       2854.97        14.42 o                         
   4   1   0          5.14          4.68         1.15 o                         
   5   1   0         46.43         52.70         3.48 o                         
   6   1   0        839.36        791.69        11.95 o                         
   7   1   0          4.25          4.99         1.60 o                         
   8   1   0        521.73        598.89        31.95 o                         
   9   1   0        489.27        481.40        31.15 o                         
  10   1   0         78.08         71.34        14.13 o                         
 -10   2   0        242.98        230.68        23.76 o                         
  -9   2   0         36.23         44.42        10.36 o                         
  -8   2   0         32.61         22.66         6.71 o                         
  -7   2   0         53.26         64.11        10.64 o                         
  -6   2   0          0.28         16.92         8.65 o                         
  -5   2   0       1937.26       1938.36        45.47 o                         
  -4   2   0          9.33         13.03         3.89 o                         
  -3   2   0        940.60        954.50        10.21 o                         
  -2   2   0      19329.35      18679.46        82.58 o                         
  -1   2   0       3298.52       3236.18        12.94 o                         
   0   2   0       1290.21       1448.55        10.48 o                         
   1   2   0        857.21        891.34         6.34 o                         
   2   2   0      20345.68      19938.73        43.12 o                         
   3   2   0        218.49        262.47         5.11 o                         
   4   2   0        356.67        296.63         5.55 o                         
   5   2   0         47.90         95.70         4.08 o                         
   6   2   0        458.85        466.98        11.25 o                         
   7   2   0        631.59        593.50        12.30 o                         
   8   2   0          0.05          0.34         2.33 o                         
   9   2   0         11.46         26.18         8.86 o                         
  10   2   0        191.92        228.56        23.48 o                         
 -10   3   0          0.78         31.70        11.96 o                         
  -9   3   0         17.39         20.45         7.76 o                         
  -8   3   0          6.62         13.00         7.42 o                         
  -7   3   0       2325.40       2386.83        27.06 o                         
  -6   3   0        739.08        762.65        15.51 o                         
  -5   3   0        502.96        453.75        22.47 o                         
  -4   3   0        755.56        737.35        12.84 o                         
  -3   3   0        150.22        155.53         4.28 o                         
  -2   3   0         74.52         96.05         2.85 o                         
  -1   3   0       1606.40       1739.28         9.71 o                         
   0   3   0        357.18        358.20         3.95 o                         
   1   3   0       3395.75       3382.76        14.59 o                         
   2   3   0       2070.88       2105.77        19.56 o                         
   3   3   0         67.29         98.30         3.84 o                         
   4   3   0        449.87        463.56         7.17 o                         
   5   3   0       1149.42       1173.62        14.97 o                         
   6   3   0       2253.16       2251.96        19.55 o                         
   7   3   0         23.57         15.10         2.70 o                         
   8   3   0        173.31        194.45        10.16 o                         
   9   3   0        190.91        224.05        21.98 o                         
  10   3   0        106.78         78.85        14.78 o                         
  -9   4   0          2.33         -5.49         8.06 o                         
  -8   4   0         56.62         78.00        12.66 o                         
  -7   4   0         75.73         88.79         5.86 o                         
  -6   4   0         32.64         30.46         4.77 o                         
  -5   4   0        369.88        355.99        19.38 o                         
  -4   4   0        984.63       1008.51        18.58 o                         
  -3   4   0       3988.65       4108.95        24.59 o                         
  -2   4   0       1088.95       1046.08        11.04 o                         
  -1   4   0        904.23        828.83         8.13 o                         
   0   4   0        409.77        411.68         4.91 o                         
   1   4   0       1554.12       1476.93        13.32 o                         
   2   4   0        653.74        599.67         9.76 o                         
   3   4   0         22.65         15.81         1.68 o                         
   4   4   0      13646.86      13870.54        51.70 o                         
   5   4   0         62.37         86.30         4.02 o                         
   6   4   0        114.55        104.59         6.19 o                         
   7   4   0          1.49         -1.08         2.07 o                         
   8   4   0         51.91         57.34         6.72 o                         
   9   4   0          1.64          7.70         7.02 o                         
  10   4   0         19.82         18.40         9.32 o                         
  -9   5   0         52.17         69.41        13.49 o                         
  -8   5   0         43.70         36.85        10.30 o                         
  -7   5   0        626.71        635.12        33.33 o                         
  -6   5   0          1.23          8.04         8.11 o                         
  -5   5   0         32.99         33.20         4.94 o                         
  -4   5   0       1192.13       1199.63        22.10 o                         
  -3   5   0       2542.85       2455.64        20.85 o                         
  -2   5   0         24.21         15.18         1.46 o                         
  -1   5   0        128.74        139.32         3.80 o                         
   0   5   0        451.32        454.00         6.10 o                         
   1   5   0        165.25        155.13         3.62 o                         
   2   5   0        250.74        224.00         4.96 o                         
   3   5   0        163.58        228.46         7.92 o                         
   4   5   0        836.15        784.75        17.89 o                         
   5   5   0        471.58        493.85        10.93 o                         
   6   5   0        725.97        736.08        16.79 o                         
   7   5   0        153.80        150.39         8.23 o                         
   8   5   0         19.35         15.13         3.08 o                         
   9   5   0        121.82        152.20        12.23 o                         
  10   5   0        720.07        718.51        40.87 o                         
  -9   6   0        102.38         90.11        15.79 o                         
  -8   6   0        151.88        150.29        18.06 o                         
  -7   6   0        391.70        406.37        16.48 o                         
  -6   6   0          1.65          3.14         2.10 o                         
  -5   6   0          2.07          6.18         2.09 o                         
  -4   6   0        169.82        172.73         7.44 o                         
  -3   6   0        364.22        342.91         8.56 o                         
  -2   6   0        806.07        860.33        11.63 o                         
  -1   6   0       8449.84       8620.86        58.05 o                         
   0   6   0          4.45         -0.18         0.99 o                         
   1   6   0        223.28        203.08        20.86 o                         
   2   6   0       6293.70       6071.94        28.72 o                         
   3   6   0        284.58        299.22        11.97 o                         
   4   6   0        227.76        202.22         7.54 o                         
   5   6   0         16.51         23.14         4.41 o                         
   6   6   0        741.75        734.32        17.70 o                         
   7   6   0        132.88        138.78         8.29 o                         
   8   6   0        184.53        196.36        10.22 o                         
   9   6   0          9.93         -0.59         2.65 o                         
  -8   7   0        189.28        206.85        21.86 o                         
  -7   7   0         77.78         78.95         8.02 o                         
  -6   7   0        104.57        109.13         7.64 o                         
  -5   7   0        163.84        184.52        10.95 o                         
  -4   7   0          0.72          2.31         1.97 o                         
  -3   7   0       2189.01       2077.41        22.61 o                         
  -2   7   0        863.23        876.75         9.90 o                         
  -1   7   0         87.12         92.98         3.93 o                         
   0   7   0         93.68         82.06         4.04 o                         
   1   7   0         44.31         35.50         2.42 o                         
   2   7   0        268.16        277.81         6.21 o                         
   3   7   0        211.70        218.47        10.25 o                         
   4   7   0         63.54         53.51         3.97 o                         
   5   7   0        246.10        247.55         9.22 o                         
   6   7   0        212.29        200.43        13.89 o                         
   7   7   0          1.75          1.75         2.48 o                         
   8   7   0        509.74        493.70        16.93 o                         
   9   7   0        290.92        259.07        15.26 o                         
  -8   8   0         59.88         49.02        11.53 o                         
  -7   8   0         40.98         44.31         6.74 o                         
  -6   8   0        298.44        261.46        12.54 o                         
  -5   8   0        284.10        293.50        18.41 o                         
  -4   8   0         79.92         84.57         7.27 o                         
  -3   8   0        245.48        248.14         8.42 o                         
  -2   8   0         77.92         74.10         3.11 o                         
  -1   8   0       1957.97       1992.75        18.87 o                         
   0   8   0        608.26        630.76        11.74 o                         
   1   8   0        133.42        124.18         4.65 o                         
   2   8   0        312.90        262.43         6.34 o                         
   3   8   0       2205.02       2156.56        26.16 o                         
   4   8   0        320.42        318.13         9.21 o                         
   5   8   0         53.44         71.66         7.41 o                         
   6   8   0        504.04        511.68        20.09 o                         
   7   8   0         15.30          9.92         3.01 o                         
   8   8   0         73.84         75.10         7.19 o                         
   9   8   0         31.59         21.01         4.43 o                         
  -7   9   0         88.33         91.10         9.47 o                         
  -6   9   0        314.17        271.97        20.76 o                         
  -5   9   0        787.71        820.76        23.74 o                         
  -4   9   0          2.91         -1.34         2.88 o                         
  -3   9   0          4.03          4.52         2.28 o                         
  -2   9   0         67.28         60.30         4.42 o                         
  -1   9   0        613.42        603.63        11.01 o                         
   0   9   0        132.34        146.41         6.05 o                         
   1   9   0         90.04         94.75         4.22 o                         
   2   9   0         47.01         38.72         2.86 o                         
   3   9   0        198.73        212.07        18.52 o                         
   4   9   0        124.30        102.77        13.43 o                         
   5   9   0         10.28         18.85         4.58 o                         
   6   9   0         33.63         21.43         5.19 o                         
   7   9   0        405.49        395.41        15.67 o                         
   8   9   0        296.62        306.07        14.43 o                         
  -6  10   0         83.86        100.68        13.98 o                         
  -5  10   0         21.56         16.13         4.05 o                         
  -4  10   0        284.86        288.18        15.18 o                         
  -3  10   0        524.04        521.73        16.32 o                         
  -2  10   0        225.78        211.35        10.64 o                         
  -1  10   0          8.45         14.10         4.39 o                         
   0  10   0         10.62          6.81         2.70 o                         
   1  10   0        764.89        749.70        20.32 o                         
   2  10   0        318.24        350.97        17.27 o                         
   3  10   0       1111.85       1034.64        42.77 o                         
   4  10   0         26.26         29.25         8.28 o                         
   5  10   0        152.02        191.83        19.41 o                         
   6  10   0        509.43        526.67        22.52 o                         
   7  10   0          0.36         -1.65         3.49 o                         
  -5  11   0        153.93        160.88        16.05 o                         
  -4  11   0        404.09        403.93        19.23 o                         
  -3  11   0        160.37        170.33        10.13 o                         
  -2  11   0          9.41          6.84         2.85 o                         
  -1  11   0        117.82        140.05         9.33 o                         
   0  11   0         11.49         10.05         4.44 o                         
   1  11   0        186.47        202.96        11.48 o                         
   2  11   0         66.69         59.02         8.24 o                         
   3  11   0        128.21        130.45        16.46 o                         
   4  11   0         12.93         11.62         7.60 o                         
   5  11   0          1.59          1.93         6.47 o                         
   6  11   0         18.89         20.14         8.49 o                         
   7  11   0         43.89         47.86         7.99 o                         
  -4  12   0         11.32         16.44         5.45 o                         
  -3  12   0          1.23         14.67         5.54 o                         
  -2  12   0        147.42        150.27        10.30 o                         
  -1  12   0        218.04        195.98        11.64 o                         
   0  12   0         64.81         70.75         7.46 o                         
   1  12   0        284.71        289.61        17.31 o                         
   2  12   0          6.40          8.95         6.68 o                         
   3  12   0        185.63        197.99        21.19 o                         
   4  12   0        209.39        226.54        23.33 o                         
   5  12   0        153.56        173.65        20.63 o                         
  -2  13   0         56.71         50.17         6.60 o                         
  -1  13   0        495.75        520.33        19.89 o                         
   0  13   0          7.50         11.61         5.28 o                         
   1  13   0         29.99         34.55         9.75 o                         
   2  13   0          6.11         -5.79         8.40 o                         
   3  13   0         37.37         49.24        11.86 o                         
   4  13   0         37.43         37.00        10.52 o                         
  -3 -13   1        354.40        368.33        31.09 o                         
  -2 -13   1         18.25         33.27         8.02 o                         
  -1 -13   1         60.14         57.54         9.14 o                         
   0 -13   1          3.80          6.34         4.61 o                         
   1 -13   1         10.75         11.01         6.64 o                         
  -5 -12   1         22.02          8.40         6.68 o                         
  -4 -12   1         31.43         21.43         8.49 o                         
  -3 -12   1          9.94          6.56         6.62 o                         
  -2 -12   1          1.28          4.18         7.11 o                         
  -1 -12   1        150.64        199.18        14.87 o                         
   0 -12   1         25.16         23.95         8.62 o                         
   1 -12   1        394.38        393.92        22.96 o                         
   2 -12   1        263.68        258.85        16.90 o                         
   3 -12   1          2.32         11.70         5.13 o                         
  -6 -11   1        114.56        122.73        17.17 o                         
  -5 -11   1         97.67        110.00        16.07 o                         
  -4 -11   1         11.57          5.49         6.19 o                         
  -3 -11   1        299.65        306.01        21.66 o                         
  -2 -11   1        240.27        249.97        15.85 o                         
  -1 -11   1        284.32        274.80        16.46 o                         
   0 -11   1         31.86         28.33         6.68 o                         
   1 -11   1          0.17          1.41         3.19 o                         
   2 -11   1         53.46         45.70         5.63 o                         
   3 -11   1         57.31         60.56         7.80 o                         
   4 -11   1         59.97         81.49        13.31 o                         
   5 -11   1        202.08        202.48        15.13 o                         
  -7 -10   1          2.01          8.62         3.69 o                         
  -6 -10   1         62.86         70.36         8.81 o                         
  -5 -10   1         37.88         39.98         9.93 o                         
  -4 -10   1        375.75        377.16        27.19 o                         
  -3 -10   1          0.81          7.38         4.42 o                         
  -2 -10   1         57.19         55.31         7.87 o                         
  -1 -10   1        217.21        250.57        28.01 o                         
   0 -10   1        640.29        658.77        19.33 o                         
   1 -10   1        123.64        115.88         8.91 o                         
   2 -10   1         21.32         29.80         4.34 o                         
   3 -10   1        270.67        295.51        15.88 o                         
   4 -10   1        209.88        203.33        13.20 o                         
   5 -10   1        212.43        211.73        13.34 o                         
   6 -10   1         39.32         31.76         8.12 o                         
  -8  -9   1        162.05        174.67        11.73 o                         
  -7  -9   1         17.24         23.93         4.80 o                         
  -6  -9   1        608.16        652.37        23.91 o                         
  -5  -9   1        910.97        866.67        48.92 o                         
  -4  -9   1         43.00         28.33         8.46 o                         
  -3  -9   1        540.50        590.15        21.77 o                         
  -2  -9   1        237.37        241.30         9.00 o                         
  -1  -9   1         19.61         20.53         4.45 o                         
   0  -9   1          0.34         -1.84         2.38 o                         
   1  -9   1        390.60        403.26        10.56 o                         
   2  -9   1          7.62          7.98         2.76 o                         
   3  -9   1         12.47         16.49         4.37 o                         
   4  -9   1         27.58         20.22         4.35 o                         
   5  -9   1        144.55        171.05        11.44 o                         
   6  -9   1         94.82         81.34        11.68 o                         
   7  -9   1        136.69        171.99        19.65 o                         
  -8  -8   1        118.57        133.04         9.46 o                         
  -7  -8   1         92.18        112.82         8.41 o                         
  -6  -8   1          0.05          3.59         3.57 o                         
  -5  -8   1         18.38         18.87         4.77 o                         
  -4  -8   1          2.53          1.43         2.72 o                         
  -3  -8   1        298.30        320.48        15.17 o                         
  -2  -8   1       1833.09       1798.63        21.50 o                         
  -1  -8   1        659.68        595.99        33.04 o                         
   0  -8   1        357.46        370.12        12.78 o                         
   1  -8   1        919.53        988.70        15.59 o                         
   2  -8   1        103.91         91.28         3.66 o                         
   3  -8   1        273.87        268.42         8.73 o                         
   4  -8   1         31.55         30.16         5.56 o                         
   5  -8   1        401.44        394.73        15.93 o                         
   6  -8   1        255.39        273.28        11.45 o                         
   7  -8   1        300.87        328.97        26.31 o                         
  -9  -7   1          1.11         -1.45         3.19 o                         
  -8  -7   1        302.28        309.63        13.59 o                         
  -7  -7   1        260.68        247.54        11.83 o                         
  -6  -7   1        137.76        127.57         8.07 o                         
  -5  -7   1        237.80        230.50        12.62 o                         
  -4  -7   1       1704.37       1721.71        18.22 o                         
  -3  -7   1        626.09        673.93        20.32 o                         
  -2  -7   1          3.64          1.37         2.77 o                         
  -1  -7   1        296.72        289.99         6.75 o                         
   0  -7   1        385.49        420.66        12.64 o                         
   1  -7   1       1546.76       1509.89        22.30 o                         
   2  -7   1          3.22         24.14         2.69 o                         
   3  -7   1        193.89        221.45        11.28 o                         
   4  -7   1        145.39        130.88         8.64 o                         
   5  -7   1          1.48         -0.45         2.09 o                         
   6  -7   1          6.19         16.68         3.25 o                         
   7  -7   1         39.53         35.00         5.65 o                         
   8  -7   1         76.26         84.89        15.21 o                         
  -9  -6   1        163.68        198.51        14.52 o                         
  -8  -6   1         33.14         34.72         6.06 o                         
  -7  -6   1        746.48        750.29        19.29 o                         
  -6  -6   1        191.97        200.32         9.63 o                         
  -5  -6   1        504.95        500.50        16.82 o                         
  -4  -6   1         70.22         83.16         4.63 o                         
  -3  -6   1          0.08          0.97         0.83 o                         
  -2  -6   1       1670.22       1670.70        22.54 o                         
  -1  -6   1        113.65        127.52         4.04 o                         
   0  -6   1        640.89        614.81         9.61 o                         
   1  -6   1        249.37        218.61         4.78 o                         
   2  -6   1        999.00       1029.44        11.83 o                         
   3  -6   1       1549.57       1533.77        26.89 o                         
   4  -6   1        420.17        418.59        14.06 o                         
   5  -6   1         52.75         51.47         6.93 o                         
   6  -6   1         14.33         17.96         3.06 o                         
   7  -6   1        383.10        382.86        15.79 o                         
   8  -6   1        164.56        142.35        17.75 o                         
   9  -6   1         91.59         87.47        14.90 o                         
 -10  -5   1         24.68         18.24         7.91 o                         
  -9  -5   1        464.16        501.75        36.61 o                         
  -8  -5   1        237.73        210.71        10.35 o                         
  -7  -5   1        176.21        189.52         9.42 o                         
  -6  -5   1        524.24        549.35        14.94 o                         
  -5  -5   1         24.39         18.56         2.60 o                         
  -4  -5   1       1304.26       1221.55        17.35 o                         
  -3  -5   1        156.38        205.48         5.16 o                         
  -2  -5   1       1264.61       1359.85        15.84 o                         
  -1  -5   1       3476.52       3533.89        23.05 o                         
   0  -5   1        410.00        409.88         5.89 o                         
   1  -5   1       1123.90       1133.34        15.84 o                         
   2  -5   1         81.05         82.30         3.55 o                         
   3  -5   1          6.65          9.34         2.04 o                         
   4  -5   1        927.31        871.27        14.55 o                         
   5  -5   1         28.55         25.10         2.73 o                         
   6  -5   1        613.06        631.26        14.17 o                         
   7  -5   1          0.38          5.76         2.15 o                         
   8  -5   1        201.88        169.27        18.82 o                         
   9  -5   1        163.21        205.69        22.17 o                         
 -10  -4   1        237.35        234.11        24.19 o                         
  -9  -4   1          1.55          6.02         3.89 o                         
  -8  -4   1         93.41        114.33         9.14 o                         
  -7  -4   1          7.67          4.24         2.52 o                         
  -6  -4   1       1512.28       1481.47        23.28 o                         
  -5  -4   1          1.36          2.82         1.31 o                         
  -4  -4   1         24.87         52.56         3.62 o                         
  -3  -4   1        176.65        160.56         3.89 o                         
  -2  -4   1        904.78        961.74         8.39 o                         
  -1  -4   1       1105.32       1068.52        10.68 o                         
   0  -4   1        160.52        153.16         2.77 o                         
   1  -4   1        448.92        429.83         5.71 o                         
   2  -4   1       3361.41       3292.50        20.54 o                         
   3  -4   1        559.87        627.57         9.96 o                         
   4  -4   1        810.20        749.66        14.10 o                         
   5  -4   1       1135.18       1091.95        13.26 o                         
   6  -4   1        291.81        273.90         8.72 o                         
   7  -4   1        406.57        420.83        10.82 o                         
   8  -4   1         47.88         43.26        10.30 o                         
   9  -4   1         14.55          5.46         7.05 o                         
 -10  -3   1         18.42         15.91         6.50 o                         
  -9  -3   1        224.63        238.74        22.04 o                         
  -8  -3   1         74.86         64.29         5.19 o                         
  -7  -3   1        265.49        247.00         9.62 o                         
  -6  -3   1       3269.52       3193.51        30.55 o                         
  -5  -3   1        316.33        322.65         7.31 o                         
  -4  -3   1       2453.28       2529.11        21.50 o                         
  -3  -3   1       2647.11       2641.70        17.72 o                         
  -2  -3   1         57.57         85.99         2.26 o                         
  -1  -3   1        959.90        994.44         8.08 o                         
   0  -3   1       5954.61       5860.36        24.85 o                         
   1  -3   1       6376.19       6509.19        22.54 o                         
   2  -3   1        647.03        710.79         9.22 o                         
   3  -3   1         52.11         49.32         2.93 o                         
   4  -3   1        338.81        333.61         9.30 o                         
   5  -3   1        344.18        371.66         9.55 o                         
   6  -3   1        326.19        346.17        21.52 o                         
   7  -3   1        534.20        584.02        30.35 o                         
   8  -3   1        251.37        215.99        20.30 o                         
   9  -3   1          4.31          0.31         6.96 o                         
  10  -3   1          1.47          2.45         6.32 o                         
 -10  -2   1          3.77         15.88         8.12 o                         
  -9  -2   1         23.21         16.56         7.85 o                         
  -8  -2   1        853.84        935.24        40.19 o                         
  -7  -2   1        462.48        478.14        10.14 o                         
  -6  -2   1        706.17        695.18        12.72 o                         
  -5  -2   1        175.06        196.90         6.74 o                         
  -4  -2   1        466.46        455.37         7.00 o                         
  -3  -2   1       1115.23       1143.64        10.01 o                         
  -2  -2   1       1601.92       1649.10        14.44 o                         
  -1  -2   1      14858.74      14756.11        34.43 o                         
   0  -2   1       6091.38       6024.17        14.98 o                         
   1  -2   1      19568.75      19266.53        39.12 o                         
   3  -2   1         47.80         51.44         2.93 o                         
   4  -2   1       2536.79       2508.53        56.83 o                         
   5  -2   1       1047.46        982.89        18.47 o                         
   6  -2   1       2745.99       2599.30        57.55 o                         
   7  -2   1        637.43        603.82        30.35 o                         
   8  -2   1          2.52          2.51         5.15 o                         
   9  -2   1         71.98         55.65        11.56 o                         
  10  -2   1          0.24         -8.43         8.43 o                         
 -10  -1   1         21.34         11.25         7.39 o                         
  -9  -1   1         22.91         23.91         8.83 o                         
  -8  -1   1        160.57        161.63        17.11 o                         
  -7  -1   1        673.19        671.43        35.75 o                         
  -6  -1   1       1480.88       1440.47        16.12 o                         
  -5  -1   1       2551.15       2457.37        17.11 o                         
  -4  -1   1        199.33        174.82         3.78 o                         
  -3  -1   1        436.88        460.91         5.15 o                         
  -2  -1   1       4237.94       4069.00        12.45 o                         
  -1  -1   1       8575.11       8011.80        31.08 o                         
   0  -1   1        644.85        668.95         6.26 o                         
   1  -1   1        123.06        163.75         4.04 o                         
   2  -1   1        373.01        398.37        32.93 o                         
   3  -1   1        201.21        176.62         7.50 o                         
   4  -1   1         38.72         43.04         4.38 o                         
   5  -1   1          6.12          5.41         2.05 o                         
   6  -1   1        290.28        275.01        18.64 o                         
   7  -1   1         81.98         96.42        12.91 o                         
   8  -1   1        887.01        815.40        37.86 o                         
   9  -1   1         13.37         10.82         6.81 o                         
  10  -1   1        103.52        121.53        17.26 o                         
 -10   0   1        193.90        270.56        25.69 o                         
  -9   0   1        113.75        148.63        17.69 o                         
  -8   0   1          1.52          1.20         6.56 o                         
  -7   0   1        104.63        108.89         5.78 o                         
  -6   0   1        559.52        569.68        12.25 o                         
  -5   0   1         71.58         63.26         4.54 o                         
  -4   0   1       1165.75       1153.38        12.85 o                         
  -3   0   1       1208.91       1212.67        10.47 o                         
  -2   0   1       8705.97       8901.21        40.60 o                         
  -1   0   1       1049.25        995.61         5.86 o                         
   0   0   1        424.41        146.85       144.33 o                         
   1   0   1       6697.95       6579.21        31.72 o                         
   2   0   1       4551.90       4698.32        41.34 o                         
   3   0   1        688.13        781.17         9.83 o                         
   4   0   1       1190.81       1170.57        14.15 o                         
   5   0   1        547.61        579.66        15.03 o                         
   6   0   1       2678.00       2655.37        36.47 o                         
   7   0   1        250.92        209.89        19.77 o                         
   8   0   1        210.55        234.32        20.63 o                         
   9   0   1        114.90        141.00        17.29 o                         
  10   0   1          5.75          5.30         7.54 o                         
 -10   1   1         70.29         72.38        13.92 o                         
  -9   1   1        123.15         93.26        14.44 o                         
  -8   1   1        294.97        270.13        22.04 o                         
  -7   1   1        648.22        635.92        28.42 o                         
  -6   1   1          0.76          1.20         1.35 o                         
  -5   1   1       2689.59       2624.84        24.88 o                         
  -4   1   1        546.26        465.52         9.59 o                         
  -3   1   1         17.92         33.88         2.46 o                         
  -2   1   1       4750.65       4638.67        52.13 o                         
  -1   1   1       4206.81       3927.27        29.89 o                         
   1   1   1       1888.52       1871.23        14.16 o                         
   2   1   1       2158.80       2103.38        19.05 o                         
   3   1   1       2592.00       2648.27        25.66 o                         
   4   1   1         16.03          7.69         1.32 o                         
   5   1   1        154.53        178.37         8.28 o                         
   6   1   1        356.11        352.67         8.72 o                         
   7   1   1        438.84        463.11         9.06 o                         
   8   1   1        196.62        206.52         7.76 o                         
   9   1   1         12.61         10.09         6.74 o                         
  10   1   1        253.72        246.19        24.13 o                         
 -10   2   1         38.92         36.79        11.50 o                         
  -9   2   1         91.31        124.38        16.92 o                         
  -8   2   1          4.95          8.62         5.40 o                         
  -7   2   1        386.60        358.58        23.91 o                         
  -6   2   1       1017.35        997.08        20.79 o                         
  -5   2   1         33.70         38.77         6.82 o                         
  -4   2   1        171.98        151.12         7.28 o                         
  -3   2   1       3682.49       3806.01        53.34 o                         
  -2   2   1      10142.53       9826.50        66.13 o                         
  -1   2   1       2025.23       1950.41        18.11 o                         
   0   2   1       3733.12       3551.61        15.92 o                         
   1   2   1       7331.05       7398.10        26.54 o                         
   2   2   1       2826.84       2784.37        24.68 o                         
   3   2   1       9553.98       9288.41        47.56 o                         
   4   2   1       5616.99       5639.34        28.26 o                         
   5   2   1       1480.40       1612.98        24.14 o                         
   6   2   1        503.02        501.06        13.58 o                         
   7   2   1        328.36        336.45         7.73 o                         
   8   2   1        774.80        748.19        17.68 o                         
   9   2   1        227.36        263.48        23.58 o                         
  10   2   1        442.45        433.79        31.79 o                         
 -10   3   1          6.07         11.96         8.62 o                         
  -9   3   1        165.25        150.90        18.64 o                         
  -8   3   1        119.45         92.22        13.64 o                         
  -7   3   1       1121.75       1067.44        41.39 o                         
  -6   3   1        134.49        127.31         8.95 o                         
  -5   3   1       1288.65       1292.04        17.55 o                         
  -4   3   1       2679.32       2739.44        55.45 o                         
  -3   3   1       2998.70       2987.55        17.55 o                         
  -2   3   1        901.06        850.53         8.91 o                         
  -1   3   1         23.74         35.07         2.14 o                         
   0   3   1       1158.53       1176.64        12.10 o                         
   1   3   1       6105.78       6237.19        29.64 o                         
   2   3   1      18531.75      17837.40        83.65 o                         
   3   3   1       5741.79       5880.43        28.84 o                         
   4   3   1       2157.05       2315.32        21.70 o                         
   5   3   1        559.62        591.86         9.11 o                         
   6   3   1          7.71          6.20         1.37 o                         
   7   3   1        364.61        378.16         9.16 o                         
   8   3   1         38.74         44.60         5.17 o                         
   9   3   1        319.31        364.29        27.50 o                         
  10   3   1        376.97        365.51        29.31 o                         
  -9   4   1        539.01        531.50        34.61 o                         
  -8   4   1         89.89         99.95        14.50 o                         
  -7   4   1        331.99        345.95        24.43 o                         
  -6   4   1        108.65        104.01         5.19 o                         
  -5   4   1       1117.62       1116.54        15.80 o                         
  -4   4   1       2024.91       2054.31        37.20 o                         
  -3   4   1        345.87        336.81         6.63 o                         
  -2   4   1       2466.46       2582.35        15.91 o                         
  -1   4   1       4886.20       4781.91        20.98 o                         
   0   4   1       5922.04       5890.40        31.79 o                         
   1   4   1       2083.53       2006.57        16.74 o                         
   2   4   1        516.93        574.63         8.29 o                         
   3   4   1        110.61         97.46         3.70 o                         
   4   4   1        960.94        906.16        12.95 o                         
   5   4   1       5558.52       5495.34        38.93 o                         
   6   4   1       1630.11       1707.06        19.85 o                         
   7   4   1        206.34        189.19         7.02 o                         
   8   4   1        770.82        701.91        16.98 o                         
   9   4   1         85.85         71.99        12.51 o                         
  10   4   1        295.26        323.26        27.99 o                         
  -9   5   1         12.70         13.92         7.85 o                         
  -8   5   1         46.90         46.88        10.98 o                         
  -7   5   1         88.01         88.91        13.74 o                         
  -6   5   1       1270.76       1265.50        20.67 o                         
  -5   5   1        312.88        314.55        21.03 o                         
  -4   5   1        588.62        623.75        17.25 o                         
  -3   5   1       2128.08       2081.48        20.66 o                         
  -2   5   1        105.60        109.28         3.74 o                         
  -1   5   1        224.53        219.19         5.02 o                         
   0   5   1        885.46        827.29         8.61 o                         
   1   5   1         54.08         58.93         2.53 o                         
   2   5   1        121.15        149.21        13.06 o                         
   3   5   1        958.01        952.18        13.71 o                         
   4   5   1       4152.55       4360.28        35.66 o                         
   5   5   1        306.43        306.33        14.49 o                         
   6   5   1        644.77        644.48        15.46 o                         
   7   5   1        981.16       1026.29        20.46 o                         
   8   5   1         32.51         23.96         3.62 o                         
   9   5   1         13.38         19.24         3.73 o                         
  10   5   1         84.32         98.90        16.07 o                         
  -9   6   1        188.48        188.21        21.83 o                         
  -8   6   1         32.44         37.40        10.58 o                         
  -7   6   1        317.79        341.78        25.45 o                         
  -6   6   1         52.48         59.92         5.35 o                         
  -5   6   1       1488.29       1405.34        49.16 o                         
  -4   6   1        371.90        350.97         9.43 o                         
  -3   6   1          1.08          0.94         1.62 o                         
  -2   6   1        137.95        123.06         4.40 o                         
  -1   6   1        505.79        508.99         7.75 o                         
   0   6   1        320.34        337.38         8.40 o                         
   1   6   1        170.17        166.04         4.77 o                         
   2   6   1        473.82        424.37        14.10 o                         
   3   6   1       1827.36       1811.57        23.83 o                         
   4   6   1          9.58         22.56        14.67 o                         
   5   6   1       1883.29       1844.53        32.46 o                         
   6   6   1        314.27        314.48        11.47 o                         
   7   6   1        363.20        387.75        13.35 o                         
   8   6   1        635.60        638.30        17.85 o                         
   9   6   1          6.15          2.97         2.75 o                         
  10   6   1         87.19        103.10        16.46 o                         
  -8   7   1        271.40        283.75        25.97 o                         
  -7   7   1        285.92        282.75        20.31 o                         
  -6   7   1        174.73        167.21        11.22 o                         
  -5   7   1        162.53        142.53         8.67 o                         
  -3   7   1        810.73        835.15        14.09 o                         
  -2   7   1       1337.78       1359.45        15.50 o                         
  -1   7   1       1721.74       1714.29        16.57 o                         
   0   7   1        689.33        647.07        11.29 o                         
   1   7   1        617.54        574.68        10.28 o                         
   2   7   1          5.39         33.59         5.71 o                         
   3   7   1        436.88        452.00        12.98 o                         
   4   7   1          9.80          9.18         5.61 o                         
   5   7   1       1072.20       1090.65        19.68 o                         
   6   7   1        641.71        655.76        17.34 o                         
   7   7   1         78.40         54.75         5.48 o                         
   8   7   1         42.75         42.72         5.92 o                         
   9   7   1        114.05        106.79         8.19 o                         
  -8   8   1        142.25        145.14        19.77 o                         
  -7   8   1        342.08        381.00        18.14 o                         
  -6   8   1          7.73          3.59         3.80 o                         
  -5   8   1        178.20        172.10         8.56 o                         
  -4   8   1         34.11         31.89         3.45 o                         
  -3   8   1        159.44        162.59         6.78 o                         
  -2   8   1        142.25        143.17         6.13 o                         
  -1   8   1        359.81        349.64         8.05 o                         
   0   8   1         32.38         33.84         2.98 o                         
   1   8   1        629.16        650.08        11.68 o                         
   2   8   1        986.85        966.27        21.53 o                         
   3   8   1       2255.04       2283.64        38.65 o                         
   4   8   1         42.10         43.28         5.77 o                         
   5   8   1        269.59        274.68        14.16 o                         
   6   8   1         20.24         23.90         5.22 o                         
   7   8   1        284.86        261.67        12.07 o                         
   8   8   1        170.20        204.41        11.21 o                         
   9   8   1        357.46        344.81        16.13 o                         
  -7   9   1         89.15         71.01         8.62 o                         
  -6   9   1         33.86         20.39         7.11 o                         
  -5   9   1        769.62        794.36        27.15 o                         
  -4   9   1        274.79        287.29         9.65 o                         
  -3   9   1          1.34         12.74         2.43 o                         
  -2   9   1        546.76        545.94        12.75 o                         
  -1   9   1        458.96        448.66         9.62 o                         
   0   9   1        177.63        161.99         6.51 o                         
   1   9   1       2146.93       2163.55        22.29 o                         
   2   9   1         50.27         56.26         2.61 o                         
   3   9   1        554.55        554.78        12.20 o                         
   4   9   1          3.43          3.16         4.66 o                         
   5   9   1        279.70        274.74        16.16 o                         
   6   9   1        410.71        375.72        18.07 o                         
   7   9   1         22.59         19.90         4.01 o                         
   8   9   1         33.85         41.45         5.61 o                         
  -6  10   1        113.36        120.89        15.08 o                         
  -5  10   1        139.75        138.23        10.31 o                         
  -4  10   1         38.49         51.34         5.86 o                         
  -3  10   1         24.43         28.19         4.00 o                         
  -2  10   1        859.63        862.25        17.04 o                         
  -1  10   1        317.58        315.74        10.02 o                         
   0  10   1        337.47        313.67         9.57 o                         
   1  10   1          8.05         14.46         2.86 o                         
   2  10   1        235.80        235.92         8.72 o                         
   3  10   1       1398.52       1316.27        47.03 o                         
   4  10   1         65.02         50.31        10.21 o                         
   5  10   1         87.20        109.51        14.65 o                         
   6  10   1         89.36        109.40        10.57 o                         
   7  10   1        702.33        697.64        21.41 o                         
   8  10   1          7.46          7.82         3.87 o                         
  -5  11   1         24.14          5.46         4.91 o                         
  -4  11   1        359.07        392.30        14.57 o                         
  -3  11   1        382.93        361.82        11.97 o                         
  -2  11   1        257.81        260.64         9.96 o                         
  -1  11   1          5.84          6.89         2.03 o                         
   0  11   1          1.36         -2.29         2.85 o                         
   1  11   1        146.46        153.65        13.41 o                         
   2  11   1        402.55        434.54        20.31 o                         
   3  11   1         99.33        146.55        17.32 o                         
   4  11   1         63.60         64.51        12.29 o                         
   5  11   1        340.09        344.08        26.83 o                         
   6  11   1          1.06         10.24         6.93 o                         
   7  11   1         28.40         45.17         7.60 o                         
  -4  12   1          4.13         -0.24         4.43 o                         
  -3  12   1        106.49        120.99         9.01 o                         
  -2  12   1          2.34          5.40         5.49 o                         
  -1  12   1         18.90         23.39         5.69 o                         
   0  12   1         23.95         21.31         6.04 o                         
   1  12   1          2.99          8.07         8.57 o                         
   2  12   1          6.27         -0.76         3.95 o                         
   3  12   1          3.98          3.28         7.02 o                         
   4  12   1        542.97        561.82        35.38 o                         
   5  12   1        475.42        457.64        32.34 o                         
   6  12   1          0.63         -5.30         7.05 o                         
  -3  13   1         11.32         20.92         6.73 o                         
  -2  13   1        146.34        154.31        13.39 o                         
  -1  13   1        367.22        388.09        28.48 o                         
   0  13   1        238.56        238.99        16.79 o                         
   1  13   1         47.65         41.44         7.76 o                         
   2  13   1         13.34         25.54         8.98 o                         
   3  13   1        243.71        261.73        25.48 o                         
   4  13   1         15.93         18.82         9.07 o                         
   0  14   1         60.27         51.60         9.78 o                         
   1  14   1         68.37         65.30        13.28 o                         
  -4 -12   2          0.98          6.41         6.93 o                         
  -3 -12   2        439.48        480.83        23.83 o                         
  -2 -12   2         39.05         34.49         7.52 o                         
  -1 -12   2         98.20        100.04        11.28 o                         
   0 -12   2         62.44         72.47         9.37 o                         
   1 -12   2         17.44          3.43         5.27 o                         
   2 -12   2         12.95         17.14         7.54 o                         
   3 -12   2         66.31         87.13        14.41 o                         
  -6 -11   2        131.09        146.98        19.53 o                         
  -5 -11   2          0.41          2.30         5.27 o                         
  -4 -11   2         65.63         49.67        10.21 o                         
  -3 -11   2        192.03        188.38        14.34 o                         
  -2 -11   2         98.64        134.21        12.27 o                         
  -1 -11   2        107.52        118.60        28.33 o                         
   0 -11   2        455.51        462.74        21.42 o                         
   1 -11   2        261.73        288.96        24.13 o                         
   2 -11   2          3.11          3.71         4.84 o                         
   3 -11   2        103.95         91.52        13.61 o                         
   4 -11   2          0.22         -6.44         6.44 o                         
  -7 -10   2         74.12         82.35         8.08 o                         
  -6 -10   2         96.35         87.90        14.84 o                         
  -5 -10   2         52.13         47.80         9.72 o                         
  -4 -10   2         14.54         15.16         4.99 o                         
  -3 -10   2         39.02         29.32         6.01 o                         
  -2 -10   2        128.03        127.22        11.31 o                         
  -1 -10   2        586.99        584.74        41.45 o                         
   0 -10   2        237.02        239.29        14.68 o                         
   1 -10   2          8.09          3.18         5.58 o                         
   2 -10   2         41.34         44.70         9.20 o                         
   3 -10   2         77.46        101.35         9.99 o                         
   4 -10   2         42.21         39.24         6.36 o                         
   5 -10   2        249.93        291.47        15.98 o                         
   6 -10   2         54.85         44.00        10.79 o                         
  -7  -9   2          2.45          3.78         3.91 o                         
  -6  -9   2        284.34        270.89        17.61 o                         
  -5  -9   2        101.32         92.80        13.49 o                         
  -4  -9   2        191.57        202.97        19.79 o                         
  -3  -9   2         29.58         27.40         5.60 o                         
  -2  -9   2        536.98        525.55        20.83 o                         
  -1  -9   2        166.81        203.39        12.94 o                         
   0  -9   2        121.81        108.20         9.51 o                         
   1  -9   2        660.25        671.65        22.65 o                         
   2  -9   2        320.81        349.89        16.79 o                         
   3  -9   2        197.22        192.36        13.11 o                         
   4  -9   2        111.71         94.85         8.87 o                         
   5  -9   2         72.05         64.19         7.36 o                         
   6  -9   2         15.34         15.13         4.51 o                         
  -8  -8   2         29.50         28.47         4.99 o                         
  -7  -8   2         80.85         85.03         7.58 o                         
  -6  -8   2        863.22        884.33        22.28 o                         
  -5  -8   2        157.64        166.50        11.49 o                         
  -4  -8   2        387.46        408.86        22.76 o                         
  -3  -8   2         30.66         25.62         3.34 o                         
  -2  -8   2         24.97         22.58         2.78 o                         
  -1  -8   2         44.07         37.03         3.29 o                         
   0  -8   2         73.01         59.77         6.88 o                         
   1  -8   2        441.08        420.27        10.14 o                         
   2  -8   2        131.06        134.78         6.75 o                         
   3  -8   2        312.61        313.60         9.93 o                         
   4  -8   2        152.38        162.10         7.76 o                         
   5  -8   2        107.51        104.52         8.67 o                         
   6  -8   2         94.12        104.26         7.32 o                         
   7  -8   2        296.97        264.31        23.61 o                         
  -9  -7   2          0.20          1.35         3.96 o                         
  -8  -7   2         14.44         14.45         3.89 o                         
  -7  -7   2         82.50         99.49         7.70 o                         
  -6  -7   2        122.24        108.04         7.88 o                         
  -5  -7   2          0.36          0.40         3.27 o                         
  -4  -7   2       1906.17       1829.25        19.58 o                         
  -3  -7   2        228.75        243.36        12.72 o                         
  -2  -7   2       1263.73       1284.18        19.39 o                         
  -1  -7   2         71.30         97.59         5.57 o                         
   0  -7   2        181.75        150.74         7.75 o                         
   1  -7   2        844.18        858.20        10.58 o                         
   2  -7   2        920.28        944.28        13.29 o                         
   3  -7   2        372.26        401.92        11.06 o                         
   4  -7   2        144.83        138.97        10.73 o                         
   5  -7   2         37.14         41.27        12.31 o                         
   6  -7   2         19.90         19.42         3.20 o                         
   7  -7   2        480.63        520.09        31.73 o                         
   8  -7   2          3.39          0.80         5.55 o                         
  -9  -6   2        214.06        218.31        15.22 o                         
  -8  -6   2        196.19        204.91        10.98 o                         
  -7  -6   2          3.84          3.61         2.68 o                         
  -6  -6   2        351.14        368.62        13.24 o                         
  -5  -6   2        164.59        179.69         6.79 o                         
  -4  -6   2       1606.73       1627.61        19.01 o                         
  -3  -6   2        269.47        256.56         9.40 o                         
  -2  -6   2        247.06        282.81         7.50 o                         
  -1  -6   2        167.04        171.09         5.49 o                         
   0  -6   2        214.74        223.11         5.90 o                         
   1  -6   2         88.27         88.25         3.39 o                         
   2  -6   2          2.10          2.98         1.85 o                         
   3  -6   2        131.99        132.40         6.21 o                         
   4  -6   2       1354.46       1400.27        32.71 o                         
   5  -6   2        180.07        169.38         8.09 o                         
   6  -6   2        112.92        123.20         7.04 o                         
   7  -6   2        260.10        288.80        13.66 o                         
   8  -6   2        101.80        105.62        15.11 o                         
  -9  -5   2          5.41         11.75         7.08 o                         
  -8  -5   2         18.54         30.67         6.02 o                         
  -7  -5   2        673.26        684.23        17.93 o                         
  -6  -5   2          4.78          3.68         2.30 o                         
  -5  -5   2          5.68          3.76         1.68 o                         
  -4  -5   2        243.77        246.01         6.94 o                         
  -3  -5   2          2.84          6.95         1.09 o                         
  -2  -5   2        414.26        357.87         8.21 o                         
  -1  -5   2       1362.25       1325.98        15.72 o                         
   0  -5   2      11722.24      11964.18        56.25 o                         
   1  -5   2        255.71        269.47         7.09 o                         
   2  -5   2        118.10         58.44         2.88 o                         
   3  -5   2        583.50        682.45        16.92 o                         
   4  -5   2        248.91        293.32         9.08 o                         
   5  -5   2        655.82        652.52        14.29 o                         
   6  -5   2         28.54         32.32         2.82 o                         
   7  -5   2         45.08         57.24         6.24 o                         
   8  -5   2         45.20         53.84        10.91 o                         
   9  -5   2        167.86        149.64        19.04 o                         
 -10  -4   2         52.27         49.21        11.71 o                         
  -9  -4   2        484.81        476.07        21.75 o                         
  -8  -4   2        151.49        133.00        13.17 o                         
  -7  -4   2         38.65         66.99         8.17 o                         
  -6  -4   2        461.88        475.47        13.54 o                         
  -5  -4   2        454.08        413.94         9.93 o                         
  -4  -4   2        141.26        143.07         4.80 o                         
  -3  -4   2        158.19        174.04         4.33 o                         
  -2  -4   2       1772.04       1670.12        12.92 o                         
  -1  -4   2        372.93        336.09         5.43 o                         
   0  -4   2       1562.72       1620.41        11.48 o                         
   1  -4   2         62.17         66.31         3.15 o                         
   2  -4   2        461.07        476.36         8.90 o                         
   3  -4   2         19.58         25.37         2.32 o                         
   4  -4   2        371.61        366.70         9.34 o                         
   5  -4   2        205.16        191.61         7.18 o                         
   6  -4   2       1401.33       1365.88        17.84 o                         
   7  -4   2         55.25         56.53         5.11 o                         
   8  -4   2         56.82         68.61        12.17 o                         
   9  -4   2         72.99         48.96        10.95 o                         
 -10  -3   2         76.71         96.88        16.16 o                         
  -9  -3   2         20.19         22.17         8.62 o                         
  -8  -3   2        101.74         87.18        15.10 o                         
  -7  -3   2          1.36          1.32         6.07 o                         
  -6  -3   2         81.01         78.31         4.47 o                         
  -5  -3   2        371.86        349.98         8.88 o                         
  -4  -3   2         54.72         52.59         2.36 o                         
  -3  -3   2         58.24         59.59         4.86 o                         
  -2  -3   2        425.35        430.00         5.31 o                         
  -1  -3   2       2485.35       2568.09        12.51 o                         
   0  -3   2      18995.22      18402.75       102.40 o                         
   1  -3   2       1007.71       1039.62         9.67 o                         
   2  -3   2       1144.61       1177.93        14.56 o                         
   3  -3   2         79.31        126.72         8.05 o                         
   4  -3   2         42.67         27.95         2.56 o                         
   5  -3   2        573.59        618.42        10.93 o                         
   6  -3   2        878.54        851.82        12.55 o                         
   7  -3   2        201.79        168.32         7.57 o                         
   8  -3   2         10.75          8.71         5.70 o                         
   9  -3   2         19.56         20.73         8.49 o                         
  10  -3   2         20.86         23.18         8.80 o                         
 -10  -2   2         11.53         17.05         9.63 o                         
  -9  -2   2          1.19         -0.12         5.00 o                         
  -8  -2   2          1.10         -2.15         6.62 o                         
  -7  -2   2       2303.49       2334.80        31.84 o                         
  -6  -2   2       1071.56       1041.79        18.01 o                         
  -5  -2   2       1536.36       1523.35        16.86 o                         
  -4  -2   2        582.02        513.33         6.96 o                         
  -3  -2   2        287.55        265.74         3.98 o                         
  -2  -2   2        967.77        979.64         8.02 o                         
  -1  -2   2       1941.89       2187.29        52.96 o                         
   0  -2   2       1205.16       1191.88        14.36 o                         
   1  -2   2        338.98        373.00         6.84 o                         
   2  -2   2        120.51        111.96         4.52 o                         
   3  -2   2        448.14        469.00        10.17 o                         
   4  -2   2         39.41         46.59         3.39 o                         
   5  -2   2         50.53         55.74         6.64 o                         
   6  -2   2       1537.69       1464.74        14.39 o                         
   7  -2   2        185.79        163.82         5.49 o                         
   8  -2   2        488.82        543.06        30.84 o                         
   9  -2   2         33.10         21.31         7.05 o                         
  10  -2   2         15.40         12.88         7.36 o                         
 -10  -1   2         33.02         25.63         9.69 o                         
  -9  -1   2        125.14        145.97        17.75 o                         
  -8  -1   2         56.68         39.40         9.23 o                         
  -7  -1   2        173.88        161.58         7.76 o                         
  -6  -1   2          0.41          1.17         3.05 o                         
  -5  -1   2       1862.83       1884.75        23.68 o                         
  -4  -1   2          1.53          0.35         0.67 o                         
  -3  -1   2       2096.83       2176.04        10.83 o                         
  -2  -1   2       1649.42       1602.52         8.57 o                         
  -1  -1   2          3.55         33.93        13.81 o                         
   0  -1   2       4820.92       4807.69        29.39 o                         
   1  -1   2       6130.30       6126.82       102.37 o                         
   2  -1   2        760.24        781.52        10.29 o                         
   3  -1   2         47.07        112.50        24.05 o                         
   4  -1   2       7124.16       7032.13        30.73 o                         
   5  -1   2        307.29        305.83         6.42 o                         
   6  -1   2        976.18        980.13        21.65 o                         
   7  -1   2        349.77        314.93        21.74 o                         
   8  -1   2          3.07          4.69         5.24 o                         
   9  -1   2          3.63         13.15         6.68 o                         
  10  -1   2         86.10        104.24        15.85 o                         
 -10   0   2          2.08         10.95         7.48 o                         
  -9   0   2          2.87          5.33         5.89 o                         
  -8   0   2         25.75         19.77         6.81 o                         
  -7   0   2       3342.26       3283.25        27.65 o                         
  -6   0   2        324.95        325.23         8.63 o                         
  -5   0   2        289.49        255.10         7.59 o                         
  -4   0   2       1402.51       1354.01        16.56 o                         
  -3   0   2        605.68        565.71         5.74 o                         
  -2   0   2        736.31        785.13         6.14 o                         
  -1   0   2        563.34        539.99        10.29 o                         
   0   0   2         51.50         36.61         2.20 o                         
   1   0   2         49.35         45.32         2.05 o                         
   2   0   2       3358.95       3427.70        24.96 o                         
   3   0   2         13.58         18.03         8.98 o                         
   4   0   2         15.69         16.90         2.01 o                         
   5   0   2       1017.94       1037.27        25.63 o                         
   6   0   2        999.19       1062.37        21.78 o                         
   7   0   2         12.25         11.10         5.61 o                         
   8   0   2        202.95        240.04        16.46 o                         
   9   0   2        282.68        347.33        26.43 o                         
  10   0   2        388.01        307.48        26.58 o                         
 -10   1   2         52.76         34.52         9.69 o                         
  -9   1   2         93.04         96.85        14.16 o                         
  -8   1   2        118.45        107.40        13.89 o                         
  -7   1   2         61.74         87.07        11.99 o                         
  -6   1   2        116.34        118.61        11.30 o                         
  -5   1   2        497.05        475.41        16.23 o                         
  -4   1   2         35.11         43.53         3.14 o                         
  -3   1   2          4.95         10.19         1.02 o                         
  -2   1   2        140.97        151.14         6.15 o                         
  -1   1   2      11108.29      10830.83        38.15 o                         
   0   1   2       2117.17       1939.85        18.90 o                         
   1   1   2       2302.82       2278.15        29.62 o                         
   2   1   2      25603.20      24122.90        99.61 o                         
   3   1   2         61.68         56.22         2.78 o                         
   4   1   2       1185.21       1177.24        17.51 o                         
   5   1   2        121.20         99.85         3.13 o                         
   6   1   2       2056.80       2017.07        29.23 o                         
   7   1   2         52.58         83.67        11.50 o                         
   8   1   2         34.64         53.17         4.60 o                         
   9   1   2          1.10         -6.50         6.50 o                         
  10   1   2         29.35         46.97        12.39 o                         
 -10   2   2        196.98        172.39        20.73 o                         
  -9   2   2        629.25        687.00        37.74 o                         
  -8   2   2         36.24         33.20         8.80 o                         
  -7   2   2        134.79        167.37        17.78 o                         
  -6   2   2        141.29        148.42        12.25 o                         
  -5   2   2       1234.53       1241.52        26.36 o                         
  -4   2   2         47.23         57.47         4.82 o                         
  -3   2   2       1432.54       1407.41        22.09 o                         
  -2   2   2         88.84        139.81         7.97 o                         
  -1   2   2       4937.08       4891.58        30.51 o                         
   0   2   2          0.87          5.25         1.82 o                         
   1   2   2         34.45         46.64         6.39 o                         
   2   2   2       4181.54       4147.86        23.41 o                         
   3   2   2       5032.60       5069.66        27.24 o                         
   4   2   2        996.68        968.54        14.05 o                         
   5   2   2        485.61        471.37        10.29 o                         
   6   2   2        433.29        421.49        10.24 o                         
   7   2   2         65.79         63.89         4.16 o                         
   8   2   2        292.27        265.24        10.95 o                         
   9   2   2         62.36         60.83        12.17 o                         
  10   2   2        656.69        731.24        40.96 o                         
 -10   3   2        166.18        189.44        22.32 o                         
  -9   3   2         37.27         40.50        12.02 o                         
  -8   3   2          0.82         -0.49         5.30 o                         
  -7   3   2         17.91         27.16         7.33 o                         
  -6   3   2         30.60         45.33         6.36 o                         
  -5   3   2        125.57        125.80         8.81 o                         
  -4   3   2        403.05        420.11        20.48 o                         
  -3   3   2        113.26        163.22         4.67 o                         
  -2   3   2       4234.30       4439.91        27.50 o                         
  -1   3   2      32791.84      30632.11        62.12 o                         
   0   3   2        703.19        681.12         7.28 o                         
   1   3   2        546.50        598.62        11.29 o                         
   2   3   2       7524.80       7291.53        50.52 o                         
   3   3   2       5485.81       5742.82        44.60 o                         
   4   3   2       5198.41       5350.83        40.05 o                         
   5   3   2         69.98         88.87         4.97 o                         
   6   3   2         90.07        115.86         5.33 o                         
   7   3   2          7.42         12.85         2.02 o                         
   8   3   2       1332.99       1418.03        27.52 o                         
   9   3   2         18.26         19.25         8.06 o                         
  10   3   2          8.26         26.21        10.55 o                         
  -9   4   2         47.15         25.88         9.20 o                         
  -8   4   2        243.27        232.79        22.04 o                         
  -7   4   2        944.05       1011.55        41.39 o                         
  -6   4   2        281.57        277.61        14.52 o                         
  -5   4   2        290.38        238.22        17.63 o                         
  -4   4   2        737.75        757.79        14.59 o                         
  -3   4   2       6688.93       6457.90        29.65 o                         
  -2   4   2       1437.65       1371.64        15.68 o                         
  -1   4   2         88.71        116.04        11.07 o                         
   0   4   2         20.08         15.98         1.00 o                         
   1   4   2          1.19          3.45         2.96 o                         
   2   4   2        189.27        192.07         6.20 o                         
   3   4   2       1069.93       1036.28        18.16 o                         
   4   4   2        313.53        303.06        16.43 o                         
   5   4   2       2359.40       2222.85        45.67 o                         
   6   4   2         58.83         69.01         6.30 o                         
   7   4   2         92.59        111.92         5.22 o                         
   8   4   2         77.84         67.07         6.52 o                         
   9   4   2        236.76        184.96        19.96 o                         
  10   4   2        457.40        557.77        35.84 o                         
  -9   5   2         87.76         71.31        13.28 o                         
  -8   5   2        319.42        315.60        25.85 o                         
  -7   5   2         64.39        109.33        14.99 o                         
  -6   5   2          7.32          5.05         3.73 o                         
  -5   5   2        345.90        321.42        20.97 o                         
  -4   5   2        748.92        763.05        11.45 o                         
  -3   5   2       5539.80       5407.80        46.33 o                         
  -2   5   2       2822.25       2881.09        18.45 o                         
  -1   5   2        135.52        117.66         3.32 o                         
   0   5   2         19.08         29.84         4.97 o                         
   1   5   2        514.20        490.11         7.30 o                         
   2   5   2        555.49        526.33        12.47 o                         
   3   5   2       5892.61       5742.82        47.03 o                         
   4   5   2        349.43        364.16        18.92 o                         
   5   5   2        705.77        667.46        18.27 o                         
   6   5   2       4678.77       4730.96        40.56 o                         
   7   5   2         66.65         74.37         5.78 o                         
   8   5   2         21.15         16.68         3.39 o                         
   9   5   2         53.25         48.91         6.34 o                         
  10   5   2        193.31        159.12        19.77 o                         
  -9   6   2         67.57         62.33        13.80 o                         
  -8   6   2        796.72        742.12        39.92 o                         
  -7   6   2         71.12         38.63         8.68 o                         
  -6   6   2         38.83         53.22        10.21 o                         
  -5   6   2       2565.17       2619.43        85.57 o                         
  -4   6   2        619.13        587.19        11.64 o                         
  -3   6   2          4.13          3.18         1.55 o                         
  -2   6   2          4.48         11.16         1.56 o                         
  -1   6   2       2427.31       2374.05        20.46 o                         
   0   6   2         79.95         72.37         4.10 o                         
   1   6   2        196.03        169.28         4.11 o                         
   2   6   2        120.67        132.69        10.82 o                         
   3   6   2        230.95        226.48        11.10 o                         
   4   6   2        190.61        205.69        10.54 o                         
   5   6   2         11.28         16.78         3.82 o                         
   6   6   2          1.06          2.75         2.16 o                         
   7   6   2       1085.29       1022.88        21.68 o                         
   8   6   2        353.97        395.55        13.81 o                         
   9   6   2        404.53        365.57        17.40 o                         
  10   6   2         13.33          4.60         6.38 o                         
  -8   7   2         11.07          7.48         7.48 o                         
  -7   7   2        187.98        184.44        19.25 o                         
  -6   7   2          1.56         -0.83         5.06 o                         
  -5   7   2        377.87        374.16        13.28 o                         
  -4   7   2        116.67        116.23         5.85 o                         
  -3   7   2        161.64        167.97         6.93 o                         
  -2   7   2        455.18        452.85        11.27 o                         
  -1   7   2          4.59          7.59         2.69 o                         
   0   7   2        373.04        377.47        10.07 o                         
   1   7   2       2334.59       2251.41        23.86 o                         
   2   7   2          3.69          3.15         2.71 o                         
   3   7   2       2770.02       2648.00        30.81 o                         
   4   7   2       2283.25       2331.57        29.60 o                         
   5   7   2        575.60        556.15        18.92 o                         
   6   7   2         62.00         58.37         6.72 o                         
   7   7   2          3.41          7.16         2.75 o                         
   8   7   2        549.31        494.17        17.71 o                         
   9   7   2         59.90         46.49         7.80 o                         
  -8   8   2        110.54         95.29        15.85 o                         
  -7   8   2          1.12          1.81         5.70 o                         
  -6   8   2        115.86        121.13        15.64 o                         
  -5   8   2         16.52         25.03         4.30 o                         
  -4   8   2        646.41        643.95        14.72 o                         
  -3   8   2        341.53        334.05        10.58 o                         
  -2   8   2        101.44        119.49         4.03 o                         
  -1   8   2       3111.59       2992.87        23.75 o                         
   0   8   2        128.67        135.47         6.53 o                         
   1   8   2        876.80        837.73        23.79 o                         
   2   8   2        290.73        285.19         9.15 o                         
   3   8   2        352.71        309.22        14.26 o                         
   4   8   2         41.03         64.52         5.94 o                         
   5   8   2         35.05         40.84         6.02 o                         
   6   8   2         31.01         33.87         5.69 o                         
   7   8   2          0.58         -2.42         2.65 o                         
   8   8   2         60.33         76.20         6.84 o                         
   9   8   2        801.10        827.49        40.70 o                         
  -7   9   2          2.60          0.71         4.84 o                         
  -6   9   2          0.10          4.36         3.46 o                         
  -5   9   2         11.41         10.20         3.59 o                         
  -4   9   2          3.84          3.44         1.97 o                         
  -3   9   2        175.70        185.74         7.60 o                         
  -2   9   2         47.00         55.81         4.43 o                         
  -1   9   2          5.17          3.20         1.98 o                         
   0   9   2        118.09        120.77         6.63 o                         
   1   9   2       2261.87       2228.51        26.56 o                         
   2   9   2       1780.00       1783.46        30.59 o                         
   3   9   2        391.98        411.54        11.73 o                         
   4   9   2         75.54         66.37         7.69 o                         
   5   9   2        123.28        118.59         9.85 o                         
   6   9   2          0.69         -3.46         4.07 o                         
   7   9   2        283.81        322.21        13.80 o                         
   8   9   2         20.19         21.89         4.50 o                         
  -7  10   2          2.53          6.96         5.03 o                         
  -6  10   2        156.92        166.11        17.54 o                         
  -5  10   2         10.34         16.18         4.75 o                         
  -4  10   2        839.29        826.30        20.13 o                         
  -3  10   2         57.11         63.68         4.94 o                         
  -2  10   2         20.09         33.75         5.07 o                         
  -1  10   2       1094.78       1056.17        20.93 o                         
   0  10   2        140.72        141.15         7.47 o                         
   1  10   2        183.97        197.26         8.48 o                         
   2  10   2         41.25         37.42         4.21 o                         
   3  10   2          3.05          6.73         2.36 o                         
   4  10   2        142.66        158.60        16.77 o                         
   5  10   2        439.06        420.02        27.56 o                         
   6  10   2         33.94         30.27         5.94 o                         
   7  10   2        321.13        306.26        17.68 o                         
   8  10   2         33.05         28.12         6.55 o                         
  -6  11   2         73.77         87.96        13.70 o                         
  -5  11   2          0.10          0.14         4.71 o                         
  -4  11   2         93.24         89.36         7.30 o                         
  -3  11   2         81.44         76.89         7.52 o                         
  -2  11   2        137.48        130.27         8.37 o                         
  -1  11   2        176.85        188.43         9.56 o                         
   0  11   2         24.02         16.81         3.19 o                         
   1  11   2        144.25        129.81         7.13 o                         
   2  11   2       1157.72       1178.32        43.84 o                         
   3  11   2         14.64         24.55         9.99 o                         
   4  11   2         21.51         37.74        10.33 o                         
   5  11   2       1143.53       1147.18        47.95 o                         
   6  11   2         30.81         36.64         9.87 o                         
   7  11   2         12.70         13.86         9.29 o                         
  -5  12   2         10.28         -1.41         6.90 o                         
  -4  12   2         50.56         57.88         6.06 o                         
  -3  12   2        371.66        369.86        14.69 o                         
  -2  12   2        409.99        406.06        14.97 o                         
  -1  12   2         90.03         87.42         9.83 o                         
   0  12   2         30.28         37.88         6.52 o                         
   1  12   2        122.44         97.43        10.16 o                         
   2  12   2          9.65          4.56         5.89 o                         
   3  12   2        687.79        728.20        27.50 o                         
   4  12   2         45.06         51.32        11.04 o                         
   5  12   2         20.14         18.79         8.65 o                         
   6  12   2        268.74        275.13        25.54 o                         
  -3  13   2         49.11         46.65         7.79 o                         
  -2  13   2          9.35          5.44        10.39 o                         
  -1  13   2          6.61         21.59         6.35 o                         
   0  13   2        586.18        598.97        25.84 o                         
   1  13   2         86.66         87.82        10.61 o                         
   2  13   2         71.88         61.76         8.74 o                         
   3  13   2         41.65         35.04        10.70 o                         
   4  13   2        346.70        383.82        30.41 o                         
   5  13   2        529.18        473.46        34.34 o                         
  -1  14   2         96.65        123.17        20.79 o                         
   0  14   2         87.91         90.95        10.93 o                         
   1  14   2          3.67          9.76         5.63 o                         
   2  14   2          7.80          3.05         3.93 o                         
   3  14   2         47.24         51.97        12.20 o                         
  -3 -12   3         21.30         19.12         6.33 o                         
  -2 -12   3        628.79        627.83        38.60 o                         
  -1 -12   3        254.44        293.10        26.43 o                         
   0 -12   3         59.52         61.93        12.42 o                         
   1 -12   3         14.56         20.08         7.76 o                         
   2 -12   3          2.52         -8.31         8.31 o                         
  -5 -11   3         46.24         44.24        11.68 o                         
  -4 -11   3         22.45         14.43         6.65 o                         
  -3 -11   3          5.24          3.76         4.80 o                         
  -2 -11   3         77.96         75.15         9.74 o                         
  -1 -11   3         30.98         29.16         9.81 o                         
   0 -11   3        233.78        200.35        21.12 o                         
   1 -11   3        166.76        180.09        19.47 o                         
   2 -11   3         59.79         67.66        12.72 o                         
   3 -11   3         58.20         69.29        11.99 o                         
   4 -11   3         11.53         22.93         7.66 o                         
  -6 -10   3        114.83        132.23        17.90 o                         
  -5 -10   3         20.61         31.30         9.32 o                         
  -4 -10   3        428.93        446.76        21.56 o                         
  -3 -10   3         78.51         79.70         9.11 o                         
  -2 -10   3        187.22        189.68        20.89 o                         
  -1 -10   3          9.07          4.83         5.66 o                         
   0 -10   3        264.59        255.72        22.26 o                         
   1 -10   3        609.29        591.50        32.99 o                         
   2 -10   3         83.67         68.64        11.80 o                         
   3 -10   3          6.69         -2.97         5.46 o                         
   4 -10   3          0.01         -0.64         5.49 o                         
   5 -10   3         23.30         29.13         7.76 o                         
  -7  -9   3         11.31         11.07         3.75 o                         
  -6  -9   3        323.25        345.75        23.66 o                         
  -5  -9   3         59.26         39.74         6.77 o                         
  -4  -9   3          1.78          0.34         6.79 o                         
  -3  -9   3         40.72         38.59         6.38 o                         
  -2  -9   3        103.74        100.82        22.92 o                         
  -1  -9   3          3.53         11.59         4.72 o                         
   0  -9   3        100.81        100.41        13.43 o                         
   1  -9   3        100.57        104.67        13.61 o                         
   2  -9   3        155.81        189.47        18.00 o                         
   3  -9   3        117.54        100.99        13.46 o                         
   4  -9   3        358.88        412.11        26.27 o                         
   5  -9   3         87.48         81.28        11.93 o                         
   6  -9   3        156.73        162.48        12.37 o                         
  -8  -8   3          0.21          5.37         6.87 o                         
  -7  -8   3        118.36        130.96        11.28 o                         
  -6  -8   3        607.62        609.26        22.41 o                         
  -5  -8   3        195.09        193.62        10.16 o                         
  -4  -8   3        451.34        453.98        34.81 o                         
  -3  -8   3          1.13          1.33         3.10 o                         
  -2  -8   3        181.05        181.35         8.01 o                         
  -1  -8   3        442.11        442.35        11.47 o                         
   0  -8   3        428.39        486.87        29.32 o                         
   1  -8   3        184.80        201.10         9.98 o                         
   2  -8   3        687.94        679.58        13.09 o                         
   3  -8   3        159.41        162.19         9.20 o                         
   4  -8   3        269.08        280.90        12.44 o                         
   5  -8   3          0.02          2.04         2.56 o                         
   6  -8   3        119.56        130.96        10.65 o                         
   7  -8   3          0.21         -1.13         6.32 o                         
  -8  -7   3        120.59        134.64        11.92 o                         
  -7  -7   3          0.46          2.04         2.59 o                         
  -6  -7   3        555.41        581.55        17.68 o                         
  -5  -7   3         35.98         30.40         4.18 o                         
  -4  -7   3        264.84        275.20        13.46 o                         
  -3  -7   3         64.07         69.42         7.17 o                         
  -2  -7   3        358.48        371.96        11.17 o                         
  -1  -7   3        507.71        532.35        10.64 o                         
   0  -7   3        135.39        126.04         7.32 o                         
   1  -7   3        424.22        446.22         9.40 o                         
   2  -7   3        395.72        412.94        10.25 o                         
   3  -7   3        224.61        232.35        13.37 o                         
   4  -7   3       1077.99       1072.34        23.70 o                         
   5  -7   3        321.47        322.75        15.07 o                         
   6  -7   3         33.11         37.03         5.92 o                         
   7  -7   3        151.86        151.79        17.44 o                         
   8  -7   3        151.32        124.38        17.08 o                         
  -9  -6   3        139.74        144.64        12.82 o                         
  -8  -6   3          1.85          3.25         3.82 o                         
  -7  -6   3         95.70         89.83         9.20 o                         
  -6  -6   3        335.90        339.83        12.99 o                         
  -5  -6   3        117.21        169.96         7.66 o                         
  -4  -6   3        845.18        884.44        13.73 o                         
  -3  -6   3       1507.63       1543.79        23.30 o                         
  -2  -6   3         73.75         66.10         3.88 o                         
  -1  -6   3         79.54         93.00         4.42 o                         
   0  -6   3       3073.73       2975.96        37.29 o                         
   1  -6   3         60.24         66.39         3.67 o                         
   2  -6   3        171.52        168.15         6.44 o                         
   3  -6   3         39.60         41.08         5.50 o                         
   4  -6   3         26.77         27.19         7.30 o                         
   5  -6   3         11.20         17.31         4.09 o                         
   6  -6   3        126.31        130.87         9.65 o                         
   7  -6   3        154.94        152.47        10.75 o                         
   8  -6   3         26.34         21.25         8.68 o                         
  -9  -5   3         53.46         52.60         7.66 o                         
  -8  -5   3         33.88         43.52         7.26 o                         
  -7  -5   3         46.17         51.81         7.07 o                         
  -6  -5   3        367.73        386.91        13.21 o                         
  -5  -5   3        252.17        244.10         7.11 o                         
  -4  -5   3        242.11        242.03        11.47 o                         
  -3  -5   3        257.06        254.32         5.44 o                         
  -2  -5   3        547.68        546.50        10.27 o                         
  -1  -5   3       1673.54       1716.31        18.92 o                         
   0  -5   3       1769.45       1824.96        18.74 o                         
   1  -5   3        360.21        392.45         9.08 o                         
   2  -5   3        302.91        277.83         8.10 o                         
   3  -5   3         54.37         50.31         4.66 o                         
   4  -5   3        635.70        666.35        18.53 o                         
   5  -5   3        555.91        617.13        18.75 o                         
   6  -5   3        812.55        799.49        22.33 o                         
   7  -5   3        171.13        159.00        10.71 o                         
   8  -5   3         34.31         35.32         8.74 o                         
   9  -5   3         16.18         14.93         7.94 o                         
  -9  -4   3        102.58         91.11        10.20 o                         
  -8  -4   3        251.06        261.36        15.49 o                         
  -7  -4   3        467.67        460.00        19.17 o                         
  -6  -4   3          8.54         15.55         7.50 o                         
  -5  -4   3       1516.77       1495.49        16.99 o                         
  -4  -4   3         23.28         22.93         2.94 o                         
  -3  -4   3          9.43          9.05         1.20 o                         
  -2  -4   3       2930.08       2847.24        21.45 o                         
  -1  -4   3       2403.15       2471.33        20.94 o                         
   0  -4   3       3466.65       3555.93        21.03 o                         
   1  -4   3        125.22        148.54         6.63 o                         
   2  -4   3         15.71          3.46         1.60 o                         
   3  -4   3         61.87         61.77         5.08 o                         
   4  -4   3        489.78        499.91        14.43 o                         
   5  -4   3         83.80        107.70        11.13 o                         
   6  -4   3          7.47          5.82         3.80 o                         
   7  -4   3          0.30         -0.46         4.45 o                         
   8  -4   3        291.97        304.29        23.98 o                         
   9  -4   3          7.68         21.64         9.17 o                         
 -10  -3   3        206.35        236.41        23.67 o                         
  -9  -3   3         18.80         25.78         9.41 o                         
  -8  -3   3         17.75         10.38         3.91 o                         
  -7  -3   3        866.59        821.77        25.11 o                         
  -6  -3   3         57.17         53.69         6.21 o                         
  -5  -3   3         13.15         30.91         3.25 o                         
  -4  -3   3        300.93        253.27         5.32 o                         
  -3  -3   3         29.33         30.38         1.62 o                         
  -2  -3   3       2237.05       2381.46        12.47 o                         
  -1  -3   3         43.47         36.89         1.62 o                         
   0  -3   3        329.72        354.94         6.39 o                         
   1  -3   3       3624.40       3693.36        29.54 o                         
   2  -3   3        395.00        383.11         8.70 o                         
   3  -3   3        250.90        204.74         6.95 o                         
   4  -3   3       1198.09       1228.54        21.19 o                         
   5  -3   3         45.74         67.52         5.37 o                         
   6  -3   3       1413.52       1415.38        36.45 o                         
   7  -3   3         44.77         36.39         8.28 o                         
   8  -3   3        205.44        264.06        22.17 o                         
   9  -3   3         60.72         59.42        12.11 o                         
 -10  -2   3         18.89         32.71        10.91 o                         
  -9  -2   3         14.67          3.83         4.84 o                         
  -8  -2   3         74.10         67.94        11.99 o                         
  -7  -2   3        858.50        890.34        25.68 o                         
  -6  -2   3          1.40          2.05         1.81 o                         
  -5  -2   3       1977.69       1903.92        19.45 o                         
  -4  -2   3        576.31        553.47         7.57 o                         
  -3  -2   3        474.34        467.43         6.25 o                         
  -2  -2   3       1339.85       1302.16         9.44 o                         
  -1  -2   3        737.47        737.03         8.48 o                         
   0  -2   3       4209.64       4138.11        26.34 o                         
   1  -2   3       2734.96       2730.28        24.97 o                         
   2  -2   3        644.87        658.20        11.80 o                         
   3  -2   3         18.92         27.26         4.41 o                         
   4  -2   3        119.16         86.67         8.46 o                         
   5  -2   3         39.13         64.81         8.49 o                         
   6  -2   3        283.16        327.31        20.20 o                         
   7  -2   3         73.16         82.65         7.14 o                         
   8  -2   3        264.02        302.60        23.48 o                         
   9  -2   3        327.54        317.13        25.81 o                         
  10  -2   3         96.04         73.67        13.12 o                         
 -10  -1   3         46.09         59.14        12.26 o                         
  -9  -1   3        203.64        262.10        23.33 o                         
  -8  -1   3        157.36        145.02        16.31 o                         
  -7  -1   3        954.44       1005.85        38.26 o                         
  -6  -1   3        338.37        301.50        13.88 o                         
  -5  -1   3        356.67        351.24         8.58 o                         
  -4  -1   3        989.15       1038.43         9.93 o                         
  -3  -1   3         34.49         38.49         1.81 o                         
  -2  -1   3         65.75         81.32         2.25 o                         
  -1  -1   3        752.13        785.06         6.49 o                         
   0  -1   3       1645.31       1609.99        19.45 o                         
   1  -1   3       5077.95       5038.07       132.17 o                         
   2  -1   3         55.00         65.07         5.52 o                         
   3  -1   3       1455.42       1310.10        27.16 o                         
   4  -1   3        960.06        903.39        26.49 o                         
   5  -1   3          1.76         18.33         4.84 o                         
   6  -1   3       1736.06       1770.09        30.81 o                         
   7  -1   3          9.52          8.92         5.03 o                         
   8  -1   3        491.85        472.72        28.67 o                         
   9  -1   3        174.92        185.67        19.71 o                         
  10  -1   3        209.88        184.96        21.25 o                         
 -10   0   3          1.11          5.43         7.57 o                         
  -9   0   3        326.41        271.88        23.76 o                         
  -8   0   3          1.05         -7.48         7.48 o                         
  -7   0   3        400.82        442.22        25.51 o                         
  -6   0   3        834.58        795.88        22.57 o                         
  -5   0   3        757.20        810.53        16.79 o                         
  -4   0   3       1988.78       1960.58        16.97 o                         
  -3   0   3       3153.49       3010.89        15.75 o                         
  -2   0   3         24.77         26.17         1.72 o                         
  -1   0   3       5835.02       5800.23        18.22 o                         
   0   0   3        330.52        323.70         6.08 o                         
   1   0   3        319.55        277.89         4.18 o                         
   2   0   3       4313.70       4163.78        38.23 o                         
   3   0   3        975.07        931.89        16.25 o                         
   4   0   3       1427.79       1542.45        48.52 o                         
   5   0   3        203.10        272.83         9.55 o                         
   6   0   3         27.99         47.03         4.62 o                         
   7   0   3        510.22        471.61        15.44 o                         
   8   0   3         36.46         25.39         7.30 o                         
   9   0   3         64.51         76.34        13.00 o                         
  10   0   3        196.83        165.62        20.36 o                         
 -10   1   3         84.16         76.43        14.01 o                         
  -9   1   3        245.53        272.46        24.25 o                         
  -8   1   3         22.10         30.41         7.79 o                         
  -7   1   3        719.76        736.60        23.86 o                         
  -6   1   3        545.41        537.00        35.07 o                         
  -5   1   3        399.77        419.71        26.99 o                         
  -4   1   3        323.99        371.98         7.75 o                         
  -3   1   3        342.58        362.20         5.82 o                         
  -2   1   3        322.75        366.04         8.07 o                         
  -1   1   3       1691.68       1654.18        19.00 o                         
   0   1   3       7691.54       7532.00        42.05 o                         
   1   1   3        764.70        751.48         6.07 o                         
   2   1   3         73.74         97.78         4.42 o                         
   3   1   3        192.95        201.77         5.03 o                         
   4   1   3        550.69        541.09        11.66 o                         
   5   1   3       1918.06       1927.65        23.61 o                         
   6   1   3        307.39        307.95        10.91 o                         
   7   1   3        117.94        136.24         8.20 o                         
   8   1   3        857.42        782.35        36.64 o                         
   9   1   3         46.13         53.74        11.50 o                         
  10   1   3        424.06        487.20        33.54 o                         
 -10   2   3          8.62         17.57         8.43 o                         
  -9   2   3          3.69         -5.27         7.36 o                         
  -8   2   3        444.70        488.24        29.98 o                         
  -7   2   3         60.77         60.85         7.96 o                         
  -6   2   3        966.92        953.82        25.50 o                         
  -5   2   3        127.97        149.25        18.41 o                         
  -4   2   3        158.53        177.11         4.62 o                         
  -3   2   3       8988.65       8915.10        48.53 o                         
  -2   2   3        461.50        462.32        18.44 o                         
  -1   2   3       4115.92       4040.26        36.81 o                         
   0   2   3          3.37         20.96         2.04 o                         
   1   2   3         42.69         32.42         2.44 o                         
   2   2   3       1551.23       1457.32        18.10 o                         
   3   2   3       8218.09       8188.92        27.14 o                         
   4   2   3        148.02        141.51         7.64 o                         
   5   2   3       1066.24       1199.00        34.77 o                         
   6   2   3        301.39        265.93        18.36 o                         
   7   2   3         30.93         28.08         7.17 o                         
   8   2   3         59.10         36.79         8.65 o                         
   9   2   3        134.04        134.25        17.11 o                         
  10   2   3          1.42          0.71         7.42 o                         
 -10   3   3         92.78        124.23        17.90 o                         
  -9   3   3        350.49        311.25        26.46 o                         
  -8   3   3        540.35        533.80        32.13 o                         
  -7   3   3          6.96          5.46         3.55 o                         
  -6   3   3        194.92        199.96        12.21 o                         
  -5   3   3        812.87        837.66        22.54 o                         
  -4   3   3        200.76        214.70        14.99 o                         
  -3   3   3       1367.45       1415.38        31.98 o                         
  -2   3   3       2857.53       3065.82        20.36 o                         
  -1   3   3        854.86        866.39        11.49 o                         
   0   3   3        194.27        224.95         5.08 o                         
   1   3   3        232.29        307.68        62.45 o                         
   2   3   3       1454.58       1364.43        26.61 o                         
   3   3   3       4496.25       4573.37        32.80 o                         
   4   3   3        166.64        149.97         8.68 o                         
   5   3   3       2471.70       2424.19        28.11 o                         
   6   3   3        119.53         94.52        11.53 o                         
   7   3   3        113.60        107.46        13.03 o                         
   8   3   3        209.69        243.74        20.91 o                         
   9   3   3        146.36        123.92        16.19 o                         
  10   3   3        673.44        747.64        41.63 o                         
  -9   4   3         16.55          2.51         6.93 o                         
  -8   4   3        167.14        187.85        20.11 o                         
  -7   4   3        191.83        198.40        21.91 o                         
  -6   4   3        823.70        819.15        27.90 o                         
  -5   4   3        782.06        772.78        31.88 o                         
  -4   4   3         29.44         29.71         2.63 o                         
  -3   4   3        488.16        482.62        10.11 o                         
  -2   4   3       8138.88       8052.88       114.16 o                         
  -1   4   3       3812.78       3830.97        32.75 o                         
   1   4   3       1972.00       2008.00        20.24 o                         
   2   4   3        216.03        214.32         8.29 o                         
   3   4   3        110.78         77.00         4.22 o                         
   4   4   3          9.91         21.12         3.06 o                         
   5   4   3        679.26        665.63        28.27 o                         
   6   4   3         11.47         12.58         4.37 o                         
   7   4   3        289.46        282.23        12.43 o                         
   8   4   3         69.85         72.65         9.44 o                         
   9   4   3         31.62         38.15         5.56 o                         
  10   4   3         26.41         42.19        10.91 o                         
  -9   5   3         54.93         82.07        14.23 o                         
  -8   5   3         99.35         96.42        14.78 o                         
  -7   5   3        682.37        727.17        25.98 o                         
  -6   5   3         27.22         30.47         6.07 o                         
  -5   5   3        182.75        210.52        13.75 o                         
  -4   5   3       1092.90       1062.84        23.10 o                         
  -3   5   3       2461.96       2499.08        27.33 o                         
  -2   5   3          6.80          8.07         4.60 o                         
  -1   5   3        240.89        218.46         5.24 o                         
   0   5   3          3.20         12.23         1.18 o                         
   2   5   3         95.72         88.30         4.72 o                         
   3   5   3       6265.43       6214.19        85.91 o                         
   4   5   3        194.93        195.15         9.02 o                         
   5   5   3        607.28        590.61        15.88 o                         
   6   5   3         35.40         46.69         5.14 o                         
   7   5   3        799.86        753.80        20.84 o                         
   8   5   3        456.91        503.02        14.46 o                         
   9   5   3        160.00        162.62        11.25 o                         
  10   5   3        112.40        107.03        16.98 o                         
  -9   6   3          0.05          8.49         7.73 o                         
  -8   6   3          1.80          5.83         6.01 o                         
  -7   6   3          1.13          3.82         3.71 o                         
  -6   6   3         85.06         84.13        12.88 o                         
  -5   6   3        214.30        233.06         8.69 o                         
  -4   6   3       3380.72       3394.74        35.16 o                         
  -3   6   3        745.28        747.25        13.49 o                         
  -2   6   3       1314.48       1235.67        21.32 o                         
  -1   6   3         40.34         69.49         3.22 o                         
   0   6   3        316.66        399.92        12.72 o                         
   1   6   3       2642.77       2616.66        53.64 o                         
   2   6   3        170.77        183.28        12.57 o                         
   3   6   3        217.80        182.21         9.10 o                         
   4   6   3        436.71        381.67        24.89 o                         
   5   6   3        874.03        859.39        32.62 o                         
   6   6   3        297.51        329.40        15.71 o                         
   7   6   3        308.49        308.41        11.37 o                         
   8   6   3        552.86        556.03        15.96 o                         
   9   6   3        479.01        472.45        24.45 o                         
  10   6   3        141.19        139.22        18.27 o                         
  -8   7   3        157.38        157.31        19.62 o                         
  -7   7   3         98.37         91.14        13.28 o                         
  -6   7   3        286.41        258.36        22.14 o                         
  -5   7   3       2329.57       2372.79        31.26 o                         
  -4   7   3        317.22        329.23        12.20 o                         
  -3   7   3        524.04        556.18        13.32 o                         
  -2   7   3        353.92        381.51         7.94 o                         
  -1   7   3       3291.21       3354.40        40.89 o                         
   0   7   3        534.52        642.76        21.00 o                         
   1   7   3        201.36        201.89         5.48 o                         
   2   7   3          8.57         11.65         4.38 o                         
   3   7   3        341.82        306.56        12.73 o                         
   4   7   3        558.25        562.60        19.87 o                         
   5   7   3        225.41        247.54        18.49 o                         
   6   7   3         15.19         19.71         4.10 o                         
   7   7   3       1843.77       1801.42        28.59 o                         
   8   7   3        162.94        147.50         9.76 o                         
   9   7   3        350.67        419.44        30.83 o                         
  -8   8   3          1.38          0.18         6.59 o                         
  -7   8   3         22.00         17.08         7.70 o                         
  -6   8   3         18.44         19.62         8.06 o                         
  -5   8   3        157.47        143.26         8.79 o                         
  -4   8   3       1814.95       1800.12        30.75 o                         
  -3   8   3        340.52        311.64        12.71 o                         
  -2   8   3        994.60        984.45        14.16 o                         
  -1   8   3       1148.48       1153.90        36.94 o                         
   1   8   3         61.05         40.93         2.05 o                         
   2   8   3       1244.34       1250.97        14.40 o                         
   3   8   3        854.31        845.46        41.34 o                         
   4   8   3         12.46         13.75         3.35 o                         
   5   8   3        798.23        762.58        23.25 o                         
   6   8   3          2.56         15.65         8.80 o                         
   7   8   3         16.41         11.86         3.35 o                         
   8   8   3         25.31         20.00         4.23 o                         
   9   8   3          1.13          1.48         5.79 o                         
  -7   9   3        173.14        126.37        17.48 o                         
  -6   9   3        497.95        445.47        30.32 o                         
  -5   9   3          3.18          9.51         3.15 o                         
  -4   9   3        230.02        227.70        11.88 o                         
  -3   9   3       1210.04       1216.32        26.63 o                         
  -2   9   3        728.60        703.70        10.87 o                         
  -1   9   3         90.12         89.66         6.09 o                         
   0   9   3         87.76         80.45         5.56 o                         
   1   9   3          0.59          1.32         2.11 o                         
   2   9   3        158.08        155.76         5.00 o                         
   3   9   3          4.33          2.84         3.88 o                         
   4   9   3       1518.88       1485.10        57.42 o                         
   5   9   3        441.75        420.68        18.19 o                         
   6   9   3         11.40         11.00         3.73 o                         
   7   9   3        244.30        293.43        12.81 o                         
   8   9   3         15.68         15.05         3.80 o                         
   9   9   3        383.59        335.71        19.14 o                         
  -7  10   3          0.22          2.73         6.16 o                         
  -6  10   3          1.58          2.34         3.57 o                         
  -5  10   3         13.29         10.21         5.18 o                         
  -4  10   3         43.39         52.55         5.30 o                         
  -3  10   3        550.86        524.64        15.75 o                         
  -2  10   3        144.89        142.85         8.22 o                         
  -1  10   3          8.27         10.14         3.69 o                         
   0  10   3       2346.13       2350.84        30.65 o                         
   1  10   3        441.30        466.05        13.46 o                         
   2  10   3        184.22        174.13         8.19 o                         
   3  10   3         17.31         14.82         1.91 o                         
   4  10   3          2.46          9.81         4.49 o                         
   5  10   3        194.57        221.02        19.87 o                         
   6  10   3         40.76         33.15         6.40 o                         
   7  10   3         30.94         28.96         6.04 o                         
   8  10   3          2.00         -2.64         3.57 o                         
  -6  11   3         53.89         58.55        10.01 o                         
  -5  11   3        167.04        160.22        12.91 o                         
  -4  11   3        136.68        144.89         9.00 o                         
  -3  11   3         50.59         45.46         5.28 o                         
  -2  11   3        121.52        129.87         8.30 o                         
  -1  11   3        367.34        387.14        13.53 o                         
   0  11   3          8.48         10.68         3.07 o                         
   1  11   3          0.50          3.33         2.03 o                         
   2  11   3        338.95        343.90        11.81 o                         
   3  11   3          0.14          3.25         2.17 o                         
   4  11   3         38.38         42.52         6.75 o                         
   5  11   3        178.47        147.41        17.78 o                         
   6  11   3         89.86         59.75        11.40 o                         
   7  11   3         71.95         79.31         9.83 o                         
  -5  12   3         37.10         36.47         6.92 o                         
  -4  12   3          0.42         -1.23         4.41 o                         
  -3  12   3        271.53        278.46        14.55 o                         
  -2  12   3        152.85        179.33        10.19 o                         
  -1  12   3        114.00        113.42         7.84 o                         
   0  12   3        532.00        527.42        15.95 o                         
   1  12   3         76.35         80.77        13.12 o                         
   2  12   3         48.42         52.61         7.92 o                         
   3  12   3         76.27         76.04         8.98 o                         
   4  12   3        452.65        481.83        22.59 o                         
   5  12   3        189.58        170.40        19.71 o                         
   6  12   3          4.27         13.67         7.24 o                         
  -3  13   3          7.16          9.95         5.32 o                         
  -2  13   3        150.89        154.72        13.16 o                         
  -1  13   3        128.19        120.78        11.53 o                         
   0  13   3        171.77        164.21        13.67 o                         
   1  13   3          3.89         -1.93         3.71 o                         
   2  13   3          0.75         -1.88         3.85 o                         
   3  13   3         57.71         46.49        15.31 o                         
   4  13   3         22.90          7.20         6.16 o                         
   5  13   3        275.84        227.27        23.45 o                         
  -2  14   3        123.57        127.09        12.46 o                         
  -1  14   3          1.02          0.84         4.39 o                         
   0  14   3         13.14         17.87        14.75 o                         
   1  14   3        144.25        153.14        14.14 o                         
   2  14   3         61.95         67.33         9.62 o                         
   3  14   3          1.42         -5.53         5.53 o                         
  -1 -12   4         28.06         15.51         6.68 o                         
   0 -12   4        549.05        591.50        38.23 o                         
  -4 -11   4        120.99        128.37        17.75 o                         
  -3 -11   4         33.64         43.72        10.61 o                         
  -2 -11   4         84.16         62.76        13.00 o                         
  -1 -11   4        128.88        127.88        18.09 o                         
   0 -11   4         13.64         10.98         6.59 o                         
   1 -11   4         12.97         20.85         6.74 o                         
   2 -11   4          0.13          0.80         6.53 o                         
   3 -11   4         16.31          6.01         6.16 o                         
  -5 -10   4          0.22         -0.31         5.40 o                         
  -4 -10   4          0.66          8.28         6.71 o                         
  -3 -10   4          0.62          0.37         5.12 o                         
  -2 -10   4        871.84        853.63        41.82 o                         
  -1 -10   4        322.40        288.83        24.34 o                         
   0 -10   4        100.70        116.07        15.88 o                         
   1 -10   4         23.07         24.47         7.79 o                         
   2 -10   4        456.10        473.06        30.97 o                         
   3 -10   4         14.03          2.24         5.12 o                         
   4 -10   4          3.91          9.07         5.33 o                         
   5 -10   4         53.18         36.75         6.43 o                         
  -6  -9   4        173.10        201.02        22.01 o                         
  -5  -9   4         82.02         79.07        12.60 o                         
  -4  -9   4        333.54        272.71        23.15 o                         
  -3  -9   4        138.22        117.88        15.21 o                         
  -2  -9   4         23.22         30.54         9.41 o                         
  -1  -9   4        101.83         94.70        13.61 o                         
   0  -9   4        168.78        232.94        20.57 o                         
   1  -9   4        195.69        206.39        19.96 o                         
   2  -9   4         39.28         49.91        10.55 o                         
   3  -9   4         52.91         47.49         9.99 o                         
   4  -9   4         59.43         51.75        10.24 o                         
   5  -9   4          6.07          3.10         3.55 o                         
   6  -9   4        131.66        156.15        17.12 o                         
  -7  -8   4         37.02         43.02         9.58 o                         
  -6  -8   4         25.78         31.41        10.72 o                         
  -5  -8   4         24.37         16.08         7.76 o                         
  -4  -8   4        289.95        250.39        20.88 o                         
  -3  -8   4        129.17        116.96        14.56 o                         
  -2  -8   4          6.51         10.27         6.56 o                         
  -1  -8   4        447.66        387.74        25.29 o                         
   0  -8   4       1060.34       1060.76        41.42 o                         
   1  -8   4          0.85         10.27         6.07 o                         
   2  -8   4        175.88        176.52        15.94 o                         
   3  -8   4        230.92        240.34        11.23 o                         
   4  -8   4        805.54        804.15        21.83 o                         
   5  -8   4         19.46         13.45         7.68 o                         
   6  -8   4         22.66         22.02         5.11 o                         
   7  -8   4         60.34         59.63        12.11 o                         
  -8  -7   4         49.57         62.57         8.93 o                         
  -7  -7   4        444.97        457.54        31.85 o                         
  -6  -7   4        311.03        300.49        15.84 o                         
  -5  -7   4        251.47        238.84        11.04 o                         
  -4  -7   4         81.11         89.19         7.64 o                         
  -3  -7   4        116.88        132.84        14.41 o                         
  -2  -7   4        379.23        372.77        13.80 o                         
  -1  -7   4        114.28        115.23         5.76 o                         
   0  -7   4        456.50        473.78        15.17 o                         
   1  -7   4         89.91        101.77         4.83 o                         
   2  -7   4          4.68          7.14         2.45 o                         
   3  -7   4        165.08        140.50         8.60 o                         
   4  -7   4        331.56        337.10        14.07 o                         
   5  -7   4        421.49        409.59        13.49 o                         
   6  -7   4        117.18        125.77         7.96 o                         
   7  -7   4          0.48          9.14         7.73 o                         
  -8  -6   4         42.67         45.86         7.57 o                         
  -7  -6   4         21.14          7.80         4.10 o                         
  -6  -6   4          0.07         -3.00         3.00 o                         
  -5  -6   4        227.75        218.54        10.10 o                         
  -4  -6   4        236.37        241.17        11.71 o                         
  -3  -6   4        489.71        496.37        15.82 o                         
  -2  -6   4        305.53        327.72         9.66 o                         
  -1  -6   4        450.62        449.60        10.71 o                         
   0  -6   4        595.08        529.09         7.66 o                         
   1  -6   4        194.18        204.79         6.77 o                         
   2  -6   4        957.71        982.54        18.52 o                         
   3  -6   4        307.37        298.00        12.26 o                         
   4  -6   4        671.60        672.02        15.64 o                         
   5  -6   4          7.66          7.16         2.69 o                         
   6  -6   4        356.04        360.60        16.34 o                         
   7  -6   4          1.24          2.99         3.83 o                         
   8  -6   4          2.39          6.13         5.21 o                         
  -9  -5   4         34.58         33.74         6.79 o                         
  -8  -5   4        171.08        179.85        13.57 o                         
  -7  -5   4        255.08        295.28        15.91 o                         
  -6  -5   4         19.90         18.14         4.43 o                         
  -5  -5   4       1420.32       1426.14        28.20 o                         
  -4  -5   4        666.43        676.06        12.75 o                         
  -3  -5   4        202.87        266.95        11.06 o                         
  -2  -5   4        347.62        338.54         9.34 o                         
  -1  -5   4          7.19          8.72         2.03 o                         
   0  -5   4        200.24        180.76         4.22 o                         
   1  -5   4         42.62         34.75         2.94 o                         
   2  -5   4        248.26        296.06         8.91 o                         
   3  -5   4        310.32        316.16        12.16 o                         
   4  -5   4         12.23          8.94         2.62 o                         
   5  -5   4          0.50          1.56         4.08 o                         
   6  -5   4        117.19        142.26        14.53 o                         
   7  -5   4         96.01        104.34        15.18 o                         
   8  -5   4        339.54        367.66        26.83 o                         
  -9  -4   4        112.78        128.28        12.03 o                         
  -8  -4   4        169.23        188.48        13.48 o                         
  -7  -4   4         60.38         62.31         7.75 o                         
  -6  -4   4        331.54        300.60        14.62 o                         
  -5  -4   4        483.59        481.74        11.03 o                         
  -4  -4   4         66.82         75.60         4.06 o                         
  -3  -4   4        253.87        256.14         5.20 o                         
  -2  -4   4         28.80         43.23         1.99 o                         
  -1  -4   4       1029.20       1058.99        21.21 o                         
   0  -4   4       3763.15       4042.62        28.21 o                         
   1  -4   4       1462.73       1431.18        22.83 o                         
   2  -4   4        265.27        250.33         9.21 o                         
   3  -4   4        175.22        181.72         6.79 o                         
   4  -4   4        357.71        325.29        17.29 o                         
   5  -4   4          2.86         13.21         5.21 o                         
   6  -4   4        875.56        966.45        35.87 o                         
   7  -4   4        126.40        138.30        15.54 o                         
   8  -4   4         10.02          8.16         7.14 o                         
   9  -4   4          2.27          3.31         5.37 o                         
  -9  -3   4        103.70        116.49        11.61 o                         
  -8  -3   4         39.95         44.59         6.78 o                         
  -7  -3   4        882.92        871.37        37.56 o                         
  -6  -3   4        391.66        391.62        16.42 o                         
  -5  -3   4        576.28        580.48        11.91 o                         
  -4  -3   4        221.35        197.90         7.38 o                         
  -3  -3   4        469.64        447.40         6.75 o                         
  -2  -3   4          9.50          7.17         1.01 o                         
  -1  -3   4       1753.66       1792.90        16.99 o                         
   0  -3   4        364.26        382.21         6.34 o                         
   1  -3   4        156.97        188.25         6.40 o                         
   2  -3   4        991.88       1130.99        15.02 o                         
   3  -3   4        899.29        909.25        12.54 o                         
   4  -3   4        499.78        546.72        14.91 o                         
   5  -3   4         71.16         79.81         6.15 o                         
   6  -3   4        382.95        432.49        14.45 o                         
   7  -3   4         44.76         42.43         9.23 o                         
   8  -3   4        448.82        486.67        29.59 o                         
   9  -3   4        138.66        149.09        17.66 o                         
  -9  -2   4        189.98        189.62        20.17 o                         
  -8  -2   4         26.76         50.60         7.44 o                         
  -7  -2   4         27.28         27.97         8.39 o                         
  -6  -2   4          0.25         -1.94         2.07 o                         
  -5  -2   4         29.71         34.82         2.70 o                         
  -4  -2   4         13.06         30.89         2.16 o                         
  -3  -2   4         82.10         91.45         2.92 o                         
  -2  -2   4        445.52        478.85         5.52 o                         
  -1  -2   4       4296.17       4317.14        25.47 o                         
   0  -2   4        339.35        347.11         9.65 o                         
   1  -2   4       4376.56       4257.76        26.15 o                         
   2  -2   4       4669.65       4797.27        28.13 o                         
   3  -2   4         58.63         50.95         3.77 o                         
   4  -2   4        217.06        190.67        12.45 o                         
   5  -2   4        504.87        427.10        20.82 o                         
   6  -2   4        306.58        315.78        20.05 o                         
   7  -2   4         66.13        100.65        12.91 o                         
   8  -2   4        432.08        372.90        25.48 o                         
   9  -2   4          9.87         13.28         6.50 o                         
 -10  -1   4         41.04         28.42         8.71 o                         
  -9  -1   4          4.64         18.09         8.86 o                         
  -8  -1   4         84.63         81.18        12.88 o                         
  -7  -1   4       1274.69       1259.39        43.20 o                         
  -6  -1   4        289.00        275.01        12.58 o                         
  -5  -1   4        289.35        276.36         6.66 o                         
  -4  -1   4        294.49        313.88         6.21 o                         
  -3  -1   4       1824.20       1804.80        13.67 o                         
  -2  -1   4          0.88          1.74         0.70 o                         
  -1  -1   4       2248.25       2312.25        15.49 o                         
   0  -1   4       1987.62       1976.33        22.35 o                         
   1  -1   4          6.54         15.33         1.57 o                         
   2  -1   4        992.47       1079.35        15.71 o                         
   3  -1   4          8.92          3.73         3.31 o                         
   4  -1   4         97.54        107.52         9.29 o                         
   5  -1   4       1613.15       1566.26        39.00 o                         
   6  -1   4         73.11         88.36        10.70 o                         
   7  -1   4         76.73         78.32         6.57 o                         
   8  -1   4        304.99        297.05        22.84 o                         
   9  -1   4        252.27        254.99        22.69 o                         
  10  -1   4        262.67        288.19        26.06 o                         
 -10   0   4          6.00         12.39         8.34 o                         
  -9   0   4         58.07         76.40        13.40 o                         
  -8   0   4        483.90        488.64        29.55 o                         
  -7   0   4         76.11         58.23         7.10 o                         
  -6   0   4         81.42         73.67         7.50 o                         
  -5   0   4       1784.73       1700.29        20.84 o                         
  -4   0   4        629.23        677.12         8.58 o                         
  -3   0   4        955.77        930.49        10.74 o                         
  -2   0   4        740.48        799.44         9.38 o                         
  -1   0   4       4388.49       4272.42        48.26 o                         
   0   0   4        661.12        679.64        10.19 o                         
   1   0   4        740.02        728.18        11.67 o                         
   2   0   4        706.10        705.35        10.94 o                         
   3   0   4       4570.46       4530.31        39.09 o                         
   4   0   4        803.21        830.43        22.84 o                         
   5   0   4        619.09        590.60        13.77 o                         
   6   0   4        886.85        856.34        17.70 o                         
   7   0   4         24.32         36.75         4.46 o                         
   8   0   4        147.37        168.90        17.23 o                         
   9   0   4          2.56         -2.21         6.10 o                         
  10   0   4        229.63        258.73        24.77 o                         
 -10   1   4          4.38         10.27         6.71 o                         
  -9   1   4         29.32         22.99         8.16 o                         
  -8   1   4        446.80        496.64        30.29 o                         
  -7   1   4          5.31         11.14         4.31 o                         
  -6   1   4        358.01        344.61        15.22 o                         
  -5   1   4       2653.13       2667.25        24.06 o                         
  -4   1   4         58.97         71.45         2.81 o                         
  -3   1   4       1807.82       1895.29        25.23 o                         
  -2   1   4       2134.68       2031.10        17.78 o                         
  -1   1   4        941.36        918.71        10.85 o                         
   0   1   4        183.38        173.36         4.27 o                         
   1   1   4         44.08         48.57         1.79 o                         
   2   1   4        679.02        695.09        10.20 o                         
   3   1   4       1149.83       1105.11        18.01 o                         
   4   1   4        252.84        274.95         5.80 o                         
   5   1   4        763.89        740.39        13.18 o                         
   6   1   4          9.01          5.36         3.45 o                         
   7   1   4        881.52        967.63        20.09 o                         
   8   1   4         14.13         27.41         7.85 o                         
   9   1   4        163.33        153.57        17.90 o                         
  10   1   4        222.58        248.64        23.98 o                         
 -10   2   4        237.81        237.36        24.34 o                         
  -9   2   4        168.32        172.58        19.56 o                         
  -8   2   4        135.48        129.12        11.66 o                         
  -7   2   4        259.04        260.02        15.62 o                         
  -6   2   4          0.91         -1.28         2.92 o                         
  -5   2   4        196.06        191.29         5.73 o                         
  -4   2   4        285.37        301.17        12.20 o                         
  -3   2   4        712.93        786.08        21.22 o                         
  -2   2   4        637.68        658.16        18.46 o                         
  -1   2   4        150.22        152.42         4.50 o                         
   0   2   4         39.64         34.79         2.29 o                         
   1   2   4        132.48        135.32         3.79 o                         
   2   2   4          5.52         24.13         3.02 o                         
   3   2   4       6359.65       6219.82       105.85 o                         
   4   2   4       2464.55       2468.24        45.50 o                         
   5   2   4       2809.09       2868.36        53.16 o                         
   6   2   4        555.40        561.48        26.09 o                         
   7   2   4         27.89         38.38         8.68 o                         
   8   2   4        248.48        246.10        21.06 o                         
   9   2   4         83.06         73.52        13.43 o                         
  10   2   4         29.95         26.52         9.14 o                         
  -9   3   4         45.07         32.80         9.81 o                         
  -8   3   4        660.28        724.80        26.70 o                         
  -7   3   4         11.90         12.83         3.54 o                         
  -6   3   4         29.62         29.14         4.85 o                         
  -5   3   4        307.20        268.18        13.17 o                         
  -4   3   4        788.62        739.18        27.90 o                         
  -3   3   4       2061.66       2184.00        43.29 o                         
  -2   3   4        299.08        315.31        12.72 o                         
  -1   3   4       3399.00       3266.56        52.46 o                         
   0   3   4         47.95         46.96         3.25 o                         
   1   3   4       2228.26       2188.37        18.30 o                         
   2   3   4       1169.67       1248.24        18.73 o                         
   3   3   4         13.24         16.35         2.77 o                         
   4   3   4        286.87        299.60         5.91 o                         
   5   3   4         12.61         22.44         5.67 o                         
   6   3   4        172.49        211.79        16.52 o                         
   7   3   4        401.63        397.80        24.31 o                         
   8   3   4         53.09         70.91        12.05 o                         
   9   3   4        626.02        586.41        34.43 o                         
  10   3   4          2.29          0.55         6.01 o                         
  -9   4   4         28.36         33.97         9.90 o                         
  -8   4   4        161.78        145.59        15.07 o                         
  -7   4   4         87.95         90.75        19.19 o                         
  -6   4   4         60.72         54.94         6.90 o                         
  -5   4   4         36.63         29.52         2.84 o                         
  -4   4   4       1164.13       1275.09        37.68 o                         
  -3   4   4         32.23         40.51         3.02 o                         
  -2   4   4       2299.01       2278.52        41.42 o                         
  -1   4   4       1609.74       1719.08        23.55 o                         
   0   4   4        654.68        672.85        10.16 o                         
   1   4   4       1532.70       1433.64        45.37 o                         
   2   4   4       2799.59       2844.02        30.65 o                         
   3   4   4       5581.02       5741.85        47.13 o                         
   4   4   4       1276.06       1196.80        19.46 o                         
   5   4   4        839.97        810.17        19.88 o                         
   6   4   4        161.56        188.99        11.07 o                         
   7   4   4        308.24        318.79        22.20 o                         
   8   4   4         24.79         30.05         7.51 o                         
   9   4   4        129.42        151.00        10.43 o                         
  10   4   4        298.54        275.28        25.63 o                         
  -9   5   4         95.93         99.67        15.88 o                         
  -8   5   4        207.09        198.43        14.93 o                         
  -7   5   4          8.76          6.20         5.92 o                         
  -6   5   4        147.95        172.49        12.62 o                         
  -5   5   4         45.94         49.34         4.09 o                         
  -4   5   4        450.80        408.53        22.38 o                         
  -3   5   4         42.19         38.05         4.08 o                         
  -2   5   4       1223.89       1251.32        19.58 o                         
  -1   5   4      10749.23      11079.72        66.25 o                         
   0   5   4         66.16         83.30         3.57 o                         
   1   5   4        168.96        181.70         9.81 o                         
   2   5   4        414.88        542.89        13.04 o                         
   3   5   4        222.54        252.66         9.72 o                         
   4   5   4          1.28          1.09         1.71 o                         
   5   5   4       1010.00       1038.56        15.74 o                         
   6   5   4          4.16          2.11         1.86 o                         
   7   5   4        387.25        356.47        18.00 o                         
   8   5   4         13.03         13.98         7.42 o                         
   9   5   4        250.37        242.98        13.63 o                         
  10   5   4         13.66         13.24         7.02 o                         
  -9   6   4         97.25         98.54        15.70 o                         
  -8   6   4        184.04        219.48        16.26 o                         
  -7   6   4         45.89         50.77        13.41 o                         
  -6   6   4       1231.80       1236.77        46.63 o                         
  -5   6   4          1.34          0.39         1.57 o                         
  -4   6   4        183.33        162.39         7.87 o                         
  -3   6   4          1.63         12.09         4.18 o                         
  -2   6   4        975.23        962.21        14.42 o                         
  -1   6   4         46.40         45.05         2.73 o                         
   0   6   4        129.29        102.76         3.53 o                         
   1   6   4       2515.33       2570.45        31.82 o                         
   2   6   4       4387.58       4635.73        47.89 o                         
   3   6   4        103.03         96.84        13.17 o                         
   4   6   4        528.27        473.61        14.90 o                         
   5   6   4       1377.30       1322.37        33.42 o                         
   6   6   4         10.84          6.59         2.33 o                         
   7   6   4        545.02        570.85        18.19 o                         
   8   6   4        367.61        311.23        33.72 o                         
   9   6   4        127.21        130.09        10.49 o                         
  10   6   4          0.63          0.03         5.67 o                         
  -8   7   4         59.29         57.14         8.99 o                         
  -7   7   4         20.82         12.21         6.12 o                         
  -6   7   4        128.86        153.45        17.14 o                         
  -5   7   4         25.66         22.54         3.28 o                         
  -4   7   4       1734.06       1721.17        46.66 o                         
  -3   7   4       2598.45       2570.60        26.69 o                         
  -2   7   4          1.86          3.65         1.96 o                         
  -1   7   4         19.97         35.91         3.11 o                         
   0   7   4        343.21        353.43        16.74 o                         
   1   7   4        893.16        967.98        15.42 o                         
   2   7   4         84.57         86.65         5.32 o                         
   3   7   4        157.17        154.76        12.48 o                         
   4   7   4        275.25        255.77        11.91 o                         
   5   7   4       1274.30       1292.84        27.16 o                         
   6   7   4          3.98          2.39         5.12 o                         
   7   7   4         14.60         17.50         4.02 o                         
   8   7   4        339.47        306.09        25.66 o                         
   9   7   4        488.82        515.41        21.68 o                         
  -8   8   4        344.10        369.90        21.56 o                         
  -7   8   4        279.46        265.14        24.99 o                         
  -6   8   4        381.74        371.86        27.62 o                         
  -5   8   4          0.74         -0.72         2.40 o                         
  -4   8   4        313.05        334.36        13.67 o                         
  -3   8   4        382.64        391.86        21.02 o                         
  -2   8   4         19.29         13.99         2.14 o                         
  -1   8   4        106.75        115.04         5.23 o                         
   0   8   4        474.81        482.35        20.39 o                         
   1   8   4         20.19         17.62         2.12 o                         
   2   8   4        763.76        741.76        25.42 o                         
   3   8   4        212.14        212.40        15.97 o                         
   4   8   4        784.99        811.56        22.57 o                         
   5   8   4        954.90       1020.48        25.76 o                         
   6   8   4        276.16        259.56        20.82 o                         
   7   8   4        301.27        321.63        13.32 o                         
   8   8   4         68.24         69.23         8.27 o                         
   9   8   4        103.19         92.77         9.79 o                         
  -7   9   4         30.46         36.30        11.50 o                         
  -6   9   4        570.24        572.64        34.74 o                         
  -5   9   4        335.44        312.72        13.71 o                         
  -4   9   4         17.17         22.26         4.18 o                         
  -3   9   4         13.10         17.05         3.82 o                         
  -2   9   4       1043.37       1062.19        17.96 o                         
  -1   9   4        474.09        489.48        22.55 o                         
   0   9   4        301.97        262.72        11.81 o                         
   1   9   4         10.02          4.58         7.47 o                         
   2   9   4        161.70        185.53         6.47 o                         
   3   9   4       2222.44       2200.33        56.04 o                         
   4   9   4         27.41         25.72         6.74 o                         
   5   9   4         11.21          9.15         3.02 o                         
   6   9   4        160.84        128.65        16.51 o                         
   7   9   4         15.86         38.03         4.86 o                         
   8   9   4        101.21        105.23        10.65 o                         
   9   9   4          6.49          4.04         5.87 o                         
  -7  10   4         67.24         70.02        14.10 o                         
  -6  10   4          2.54         12.88         6.74 o                         
  -5  10   4          2.35         -6.62         6.62 o                         
  -4  10   4          0.28          7.25         3.19 o                         
  -3  10   4         40.80         40.22         5.61 o                         
  -2  10   4        651.73        641.40        20.48 o                         
  -1  10   4        236.14        232.57        12.05 o                         
   0  10   4        533.82        515.48        14.78 o                         
   1  10   4         13.96         20.82         3.09 o                         
   2  10   4        479.16        486.98         9.13 o                         
   3  10   4        514.61        502.30        10.83 o                         
   4  10   4        514.79        515.53        20.48 o                         
   5  10   4        163.09        130.30        10.59 o                         
   6  10   4        285.68        293.84        16.56 o                         
   7  10   4         13.09          5.08         3.31 o                         
   8  10   4         48.39         68.46         9.14 o                         
  -6  11   4         15.81         24.53         9.53 o                         
  -5  11   4          1.07          5.52         5.61 o                         
  -4  11   4         14.74         26.80         5.40 o                         
  -3  11   4         39.10         47.76         5.53 o                         
  -2  11   4       1602.56       1595.94        28.34 o                         
  -1  11   4          5.35          4.93         2.93 o                         
   0  11   4        151.29        138.86         8.24 o                         
   1  11   4       1065.82       1062.97        21.88 o                         
   2  11   4         15.93         12.31         3.83 o                         
   3  11   4         14.86         13.40         2.38 o                         
   4  11   4         34.16         34.76         3.90 o                         
   5  11   4         10.60          8.83         7.88 o                         
   6  11   4         95.16         98.17        14.50 o                         
   7  11   4          7.19          5.81         4.53 o                         
  -5  12   4         23.07         13.55         4.83 o                         
  -4  12   4        104.43        113.56         9.08 o                         
  -3  12   4         14.42          6.27         2.94 o                         
  -2  12   4          2.50          2.80         2.57 o                         
  -1  12   4          0.02          0.52         2.72 o                         
   0  12   4        127.94        131.45         8.39 o                         
   1  12   4       1065.25       1083.42        23.00 o                         
   2  12   4         14.38         12.29         2.83 o                         
   3  12   4         11.06          6.53         3.81 o                         
   4  12   4        239.22        253.86        18.24 o                         
   5  12   4          1.39          1.93         4.87 o                         
   6  12   4        248.52        275.19        24.89 o                         
   7  12   4        132.11        112.12        16.98 o                         
  -4  13   4        122.77        124.44        11.61 o                         
  -3  13   4         23.09         15.46         6.05 o                         
  -2  13   4        195.80        199.24        11.16 o                         
  -1  13   4        198.98        219.99        21.48 o                         
   0  13   4        125.03        125.89        11.76 o                         
   1  13   4         23.52         17.12         5.77 o                         
   2  13   4         93.03        112.40        11.46 o                         
   3  13   4        207.02        191.13        14.87 o                         
   4  13   4        199.04        206.62        15.60 o                         
   5  13   4          0.10         -3.56         6.01 o                         
  -2  14   4          8.82         12.93        11.96 o                         
  -1  14   4         77.46         76.73        10.03 o                         
   0  14   4         47.56         32.98         7.08 o                         
   1  14   4         88.63         73.44         9.32 o                         
   2  14   4         49.80         37.85         9.15 o                         
   3  14   4         30.25         31.27         7.54 o                         
   4  14   4        132.62        145.79        14.16 o                         
  -3 -11   5         27.84         29.34        10.21 o                         
  -2 -11   5         51.04         33.39         9.63 o                         
  -1 -11   5        114.67        120.76        17.60 o                         
   0 -11   5        372.71        356.87        29.25 o                         
   1 -11   5         66.79         28.60         9.17 o                         
   2 -11   5         27.72         39.09        10.27 o                         
  -5 -10   5         15.27         20.30         7.48 o                         
  -4 -10   5         74.92         74.07        13.40 o                         
  -3 -10   5        121.53        128.98        16.83 o                         
  -2 -10   5         28.87         41.27        10.61 o                         
  -1 -10   5        269.66        251.09        23.73 o                         
   0 -10   5         13.80         14.56         7.76 o                         
   1 -10   5          4.13          3.62         5.40 o                         
   2 -10   5        135.90        160.90        18.79 o                         
   3 -10   5         82.11         71.22        13.18 o                         
   4 -10   5         97.07        103.63        15.30 o                         
  -6  -9   5         73.08         72.93         9.70 o                         
  -5  -9   5         14.68         25.88         8.06 o                         
  -4  -9   5         37.18         22.38         6.71 o                         
  -3  -9   5        438.68        446.60        30.01 o                         
  -2  -9   5        300.22        307.26        24.86 o                         
  -1  -9   5         65.04         60.09        12.20 o                         
   0  -9   5        425.04        444.46        29.65 o                         
   1  -9   5         23.71         28.73         9.32 o                         
   2  -9   5        222.19        184.60        19.71 o                         
   3  -9   5         23.02         12.20         6.38 o                         
   4  -9   5         43.73         51.83         9.69 o                         
   5  -9   5          1.25         -1.82         3.33 o                         
  -7  -8   5         92.23        107.17        20.40 o                         
  -6  -8   5          0.70          2.24         2.65 o                         
  -5  -8   5        393.39        385.83        19.69 o                         
  -4  -8   5        582.43        555.60        31.98 o                         
  -3  -8   5        121.93        122.02        15.33 o                         
  -2  -8   5          6.21          2.15         4.54 o                         
  -1  -8   5        426.16        367.44        25.63 o                         
   0  -8   5         11.07          4.51         4.51 o                         
   1  -8   5          2.23          5.12         5.55 o                         
   2  -8   5          9.34          9.72         6.39 o                         
   3  -8   5        142.71        125.52        15.76 o                         
   4  -8   5        184.16        198.70        12.35 o                         
   5  -8   5         68.07         77.94        14.65 o                         
   6  -8   5        260.92        261.84        15.53 o                         
  -7  -7   5         45.07         49.67         7.62 o                         
  -6  -7   5          2.85          5.99         3.33 o                         
  -5  -7   5        502.27        489.73        15.94 o                         
  -4  -7   5        227.16        188.64        17.72 o                         
  -3  -7   5        205.63        221.75        19.19 o                         
  -2  -7   5        165.08        178.22         9.63 o                         
  -1  -7   5         68.11         84.47         6.51 o                         
   0  -7   5        691.19        712.33        16.02 o                         
   1  -7   5        390.06        396.65         8.55 o                         
   2  -7   5         71.14         59.06         5.78 o                         
   3  -7   5          4.97          1.90         3.40 o                         
   4  -7   5        519.51        559.33        15.19 o                         
   5  -7   5        107.86         93.35         6.65 o                         
   6  -7   5          8.61          0.24         4.46 o                         
   7  -7   5         16.92         24.62         4.37 o                         
  -8  -6   5          4.44         10.49         4.89 o                         
  -7  -6   5       1179.05       1210.61        33.01 o                         
  -6  -6   5        166.31        163.26         9.81 o                         
  -5  -6   5         21.90         22.18         3.82 o                         
  -4  -6   5         27.93         26.55         4.19 o                         
  -3  -6   5          3.76          4.65         2.43 o                         
  -2  -6   5        207.09        220.68        12.43 o                         
  -1  -6   5        318.02        311.46         9.09 o                         
   0  -6   5         11.55         14.03         1.52 o                         
   1  -6   5         11.44         13.96         2.55 o                         
   2  -6   5          4.56          6.39         2.52 o                         
   3  -6   5        501.76        480.64        34.89 o                         
   4  -6   5        232.15        219.16         9.28 o                         
   5  -6   5        204.02        188.34         9.28 o                         
   6  -6   5        692.58        755.66        24.15 o                         
   7  -6   5         81.12         69.77         7.93 o                         
   8  -6   5        116.63        112.67        15.85 o                         
  -8  -5   5         41.35         59.97         8.43 o                         
  -7  -5   5        115.33        114.91        10.45 o                         
  -6  -5   5         30.32         32.12         4.22 o                         
  -5  -5   5        197.02        192.05        13.69 o                         
  -4  -5   5        116.23        132.39         7.24 o                         
  -3  -5   5        254.10        237.51         8.04 o                         
  -2  -5   5        537.21        542.69        14.43 o                         
  -1  -5   5       1649.45       1666.51        19.44 o                         
   0  -5   5         51.44         44.79         2.31 o                         
   1  -5   5        574.03        546.13        11.71 o                         
   2  -5   5       1559.98       1596.48        21.68 o                         
   3  -5   5        132.61        138.22         7.64 o                         
   4  -5   5         58.60         69.60         6.38 o                         
   5  -5   5        180.13        183.66        10.49 o                         
   6  -5   5        596.71        571.20        28.30 o                         
   7  -5   5         48.95         44.61         9.20 o                         
   8  -5   5        210.66        275.10        23.27 o                         
  -9  -4   5        198.71        234.47        16.24 o                         
  -8  -4   5         25.35         23.82         5.84 o                         
  -7  -4   5        347.03        395.65        18.32 o                         
  -6  -4   5         24.28         21.54         3.46 o                         
  -5  -4   5        661.00        663.95        13.18 o                         
  -4  -4   5        302.82        330.73         7.32 o                         
  -3  -4   5         54.59         40.41         2.45 o                         
  -2  -4   5         91.68         99.64         3.48 o                         
  -1  -4   5        340.98        348.16         6.21 o                         
   0  -4   5        571.84        644.49        10.31 o                         
   1  -4   5       1731.05       1684.14        34.64 o                         
   2  -4   5        198.29        204.13         9.43 o                         
   3  -4   5        572.20        507.85        14.03 o                         
   4  -4   5        221.96        227.68        10.48 o                         
   5  -4   5        211.36        217.03        15.36 o                         
   6  -4   5        134.67        134.93        13.64 o                         
   7  -4   5        350.18        364.29        24.04 o                         
   8  -4   5        166.39        164.70        17.57 o                         
   9  -4   5          6.62          7.33         5.76 o                         
  -9  -3   5         29.25         31.79         9.84 o                         
  -8  -3   5        103.52         94.00         9.64 o                         
  -7  -3   5         61.21         40.50         6.10 o                         
  -6  -3   5          4.74          4.01         1.92 o                         
  -5  -3   5        118.86        132.56         5.97 o                         
  -4  -3   5        684.50        677.12         9.68 o                         
  -3  -3   5        504.60        440.21         7.82 o                         
  -2  -3   5        219.75        229.63         7.28 o                         
  -1  -3   5       3720.63       3645.22        26.92 o                         
   0  -3   5        390.83        409.02         7.36 o                         
   1  -3   5        930.05        914.87        12.40 o                         
   2  -3   5        683.36        607.53        11.13 o                         
   3  -3   5          8.30         10.14         2.22 o                         
   4  -3   5        152.90        158.95         8.49 o                         
   5  -3   5        225.23        229.11        15.79 o                         
   6  -3   5        738.63        716.64        29.98 o                         
   7  -3   5         50.19         44.06         9.14 o                         
   8  -3   5         10.29         31.82         8.62 o                         
   9  -3   5          1.76          5.52         6.16 o                         
  -9  -2   5        116.60        117.58        16.34 o                         
  -8  -2   5        334.85        339.13        17.98 o                         
  -7  -2   5        175.48        183.08        12.37 o                         
  -6  -2   5        529.53        528.84        12.23 o                         
  -5  -2   5        341.67        305.65         8.77 o                         
  -4  -2   5        830.60        824.37        10.74 o                         
  -3  -2   5       2633.04       2797.93        19.58 o                         
  -2  -2   5        185.69        213.25         5.26 o                         
  -1  -2   5         89.52         91.91         3.47 o                         
   0  -2   5        287.29        283.34         9.73 o                         
   1  -2   5        650.55        578.50        11.89 o                         
   2  -2   5        902.41        903.18        14.78 o                         
   3  -2   5       1535.45       1615.90        18.56 o                         
   4  -2   5          1.08          4.56         4.38 o                         
   5  -2   5        843.49        765.64        27.50 o                         
   6  -2   5         91.10        105.68        11.90 o                         
   7  -2   5        147.84        157.83        15.79 o                         
   8  -2   5        158.92        180.18        18.00 o                         
   9  -2   5        247.76        257.35        23.24 o                         
  -9  -1   5          8.33          8.00         5.76 o                         
  -8  -1   5          0.81          5.30         6.32 o                         
  -7  -1   5         32.18         28.13         5.14 o                         
  -6  -1   5       1123.17       1128.03        17.83 o                         
  -5  -1   5        136.73        132.49         4.94 o                         
  -4  -1   5         19.66         19.09         1.76 o                         
  -3  -1   5       2944.94       2901.01        22.01 o                         
  -2  -1   5        886.09        840.84        11.06 o                         
  -1  -1   5        466.42        436.98         6.39 o                         
   0  -1   5        869.39        863.23        20.56 o                         
   1  -1   5          4.01          3.28         0.99 o                         
   2  -1   5         97.58         71.34         4.24 o                         
   3  -1   5       5083.19       5178.04        32.88 o                         
   4  -1   5       1084.97       1119.57        23.53 o                         
   5  -1   5        178.98        163.35        12.63 o                         
   6  -1   5         65.93         47.21         8.09 o                         
   7  -1   5         23.19         20.09         3.36 o                         
   8  -1   5        107.25        111.20        14.35 o                         
   9  -1   5        136.71        135.48        17.32 o                         
  10  -1   5          0.62         -2.36         6.90 o                         
  -9   0   5         84.24         86.83        13.95 o                         
  -8   0   5        505.19        483.46        29.46 o                         
  -7   0   5         80.97         80.13         8.14 o                         
  -6   0   5         10.89          9.44         2.53 o                         
  -5   0   5        960.69        917.75        15.75 o                         
  -4   0   5        278.86        275.40         6.41 o                         
  -3   0   5        956.89       1002.45        13.65 o                         
  -2   0   5         49.99        118.18        17.07 o                         
  -1   0   5       3371.85       3614.14        22.34 o                         
   0   0   5          4.11          1.85         1.73 o                         
   1   0   5       1360.80       1478.63         9.59 o                         
   2   0   5        710.47        653.90         9.78 o                         
   3   0   5       1205.85       1110.64        25.97 o                         
   4   0   5         48.47         66.82         4.08 o                         
   5   0   5       2227.40       2265.89        46.39 o                         
   6   0   5          5.83         10.10         2.12 o                         
   7   0   5        103.05        102.56         6.50 o                         
   8   0   5        505.26        571.45        31.24 o                         
   9   0   5        169.33        159.39        18.46 o                         
  10   0   5         54.59         68.74        13.74 o                         
  -9   1   5          2.81         10.39         5.21 o                         
  -8   1   5         41.87         41.76         6.85 o                         
  -7   1   5        292.74        300.44        15.67 o                         
  -6   1   5        208.16        222.68         7.85 o                         
  -5   1   5        276.58        249.76         5.79 o                         
  -4   1   5       1047.25       1089.15        14.72 o                         
  -3   1   5        661.96        674.05        12.94 o                         
  -2   1   5       2817.92       2762.30        23.94 o                         
  -1   1   5        999.95        987.70        11.11 o                         
   0   1   5         38.66         28.75         2.12 o                         
   1   1   5        630.66        603.55         6.75 o                         
   2   1   5        301.33        327.84         5.40 o                         
   3   1   5       4447.59       4496.04        36.28 o                         
   4   1   5        929.63        927.55        27.75 o                         
   5   1   5       1518.69       1504.18        34.67 o                         
   6   1   5         18.99         30.11         3.13 o                         
   7   1   5         71.53         89.14         8.88 o                         
   8   1   5          3.98          5.00         5.03 o                         
   9   1   5         38.05         51.57        12.42 o                         
  10   1   5        142.74        110.62        16.59 o                         
  -9   2   5        117.96        136.68        17.66 o                         
  -8   2   5        361.39        355.78        18.77 o                         
  -7   2   5        181.89        179.84        30.93 o                         
  -6   2   5         34.70         42.08         3.11 o                         
  -5   2   5       1569.99       1652.43        19.96 o                         
  -4   2   5       2072.47       2067.00        26.41 o                         
  -3   2   5        168.94        233.71        14.50 o                         
  -2   2   5        565.81        674.52        12.33 o                         
  -1   2   5       2283.31       2414.41        27.01 o                         
   0   2   5       2102.00       2117.80        21.89 o                         
   1   2   5         23.72         26.06         1.76 o                         
   2   2   5       1367.82       1451.11        16.07 o                         
   3   2   5        657.22        658.92        14.61 o                         
   4   2   5         55.51         52.76         6.84 o                         
   5   2   5        295.16        322.10        18.00 o                         
   6   2   5        214.23        215.25        16.34 o                         
   7   2   5        841.66        789.40        34.09 o                         
   8   2   5         21.81         14.65         5.79 o                         
   9   2   5        383.86        370.08        27.38 o                         
  10   2   5        156.29        177.08        20.14 o                         
  -9   3   5          0.50          3.43         6.16 o                         
  -8   3   5          6.18          2.28         4.97 o                         
  -7   3   5          3.39         -0.37         6.48 o                         
  -6   3   5         11.66         47.53        14.23 o                         
  -5   3   5         14.04          2.68         2.78 o                         
  -4   3   5       2138.04       2150.42        48.62 o                         
  -3   3   5          9.89         29.28         6.19 o                         
  -2   3   5       4063.93       4220.01        34.31 o                         
  -1   3   5        454.65        501.84        13.01 o                         
   0   3   5          7.94         14.25         3.91 o                         
   1   3   5       6403.71       6231.17        33.62 o                         
   2   3   5        100.13         90.68         4.35 o                         
   3   3   5       1158.23       1226.02        21.20 o                         
   4   3   5       1621.73       1675.65        37.77 o                         
   5   3   5       1195.54       1097.98        33.39 o                         
   6   3   5         20.71         14.41         4.87 o                         
   7   3   5         39.13         48.99         9.32 o                         
   8   3   5          6.12          3.95         5.92 o                         
   9   3   5          9.90         15.82         8.00 o                         
  10   3   5          0.28          3.92         6.35 o                         
  -9   4   5        327.03        377.26        35.33 o                         
  -8   4   5        110.27        105.26        11.01 o                         
  -7   4   5        327.47        324.69        25.83 o                         
  -6   4   5        680.66        664.17        23.00 o                         
  -5   4   5         30.24         20.91         5.76 o                         
  -4   4   5        388.87        348.69         6.62 o                         
  -3   4   5        737.74        752.21        27.72 o                         
  -2   4   5        339.05        402.22        12.47 o                         
  -1   4   5        207.73        170.70        11.08 o                         
   0   4   5         64.20         76.87         3.94 o                         
   1   4   5        486.68        459.44         9.39 o                         
   2   4   5         47.70         56.57         4.24 o                         
   3   4   5          2.21         29.11        12.97 o                         
   4   4   5       2609.77       2677.69        19.14 o                         
   5   4   5         19.07         23.21         2.03 o                         
   6   4   5         20.26         11.31         4.75 o                         
   7   4   5       1020.64       1023.29        39.03 o                         
   8   4   5        133.06        110.00        14.53 o                         
   9   4   5        853.14        886.49        42.22 o                         
  10   4   5          5.99          5.79         6.71 o                         
  -9   5   5         15.96         27.07         7.76 o                         
  -8   5   5          0.62         -4.59         4.59 o                         
  -7   5   5         28.33         25.67         6.42 o                         
  -6   5   5         54.98         42.08         8.46 o                         
  -5   5   5          0.76         -5.15         5.15 o                         
  -4   5   5       1563.91       1572.84        18.74 o                         
  -3   5   5          6.74          5.93         2.01 o                         
  -2   5   5        838.58        887.74        25.92 o                         
  -1   5   5        728.55        651.62        38.58 o                         
   0   5   5       1401.36       1384.79        16.48 o                         
   1   5   5       1684.25       1675.01        22.93 o                         
   2   5   5       2972.42       2893.04        37.50 o                         
   3   5   5        258.23        368.27        18.12 o                         
   4   5   5          4.99         18.65         4.77 o                         
   5   5   5       1110.48       1077.16        20.95 o                         
   6   5   5          8.90          6.30         2.02 o                         
   7   5   5        156.92        173.53        17.20 o                         
   8   5   5          6.32          2.45         5.55 o                         
   9   5   5         89.66         81.31        14.01 o                         
  10   5   5          3.07          3.59         5.79 o                         
  -9   6   5        205.54        190.50        15.97 o                         
  -8   6   5        447.93        510.33        24.45 o                         
  -7   6   5         20.10         15.43         4.67 o                         
  -6   6   5        186.69        188.55        18.89 o                         
  -5   6   5         50.86         49.80         7.74 o                         
  -4   6   5        216.64        245.45        28.19 o                         
  -3   6   5        544.48        532.46        13.88 o                         
  -2   6   5        227.21        189.46         6.76 o                         
  -1   6   5       1180.13       1245.95        30.64 o                         
   0   6   5       1759.56       1834.40        20.33 o                         
   1   6   5         40.91         37.74         4.41 o                         
   2   6   5        449.89        479.90        16.80 o                         
   3   6   5         82.37        112.64        11.50 o                         
   4   6   5        728.68        655.61        21.58 o                         
   5   6   5        283.01        251.32        11.17 o                         
   6   6   5        182.51        181.97         9.09 o                         
   7   6   5        248.08        281.30        11.90 o                         
   8   6   5         58.57         63.86        11.80 o                         
   9   6   5        338.28        305.67        25.94 o                         
  10   6   5         22.20         19.99         9.47 o                         
  -8   7   5        324.06        308.15        19.74 o                         
  -7   7   5          2.51          1.72         4.09 o                         
  -6   7   5         84.53         95.75        14.10 o                         
  -5   7   5         18.15         17.08         9.06 o                         
  -4   7   5         33.94         33.13         5.12 o                         
  -3   7   5       1642.04       1643.85        21.26 o                         
  -2   7   5        747.27        783.56        14.25 o                         
  -1   7   5         57.01         52.65         4.31 o                         
   0   7   5       4353.40       4274.48        27.65 o                         
   1   7   5          3.21          3.60         2.53 o                         
   2   7   5        797.57        754.88        20.63 o                         
   3   7   5        124.32         88.93         8.28 o                         
   4   7   5         30.75         37.77         6.97 o                         
   5   7   5        833.25        847.82        21.93 o                         
   6   7   5         31.76         20.97         3.83 o                         
   7   7   5        369.28        355.91        16.83 o                         
   8   7   5         14.25         39.27        10.15 o                         
   9   7   5        113.61        131.49        11.27 o                         
  -8   8   5         23.04         37.59         7.56 o                         
  -7   8   5        132.71        157.16        19.62 o                         
  -6   8   5        566.11        544.47        33.17 o                         
  -5   8   5        677.14        687.96        18.55 o                         
  -4   8   5          1.67         -1.43         1.49 o                         
  -3   8   5        243.26        238.76        10.70 o                         
  -2   8   5       1606.30       1601.49        24.80 o                         
  -1   8   5          9.06         25.49         5.81 o                         
   0   8   5         11.72         13.09         4.41 o                         
   1   8   5        418.53        416.67        11.25 o                         
   2   8   5         36.14         46.11         5.18 o                         
   3   8   5         49.99         53.81         5.05 o                         
   4   8   5        105.01         91.97         7.63 o                         
   5   8   5         58.27         77.11         7.42 o                         
   6   8   5        178.93        191.65        18.12 o                         
   7   8   5        110.49        108.30         8.59 o                         
   8   8   5        477.37        497.55        21.44 o                         
   9   8   5         76.16         47.37         6.90 o                         
  -7   9   5         25.28         47.46        11.83 o                         
  -6   9   5        110.84         99.21        15.42 o                         
  -5   9   5        302.84        279.94        22.90 o                         
  -4   9   5        124.31        107.38         9.57 o                         
  -3   9   5        414.45        403.09        15.65 o                         
  -2   9   5        529.40        515.62        20.63 o                         
  -1   9   5          0.84          1.84         1.42 o                         
   0   9   5       1034.20        980.40        31.76 o                         
   1   9   5          9.35          2.90         4.43 o                         
   2   9   5        228.61        211.04         7.55 o                         
   3   9   5        212.38        181.58         8.98 o                         
   4   9   5        747.36        768.89        32.28 o                         
   5   9   5        208.94        199.62        12.39 o                         
   6   9   5        232.89        233.74        20.45 o                         
   7   9   5        164.73        139.54         8.57 o                         
   8   9   5          5.29         -0.01        10.82 o                         
   9   9   5         59.07         64.98        10.73 o                         
  -7  10   5        385.09        412.17        32.65 o                         
  -6  10   5        184.16        170.52        19.81 o                         
  -5  10   5        196.86        186.04        19.65 o                         
  -4  10   5         17.74         15.42         5.53 o                         
  -3  10   5         27.97         27.84         6.18 o                         
  -2  10   5        612.21        611.18        20.15 o                         
  -1  10   5        466.61        438.11        16.63 o                         
   0  10   5          7.63          6.84         3.10 o                         
   1  10   5          3.91          5.06         3.86 o                         
   2  10   5        118.43        118.53         5.60 o                         
   3  10   5          8.09         15.55         4.09 o                         
   4  10   5         23.84         30.68         4.32 o                         
   5  10   5        168.15        160.16        16.10 o                         
   6  10   5       1143.01       1152.82        32.61 o                         
   7  10   5         15.41          8.15         4.23 o                         
   8  10   5         29.70         46.36        15.51 o                         
  -6  11   5         59.43         42.43        10.91 o                         
  -5  11   5        120.17        131.49        16.83 o                         
  -4  11   5        104.48        110.27        10.13 o                         
  -3  11   5          2.33          3.35         4.92 o                         
  -2  11   5        287.28        302.34        14.88 o                         
  -1  11   5         30.19         41.96         6.04 o                         
   0  11   5         72.52         77.43         6.44 o                         
   1  11   5        410.70        418.12        14.14 o                         
   2  11   5        599.19        588.88        10.45 o                         
   3  11   5        137.62        131.24         6.35 o                         
   4  11   5        711.78        715.33        20.66 o                         
   5  11   5          9.63          8.70         4.31 o                         
   6  11   5         72.37         85.23        13.83 o                         
   7  11   5         58.93         53.47         8.13 o                         
  -5  12   5          1.52         -3.13         5.12 o                         
  -4  12   5        294.52        282.40        23.61 o                         
  -3  12   5        409.78        403.95        18.22 o                         
  -2  12   5         55.88         64.84         6.50 o                         
  -1  12   5        155.76        159.19         9.62 o                         
   0  12   5         21.60         31.93         4.52 o                         
   1  12   5         91.85         91.40         7.09 o                         
   2  12   5        157.87        164.88         9.37 o                         
   3  12   5        230.83        242.79        11.39 o                         
   4  12   5        172.77        184.02        14.03 o                         
   5  12   5         20.81         13.68         3.80 o                         
   6  12   5         31.70         27.84         8.00 o                         
   7  12   5        157.35        139.10        18.12 o                         
  -4  13   5         11.58          7.85         3.81 o                         
  -3  13   5          0.09          1.13         2.81 o                         
  -2  13   5          5.15          1.10         2.90 o                         
  -1  13   5        671.14        684.87        20.26 o                         
   0  13   5         41.53         47.25         5.79 o                         
   1  13   5         64.73         57.71         8.33 o                         
   2  13   5        373.23        375.28        20.22 o                         
   3  13   5          0.66         -2.57         8.40 o                         
   4  13   5        264.08        275.94        17.64 o                         
   5  13   5          4.05         -3.64         4.12 o                         
   6  13   5         20.32         13.12         7.48 o                         
  -2  14   5         40.49         23.01         5.56 o                         
  -1  14   5         48.39         51.30         8.28 o                         
   0  14   5         26.30         29.03         6.55 o                         
   1  14   5          5.80         -4.82         4.82 o                         
   2  14   5         46.89         36.96        10.44 o                         
   3  14   5        144.80        127.00        15.05 o                         
   4  14   5         24.03         24.85         6.34 o                         
  -3 -10   6         27.52         19.68         7.20 o                         
  -2 -10   6        116.89        126.37        17.54 o                         
  -1 -10   6         45.60         41.63        11.16 o                         
   0 -10   6        194.68        166.60        20.30 o                         
   1 -10   6         61.01         64.02        13.74 o                         
   2 -10   6         26.38         27.10         9.53 o                         
   3 -10   6         87.13         78.79        14.41 o                         
  -5  -9   6         39.99         48.84         8.37 o                         
  -4  -9   6          7.56          0.92         4.54 o                         
  -3  -9   6         12.49         16.86         8.16 o                         
  -2  -9   6         13.63          5.70         5.70 o                         
  -1  -9   6         95.38         82.07        14.26 o                         
   0  -9   6        210.29        207.99        21.09 o                         
   1  -9   6        187.13        191.46        20.51 o                         
   2  -9   6        321.69        339.82        27.29 o                         
   3  -9   6         73.78         78.39        13.55 o                         
   4  -9   6        106.95        137.84        18.03 o                         
  -6  -8   6          5.88          0.84         3.69 o                         
  -5  -8   6        184.96        203.60        14.98 o                         
  -4  -8   6        162.73        150.63        17.44 o                         
  -3  -8   6        880.10        890.54        41.33 o                         
  -2  -8   6          6.50          0.00         4.91 o                         
  -1  -8   6          4.70          0.55         7.33 o                         
   0  -8   6        400.65        384.98        27.44 o                         
   1  -8   6         28.46         37.59         9.60 o                         
   2  -8   6          0.54          3.00         6.38 o                         
   3  -8   6         31.13         36.76         8.34 o                         
   4  -8   6         36.87         36.33         6.97 o                         
   5  -8   6        116.71        114.76         9.98 o                         
  -7  -7   6         19.51         12.36         7.30 o                         
  -6  -7   6          3.40         -1.96         3.86 o                         
  -5  -7   6         48.41         45.41         6.54 o                         
  -4  -7   6        165.96        177.54        18.27 o                         
  -3  -7   6        652.91        615.53        32.65 o                         
  -2  -7   6        539.82        531.31        30.35 o                         
  -1  -7   6         18.11         16.71         5.58 o                         
   0  -7   6          2.48          8.37         6.53 o                         
   1  -7   6        675.47        684.92        20.01 o                         
   2  -7   6        225.49        250.24        12.47 o                         
   3  -7   6         78.49         72.22         5.39 o                         
   4  -7   6         75.05         70.93         5.60 o                         
   5  -7   6         63.27         72.83         6.18 o                         
   6  -7   6        477.95        463.10        15.79 o                         
  -7  -6   6        199.46        220.92        14.50 o                         
  -6  -6   6         38.62         43.37         5.21 o                         
  -5  -6   6        691.00        697.21        18.44 o                         
  -4  -6   6        573.31        579.74        15.97 o                         
  -3  -6   6        163.79        182.73        17.14 o                         
  -2  -6   6         14.97         12.63         2.62 o                         
  -1  -6   6        904.58        936.03        29.19 o                         
   0  -6   6          0.74          3.07         1.09 o                         
   1  -6   6          4.65          5.30         1.43 o                         
   2  -6   6        449.00        423.35        12.03 o                         
   3  -6   6          0.31          2.33         2.04 o                         
   4  -6   6         53.40         54.54         4.99 o                         
   5  -6   6          9.41          8.84         2.70 o                         
   6  -6   6          5.83         12.18         3.67 o                         
   7  -6   6        276.84        266.84        16.88 o                         
  -8  -5   6          5.93          0.54         3.84 o                         
  -7  -5   6        175.94        154.93        13.57 o                         
  -6  -5   6        200.25        192.34        17.12 o                         
  -5  -5   6         31.00         50.27         5.30 o                         
  -4  -5   6        448.29        456.57        13.56 o                         
  -3  -5   6         18.09         22.64         2.04 o                         
  -2  -5   6         28.57         27.76         1.98 o                         
  -1  -5   6        909.41        888.34        24.85 o                         
   0  -5   6         14.16         26.58         3.87 o                         
   1  -5   6        636.72        633.09        13.80 o                         
   2  -5   6        261.92        269.44         7.49 o                         
   3  -5   6        364.52        362.66        12.37 o                         
   4  -5   6        323.96        358.34        13.53 o                         
   5  -5   6        478.28        455.24        16.57 o                         
   6  -5   6        484.57        510.04        19.19 o                         
   7  -5   6          0.61         -0.34         6.13 o                         
   8  -5   6         59.16         48.44        10.61 o                         
  -8  -4   6        100.90        104.46        10.66 o                         
  -7  -4   6         92.30        105.56         9.97 o                         
  -6  -4   6        682.92        682.41        21.96 o                         
  -5  -4   6         18.80         23.30         3.11 o                         
  -4  -4   6         49.05         58.62         3.84 o                         
  -3  -4   6       1797.07       1768.89        23.21 o                         
  -2  -4   6        126.43        115.39         6.47 o                         
  -1  -4   6        923.36        870.15        10.81 o                         
   0  -4   6        217.86        234.63         6.80 o                         
   1  -4   6        794.38        802.82        14.56 o                         
   2  -4   6          1.36          2.68         1.44 o                         
   3  -4   6         15.11         14.23         2.83 o                         
   4  -4   6         60.92         54.90         5.52 o                         
   5  -4   6         36.87         39.58         5.15 o                         
   6  -4   6         45.31         42.96         8.34 o                         
   7  -4   6        169.63        156.42        16.13 o                         
   8  -4   6         88.21         67.51        11.62 o                         
  -9  -3   6        123.66        113.25        11.61 o                         
  -8  -3   6        247.07        232.38        15.47 o                         
  -7  -3   6         11.95          9.31         5.03 o                         
  -6  -3   6        307.01        307.95         9.88 o                         
  -5  -3   6        465.05        448.98        11.15 o                         
  -4  -3   6        147.39        136.72         4.53 o                         
  -3  -3   6         36.14         37.40         2.46 o                         
  -2  -3   6        108.55        123.06         3.67 o                         
  -1  -3   6        250.21        217.44         6.98 o                         
   0  -3   6        151.93        171.50        11.90 o                         
   1  -3   6       1339.71       1344.11        53.94 o                         
   2  -3   6       2723.66       2870.59        37.65 o                         
   3  -3   6       1677.88       1661.10        20.43 o                         
   4  -3   6         25.09         26.53         5.09 o                         
   5  -3   6        194.29        184.91        10.33 o                         
   6  -3   6        229.31        240.39        17.44 o                         
   7  -3   6         41.75         33.02         8.34 o                         
   8  -3   6         31.07         39.03         8.65 o                         
   9  -3   6         28.33         12.72         6.81 o                         
  -9  -2   6          5.16         15.82         8.37 o                         
  -8  -2   6        173.43        187.64        13.79 o                         
  -7  -2   6          6.23          4.50         2.83 o                         
  -6  -2   6        899.06        940.03        16.78 o                         
  -5  -2   6        522.19        532.36        11.96 o                         
  -4  -2   6         92.69        105.98         4.44 o                         
  -3  -2   6        236.66        207.39         6.40 o                         
  -2  -2   6       1097.12       1083.63        14.59 o                         
  -1  -2   6       5629.16       5661.69        43.73 o                         
   0  -2   6        114.62        130.62         7.44 o                         
   1  -2   6        157.82        177.79        12.05 o                         
   2  -2   6        152.65        147.50         5.99 o                         
   3  -2   6        401.17        383.79         9.45 o                         
   4  -2   6         51.56         36.26         3.29 o                         
   5  -2   6          0.76          3.34         3.40 o                         
   6  -2   6        101.08        118.68        12.63 o                         
   7  -2   6        479.08        530.88        27.78 o                         
   8  -2   6          2.13         -0.37         5.40 o                         
   9  -2   6          2.87          1.56         5.12 o                         
  -9  -1   6          7.40         17.78         8.83 o                         
  -8  -1   6        250.62        239.41        20.73 o                         
  -7  -1   6        654.07        657.38        18.85 o                         
  -6  -1   6         15.55         10.00         2.37 o                         
  -5  -1   6          3.56          4.07         1.79 o                         
  -4  -1   6        141.63        157.48         6.05 o                         
  -3  -1   6          0.11          0.26         1.02 o                         
  -2  -1   6        140.90        167.42         5.69 o                         
  -1  -1   6         10.93         21.61         2.05 o                         
   0  -1   6       2197.48       2328.68        24.05 o                         
   1  -1   6        480.61        509.12        16.03 o                         
   2  -1   6         63.77         55.88         3.74 o                         
   3  -1   6       1464.86       1383.04        36.15 o                         
   4  -1   6        243.64        255.50         7.60 o                         
   5  -1   6       1242.75       1214.36        34.03 o                         
   6  -1   6          3.47         -4.38         4.41 o                         
   7  -1   6         93.66         89.95        11.80 o                         
   8  -1   6         79.61         92.10        13.37 o                         
   9  -1   6        216.01        211.57        21.15 o                         
  -9   0   6          7.82          7.24         6.01 o                         
  -8   0   6        236.82        237.02        23.42 o                         
  -7   0   6          1.01          6.40         3.61 o                         
  -6   0   6        251.11        262.70         7.10 o                         
  -5   0   6        850.96        835.81        17.41 o                         
  -4   0   6        675.70        609.48        10.16 o                         
  -3   0   6        169.93        160.78         5.71 o                         
  -2   0   6       3166.65       3267.87        38.97 o                         
  -1   0   6        777.10        698.13         8.63 o                         
   1   0   6       2266.53       2158.35        14.98 o                         
   2   0   6         28.13         30.74         2.28 o                         
   3   0   6       1551.87       1570.85        30.05 o                         
   4   0   6        410.69        405.60         8.64 o                         
   5   0   6          4.16         28.02         5.79 o                         
   6   0   6         98.89        100.44        10.64 o                         
   7   0   6         42.30         35.90         7.88 o                         
   8   0   6         31.99         34.18         8.31 o                         
   9   0   6        452.45        445.53        29.98 o                         
  -9   1   6        167.76        217.25        21.95 o                         
  -8   1   6        273.67        260.04        19.91 o                         
  -7   1   6         13.98         14.70         4.40 o                         
  -6   1   6        289.49        258.13        16.67 o                         
  -5   1   6        174.91        173.66         5.55 o                         
  -4   1   6         57.30         67.13         4.15 o                         
  -3   1   6         96.22        122.06         5.95 o                         
  -2   1   6       2943.95       2964.27        87.61 o                         
  -1   1   6        721.47        695.17        10.10 o                         
   0   1   6        614.26        572.34         7.60 o                         
   1   1   6        190.89        167.86         4.52 o                         
   2   1   6        516.11        624.49         8.26 o                         
   3   1   6       1864.09       1875.66        13.63 o                         
   4   1   6       2260.77       2270.33        34.26 o                         
   5   1   6       1202.29       1172.57        34.06 o                         
   6   1   6          2.53         12.36         5.21 o                         
   7   1   6        575.88        540.88        28.18 o                         
   8   1   6         12.35          7.14         4.81 o                         
   9   1   6        108.18        141.77        17.44 o                         
  10   1   6         31.79         23.48         8.95 o                         
  -9   2   6         69.89         69.83         9.69 o                         
  -8   2   6        141.84        165.25        13.09 o                         
  -7   2   6         81.33         61.35         7.89 o                         
  -6   2   6         18.47         17.08         2.59 o                         
  -5   2   6         22.45         32.73         3.12 o                         
  -4   2   6       2808.16       2718.96        45.19 o                         
  -3   2   6        504.32        518.71        22.10 o                         
  -2   2   6       2712.65       2682.56       109.11 o                         
  -1   2   6       3404.90       3332.53        42.97 o                         
   0   2   6       1283.99       1260.68        16.56 o                         
   2   2   6        460.84        470.83         9.49 o                         
   3   2   6        876.03        933.06        14.84 o                         
   4   2   6        462.58        473.18        19.44 o                         
   5   2   6       1373.39       1419.49        37.56 o                         
   6   2   6          5.69          5.00         3.65 o                         
   7   2   6        223.09        188.76        16.80 o                         
   8   2   6        389.20        394.02        26.09 o                         
   9   2   6        149.53        185.67        19.50 o                         
  10   2   6         46.16         70.33        13.89 o                         
  -9   3   6        134.41        132.23        13.10 o                         
  -8   3   6        234.44        218.33        15.14 o                         
  -7   3   6        200.77        188.80        13.20 o                         
  -6   3   6       1033.44        993.82        27.56 o                         
  -5   3   6        129.75        141.72         9.74 o                         
  -4   3   6         37.25         32.65         6.74 o                         
  -3   3   6        429.29        458.25        21.55 o                         
  -2   3   6       1009.98       1049.29        30.69 o                         
  -1   3   6          0.45          3.46         2.83 o                         
   0   3   6         13.21         30.41         3.27 o                         
   1   3   6        403.14        410.55         7.69 o                         
   2   3   6        812.08        771.45         9.65 o                         
   3   3   6        171.19        165.67         6.57 o                         
   4   3   6       1022.18       1034.97        29.83 o                         
   5   3   6       1243.83       1219.54        15.89 o                         
   6   3   6         90.60         95.99        11.34 o                         
   7   3   6        372.64        411.62        24.62 o                         
   8   3   6        183.50        151.48        16.28 o                         
   9   3   6        356.17        365.85        27.13 o                         
  10   3   6          0.39         -4.20         6.90 o                         
  -9   4   6        334.86        369.00        21.41 o                         
  -8   4   6          0.12          2.77         4.09 o                         
  -7   4   6          0.48         -0.75         5.03 o                         
  -6   4   6        484.61        494.61        20.22 o                         
  -5   4   6          0.76         -2.33         4.17 o                         
  -4   4   6        797.85        820.79        32.04 o                         
  -3   4   6       1673.48       1548.66        41.08 o                         
  -2   4   6       2276.55       2332.34        33.80 o                         
  -1   4   6       1101.81       1261.07        51.83 o                         
   0   4   6       1821.72       1808.94        34.77 o                         
   1   4   6        185.26        221.12        11.31 o                         
   2   4   6        363.29        342.58        11.16 o                         
   3   4   6        101.96        103.76         6.59 o                         
   4   4   6        101.05         87.71         9.63 o                         
   5   4   6        727.72        789.38        32.93 o                         
   6   4   6        246.08        302.54        20.05 o                         
   7   4   6        118.41         96.70        12.63 o                         
   8   4   6          0.36          0.64         5.00 o                         
   9   4   6        180.48        196.37        20.23 o                         
  10   4   6        166.50        151.88        19.35 o                         
  -9   5   6        327.11        305.60        19.88 o                         
  -8   5   6        420.04        436.95        22.40 o                         
  -7   5   6         13.15         14.24         4.26 o                         
  -6   5   6        138.66        167.79        12.34 o                         
  -5   5   6        168.57        159.49        15.97 o                         
  -4   5   6         52.93         62.47         4.05 o                         
  -3   5   6        606.60        548.48        25.51 o                         
  -2   5   6       2134.68       2248.76        35.41 o                         
  -1   5   6         28.66         28.14         3.48 o                         
   0   5   6        430.54        548.36        12.70 o                         
   1   5   6        192.86        199.20         6.89 o                         
   2   5   6       2232.43       2192.86        39.52 o                         
   3   5   6        323.41        342.86        12.19 o                         
   4   5   6       2172.53       2229.19        47.92 o                         
   5   5   6        530.62        534.44        14.72 o                         
   6   5   6         14.51         12.22         2.30 o                         
   7   5   6        229.13        250.05        20.23 o                         
   8   5   6        380.30        364.90        25.78 o                         
   9   5   6        434.00        425.54        30.17 o                         
  10   5   6          4.24          4.87         7.60 o                         
  -8   6   6         15.44         37.56         7.80 o                         
  -7   6   6        234.71        212.91        15.07 o                         
  -6   6   6        319.39        346.60        25.54 o                         
  -5   6   6          1.14         14.13         5.64 o                         
  -4   6   6        169.50        185.55         7.80 o                         
  -3   6   6       1396.57       1403.47        23.07 o                         
  -2   6   6       1001.93       1028.81        41.21 o                         
  -1   6   6          4.80         46.61        23.64 o                         
   0   6   6       1188.00       1133.61        22.74 o                         
   1   6   6       1667.64       1671.38        32.47 o                         
   2   6   6        403.48        435.90        17.35 o                         
   3   6   6        297.61        263.40        11.03 o                         
   4   6   6         94.49         96.85        11.07 o                         
   5   6   6          0.13         30.14         7.39 o                         
   6   6   6          0.03         -0.13         1.44 o                         
   7   6   6         39.41         27.38         7.97 o                         
   8   6   6        205.60        185.82        19.31 o                         
   9   6   6          0.69          5.67         7.48 o                         
  -8   7   6        109.38        104.73        11.67 o                         
  -7   7   6        431.72        424.86        31.20 o                         
  -6   7   6         78.58         87.16        13.83 o                         
  -5   7   6          5.54          7.51         5.15 o                         
  -4   7   6        202.13        192.71         8.99 o                         
  -3   7   6         61.14         59.61         5.34 o                         
  -2   7   6        917.25        910.40        16.06 o                         
  -1   7   6          0.54          1.08         1.45 o                         
   0   7   6         25.01         24.51         2.61 o                         
   1   7   6        257.79        328.71        11.29 o                         
   2   7   6       2457.52       2557.45        41.48 o                         
   3   7   6         51.85         42.68         6.19 o                         
   4   7   6        347.42        343.17        15.74 o                         
   5   7   6        133.36        156.91        13.05 o                         
   6   7   6       1007.29        966.97        17.35 o                         
   7   7   6        140.44        138.70        16.13 o                         
   8   7   6         35.65         33.54         9.84 o                         
   9   7   6        171.46        157.98        19.31 o                         
  -8   8   6          6.64          0.79         7.68 o                         
  -7   8   6          0.48         -5.73         6.65 o                         
  -6   8   6          8.52         -2.97         5.98 o                         
  -5   8   6        776.40        755.07        27.13 o                         
  -4   8   6         38.03         38.00         4.62 o                         
  -3   8   6         89.47         69.07        10.52 o                         
  -2   8   6       1470.58       1528.33        45.31 o                         
  -1   8   6        113.79        113.54         6.83 o                         
   0   8   6        211.02        209.56         8.85 o                         
   1   8   6        484.77        518.69        13.95 o                         
   2   8   6        286.75        278.01        13.61 o                         
   3   8   6        327.92        375.14        16.95 o                         
   4   8   6        662.38        677.01        20.61 o                         
   5   8   6         26.59         32.83         5.03 o                         
   6   8   6         11.23         11.91         6.81 o                         
   7   8   6         42.49         51.38        10.67 o                         
   8   8   6        122.52        126.65        16.49 o                         
   9   8   6         11.63         15.21         7.27 o                         
  -7   9   6         68.75         71.53        14.35 o                         
  -6   9   6        225.76        269.09        24.19 o                         
  -5   9   6        240.61        228.13        21.19 o                         
  -4   9   6        473.09        488.48        29.51 o                         
  -3   9   6         18.02         13.34         5.67 o                         
  -2   9   6          9.79         13.67         2.97 o                         
  -1   9   6          0.64          1.90         2.19 o                         
   0   9   6        740.56        733.54        29.06 o                         
   1   9   6        942.25        976.72        18.85 o                         
   2   9   6        282.23        321.56        11.32 o                         
   3   9   6        196.48        191.88        13.31 o                         
   4   9   6        464.91        472.43        16.06 o                         
   5   9   6         94.26         68.96         8.55 o                         
   6   9   6        625.73        618.10        21.68 o                         
   7   9   6        467.98        404.39        28.39 o                         
   8   9   6        365.27        379.55        29.25 o                         
   9   9   6         25.40         39.59         7.03 o                         
  -6  10   6          1.66          2.51         5.73 o                         
  -5  10   6         76.30         95.47        14.59 o                         
  -4  10   6        340.92        324.22        15.26 o                         
  -3  10   6        125.65        119.54         9.29 o                         
  -2  10   6         65.31         56.14         9.63 o                         
  -1  10   6        204.06        221.94        17.23 o                         
   0  10   6        127.69        156.33        13.98 o                         
   1  10   6        297.07        283.00         9.71 o                         
   2  10   6        892.02        901.72        16.64 o                         
   3  10   6          1.67          5.64         2.65 o                         
   4  10   6        238.53        241.11        11.73 o                         
   5  10   6        320.70        288.59        21.28 o                         
   6  10   6         40.87         43.87         7.02 o                         
   7  10   6         39.73         17.97         6.90 o                         
   8  10   6          0.37          1.83         4.28 o                         
  -6  11   6        160.74        193.24        22.01 o                         
  -5  11   6          1.24         -0.71         3.95 o                         
  -4  11   6         42.48         44.04         6.07 o                         
  -3  11   6        514.80        505.10        19.76 o                         
  -2  11   6         56.34         43.61         5.90 o                         
  -1  11   6        436.53        408.45        28.19 o                         
   0  11   6        278.64        309.41        20.05 o                         
   1  11   6        168.50        173.36        12.54 o                         
   2  11   6         97.01        101.30         5.48 o                         
   3  11   6        104.31        106.13         6.17 o                         
   4  11   6          0.82         -0.34         3.94 o                         
   5  11   6        106.33        104.68         8.52 o                         
   6  11   6        600.72        614.17        23.94 o                         
   7  11   6        106.45        117.04        11.65 o                         
  -5  12   6          0.44          4.48         4.91 o                         
  -4  12   6          0.48         -0.34         5.00 o                         
  -3  12   6         29.95         42.22         6.47 o                         
  -2  12   6         32.33         35.95         5.71 o                         
  -1  12   6        241.07        247.59        13.99 o                         
   0  12   6        255.44        265.76        12.24 o                         
   1  12   6         87.91         98.12         7.45 o                         
   2  12   6        658.98        653.45        18.84 o                         
   3  12   6        491.07        476.40        16.24 o                         
   4  12   6         15.61          8.39         2.84 o                         
   5  12   6         41.03         31.32         6.22 o                         
   6  12   6         10.88         13.54         5.02 o                         
   7  12   6         21.57          6.13         4.78 o                         
  -4  13   6         57.05         65.67        12.54 o                         
  -3  13   6         75.03         83.03         8.95 o                         
  -2  13   6         33.95         42.63         5.56 o                         
  -1  13   6         62.98         68.05         6.82 o                         
   0  13   6         18.28         18.74         4.00 o                         
   1  13   6         34.14         35.75         5.06 o                         
   2  13   6          1.64          3.97         3.15 o                         
   3  13   6        198.90        186.81        14.60 o                         
   4  13   6        135.54        107.26        11.31 o                         
   5  13   6         91.34         90.76        10.61 o                         
   6  13   6          4.75         -1.54         5.19 o                         
  -2  14   6          0.68          1.05         3.22 o                         
  -1  14   6         16.05         19.39         6.13 o                         
   0  14   6        492.66        491.02        23.77 o                         
   1  14   6        178.04        212.30        16.03 o                         
   2  14   6         24.56         16.81         5.52 o                         
   3  14   6         68.97         74.07        19.58 o                         
   4  14   6          5.35         -6.57         6.57 o                         
  -1 -10   7        173.63        156.33        20.20 o                         
   0 -10   7         23.67          8.80         8.25 o                         
   1 -10   7         32.88         36.91        10.58 o                         
  -4  -9   7         89.66         71.59        13.46 o                         
  -3  -9   7         43.74         34.03         9.99 o                         
  -2  -9   7         46.64         37.13         9.96 o                         
  -1  -9   7         86.40         79.31        13.95 o                         
   0  -9   7         57.79         50.10        11.28 o                         
   1  -9   7         25.05         15.11         7.05 o                         
   2  -9   7         10.49         20.33         9.04 o                         
   3  -9   7        275.57        265.14        25.45 o                         
  -5  -8   7          1.31          7.80        12.51 o                         
  -4  -8   7        275.70        305.73        18.48 o                         
  -3  -8   7         44.51         35.84         9.26 o                         
  -2  -8   7         14.06         17.72         8.06 o                         
  -1  -8   7        280.81        325.01        26.09 o                         
   0  -8   7         87.05         88.24        14.38 o                         
   1  -8   7        826.94        825.24        41.63 o                         
   2  -8   7        321.95        339.54        27.38 o                         
   3  -8   7          5.70          5.12         5.64 o                         
   4  -8   7          1.23         -2.61         6.50 o                         
   5  -8   7         13.73          7.88         5.37 o                         
  -6  -7   7         20.75         25.01         6.39 o                         
  -5  -7   7        173.19        163.05        13.17 o                         
  -4  -7   7         67.81         45.47         7.16 o                         
  -3  -7   7        470.43        508.72        31.03 o                         
  -2  -7   7          1.84         -2.30         6.25 o                         
  -1  -7   7          1.16         -6.53         7.63 o                         
   0  -7   7        223.04        273.84        23.02 o                         
   1  -7   7        178.54        179.29        11.11 o                         
   2  -7   7         24.44         22.21         4.27 o                         
   3  -7   7        203.88        185.00        11.72 o                         
   4  -7   7         15.15         11.28         3.82 o                         
   5  -7   7        286.39        282.38        15.44 o                         
   6  -7   7          0.79          6.68         5.67 o                         
  -7  -6   7          0.36          1.31         3.73 o                         
  -6  -6   7         46.20         40.72         7.14 o                         
  -5  -6   7          1.58          2.31         3.67 o                         
  -4  -6   7        221.12        225.15        14.49 o                         
  -3  -6   7        228.52        202.10        18.86 o                         
  -2  -6   7        464.35        441.79        27.50 o                         
  -1  -6   7        359.08        360.51        24.77 o                         
   0  -6   7        145.80        180.15        17.94 o                         
   1  -6   7        114.00        121.03         5.58 o                         
   2  -6   7          9.10         15.82         2.59 o                         
   3  -6   7        530.27        506.20        13.50 o                         
   4  -6   7        205.27        187.47         8.91 o                         
   5  -6   7         77.64         71.07         9.27 o                         
   6  -6   7         70.58         75.26         6.55 o                         
   7  -6   7         18.93         20.52         4.17 o                         
  -7  -5   7         19.58         12.77         3.15 o                         
  -6  -5   7        330.92        303.05        12.70 o                         
  -5  -5   7       1374.17       1349.77        28.00 o                         
  -4  -5   7          5.06          9.50         3.80 o                         
  -3  -5   7          7.36         17.05         2.38 o                         
  -2  -5   7         52.34         51.94         3.42 o                         
  -1  -5   7        917.81        860.27        28.36 o                         
   0  -5   7        165.63        148.99         7.54 o                         
   1  -5   7       1051.20        950.06        10.32 o                         
   2  -5   7         22.66         34.86         3.49 o                         
   3  -5   7          9.91          7.89         2.52 o                         
   4  -5   7         69.75         56.47         5.71 o                         
   5  -5   7        366.89        374.43        18.41 o                         
   6  -5   7        103.07         85.87         8.46 o                         
   7  -5   7        434.04        451.83        19.60 o                         
  -8  -4   7         19.94         26.84        10.12 o                         
  -7  -4   7         52.50         52.89         5.69 o                         
  -6  -4   7        193.90        189.53        10.83 o                         
  -5  -4   7          7.32          3.57         1.75 o                         
  -4  -4   7        524.55        509.54        11.28 o                         
  -3  -4   7        239.75        242.49         6.00 o                         
  -2  -4   7        245.11        239.57         6.47 o                         
  -1  -4   7        149.35        135.78         7.01 o                         
   0  -4   7        276.11        265.75        16.31 o                         
   1  -4   7        151.16        149.25        12.32 o                         
   2  -4   7         83.53         78.63         4.73 o                         
   3  -4   7        976.64        954.17        28.74 o                         
   4  -4   7        166.95        166.11         9.14 o                         
   5  -4   7       1106.63       1065.45        27.49 o                         
   6  -4   7         67.82         73.04         7.65 o                         
   7  -4   7         90.75        124.04        10.45 o                         
   8  -4   7          6.87         -3.29         4.51 o                         
  -8  -3   7        522.98        564.38        25.54 o                         
  -7  -3   7        374.03        348.51        13.27 o                         
  -6  -3   7         48.33         46.44         4.07 o                         
  -5  -3   7         33.29         39.37         3.62 o                         
  -4  -3   7          4.76          6.02         1.74 o                         
  -3  -3   7        985.46        980.28        14.18 o                         
  -2  -3   7        687.14        724.88        10.51 o                         
  -1  -3   7        312.46        288.19        12.97 o                         
   0  -3   7         85.71         71.86         8.58 o                         
   1  -3   7        366.45        405.71        19.81 o                         
   2  -3   7        492.96        459.64        14.62 o                         
   3  -3   7        520.06        515.10        13.68 o                         
   4  -3   7          5.97          1.17         1.84 o                         
   5  -3   7        322.83        339.43        14.03 o                         
   6  -3   7         99.94        101.90         8.51 o                         
   7  -3   7        381.27        381.67        23.82 o                         
   8  -3   7          5.22          2.18         5.40 o                         
  -8  -2   7         32.09         42.23         7.73 o                         
  -7  -2   7         75.19         88.85         7.80 o                         
  -6  -2   7        341.92        365.25        10.86 o                         
  -5  -2   7         79.79         72.87         4.68 o                         
  -4  -2   7         32.54         30.35         3.01 o                         
  -3  -2   7          5.45         18.97         2.26 o                         
  -2  -2   7       2308.41       2305.92        22.68 o                         
  -1  -2   7         22.87         20.19         3.12 o                         
   0  -2   7        478.89        445.96        20.60 o                         
   1  -2   7       1974.61       2009.76        43.23 o                         
   2  -2   7        493.29        524.51        10.76 o                         
   3  -2   7        426.58        412.80        10.04 o                         
   4  -2   7        185.27        178.46         7.12 o                         
   5  -2   7        554.40        556.75        17.68 o                         
   6  -2   7          1.31          3.83         3.95 o                         
   7  -2   7          6.41          4.17         4.97 o                         
   8  -2   7          3.57          2.67         4.35 o                         
   9  -2   7         67.14         67.39        12.97 o                         
  -9  -1   7        148.29        147.84        17.90 o                         
  -8  -1   7        111.12        112.09        10.46 o                         
  -7  -1   7        102.80        103.09         8.05 o                         
  -6  -1   7        247.09        242.29         8.62 o                         
  -5  -1   7        180.02        218.03         7.77 o                         
  -4  -1   7        614.75        594.92        12.05 o                         
  -3  -1   7         17.23         19.86         2.75 o                         
  -2  -1   7        393.03        396.76         8.90 o                         
  -1  -1   7       4660.17       4835.21        54.73 o                         
   0  -1   7          5.50          0.92         4.22 o                         
   1  -1   7          0.11         19.77         5.79 o                         
   2  -1   7       1814.28       1819.34        20.28 o                         
   3  -1   7         88.73         86.96         5.74 o                         
   4  -1   7        247.51        246.31         8.00 o                         
   5  -1   7        280.58        292.18         8.45 o                         
   6  -1   7          1.36          6.10         6.10 o                         
   7  -1   7        163.64        171.32        16.07 o                         
   8  -1   7          2.15         -0.03         4.57 o                         
   9  -1   7        590.15        645.70        35.96 o                         
  -9   0   7          3.07          3.89         5.03 o                         
  -8   0   7         88.88         82.05        10.78 o                         
  -7   0   7        102.15        104.08         9.43 o                         
  -6   0   7        170.57        157.73         6.72 o                         
  -5   0   7        343.11        342.67         9.48 o                         
  -4   0   7        851.69        831.74        14.04 o                         
  -3   0   7         14.45         22.75         2.60 o                         
  -2   0   7        920.34        861.04        13.87 o                         
  -1   0   7        305.97        340.84         6.78 o                         
   0   0   7        794.20        811.21        18.08 o                         
   1   0   7         39.82         17.52         1.57 o                         
   2   0   7        551.25        527.76         7.85 o                         
   3   0   7        453.00        451.05         9.98 o                         
   4   0   7       1516.21       1514.29        20.98 o                         
   5   0   7       1058.17       1033.61        15.59 o                         
   6   0   7         73.75         69.75         4.24 o                         
   7   0   7         64.48         71.59        10.73 o                         
   8   0   7         58.71         64.60        11.56 o                         
   9   0   7        510.12        509.15        32.01 o                         
  -9   1   7        178.83        173.98        14.11 o                         
  -8   1   7        170.55        195.24        13.89 o                         
  -7   1   7        213.14        219.92        15.73 o                         
  -6   1   7        354.57        334.96         9.42 o                         
  -5   1   7          6.44          6.45         2.88 o                         
  -4   1   7       1451.52       1539.46        18.84 o                         
  -3   1   7       1499.17       1530.48        21.49 o                         
  -2   1   7        122.85        122.31         7.86 o                         
  -1   1   7        166.76        125.91         5.19 o                         
   0   1   7       1103.10       1236.50        20.48 o                         
   1   1   7        935.38       1004.60        24.34 o                         
   2   1   7        345.05        411.24         7.15 o                         
   3   1   7         31.02         32.29         2.13 o                         
   4   1   7       1920.37       1862.86        23.36 o                         
   5   1   7          2.41          3.22         1.06 o                         
   6   1   7         75.29         79.01        10.52 o                         
   7   1   7        774.85        730.47        32.65 o                         
   8   1   7        243.29        212.59        19.44 o                         
   9   1   7        178.78        196.18        20.27 o                         
  -9   2   7         36.37         29.59         6.63 o                         
  -8   2   7        243.47        253.72        16.22 o                         
  -7   2   7        167.14        156.47        16.30 o                         
  -6   2   7         81.22         79.63         7.97 o                         
  -5   2   7         76.80         73.03         4.92 o                         
  -4   2   7        304.04        293.33        12.45 o                         
  -3   2   7        805.14        805.74        28.82 o                         
  -2   2   7       1736.98       1841.94        41.33 o                         
  -1   2   7        334.40        339.67         9.87 o                         
   1   2   7       1235.53       1443.48        16.32 o                         
   2   2   7       4329.46       4465.98        30.13 o                         
   3   2   7       1606.21       1680.45        20.48 o                         
   4   2   7       1141.61       1173.04        47.00 o                         
   5   2   7        617.85        594.68        24.50 o                         
   6   2   7        106.36        107.09        11.83 o                         
   7   2   7       1004.61       1097.98        39.73 o                         
   8   2   7         12.71          2.30         5.95 o                         
   9   2   7          1.03          5.43         5.18 o                         
  10   2   7         12.00          4.69         7.17 o                         
  -9   3   7        280.54        257.03        17.79 o                         
  -8   3   7         87.94        102.49        10.71 o                         
  -7   3   7         11.48         13.69         6.68 o                         
  -6   3   7        625.28        648.87        29.92 o                         
  -5   3   7        294.87        258.27         6.73 o                         
  -4   3   7         19.47         49.82         8.31 o                         
  -3   3   7       1599.98       1640.63        42.37 o                         
  -2   3   7       3685.04       3592.54        59.88 o                         
  -1   3   7        182.61        219.26         8.01 o                         
   0   3   7        271.18        380.02        11.91 o                         
   1   3   7         13.39         22.96         3.01 o                         
   3   3   7        443.67        485.99        11.50 o                         
   4   3   7       1015.74        989.60        21.91 o                         
   5   3   7         34.89         29.00         6.16 o                         
   6   3   7        406.14        393.10        22.44 o                         
   7   3   7        175.69        193.39        17.20 o                         
   8   3   7        458.84        415.58        27.13 o                         
   9   3   7         94.50         78.46        13.58 o                         
  10   3   7          7.82          7.88         7.48 o                         
  -9   4   7          8.32         20.18         7.53 o                         
  -8   4   7         83.53        107.54        11.34 o                         
  -7   4   7          3.08          5.44         4.55 o                         
  -6   4   7         51.02         52.36         6.98 o                         
  -5   4   7          2.70          5.03         5.86 o                         
  -4   4   7        137.15        177.88        15.64 o                         
  -3   4   7        125.30         91.52        10.61 o                         
  -2   4   7         71.58         80.23        10.21 o                         
  -1   4   7        214.32        227.49        14.96 o                         
   0   4   7       4440.46       4550.91        53.02 o                         
   1   4   7        743.95        727.99        12.80 o                         
   2   4   7       1108.49        998.66        15.71 o                         
   3   4   7        171.64        137.68         4.60 o                         
   4   4   7        404.83        396.13        14.28 o                         
   5   4   7        345.70        383.42        20.69 o                         
   6   4   7        793.95        769.34        13.74 o                         
   7   4   7        246.73        297.73        21.58 o                         
   8   4   7         36.76         50.43        10.27 o                         
   9   4   7        159.40        177.08        19.44 o                         
  10   4   7         32.62         38.69        10.52 o                         
  -8   5   7        278.71        266.32        17.96 o                         
  -7   5   7        366.13        319.30        32.90 o                         
  -6   5   7        101.62        116.15        10.21 o                         
  -5   5   7        650.00        642.45        32.22 o                         
  -4   5   7        196.50        219.45        17.60 o                         
  -3   5   7        111.51        104.61        11.96 o                         
  -2   5   7       1034.26        992.11        33.51 o                         
  -1   5   7          1.05         -0.55         2.61 o                         
   0   5   7       1688.38       1721.55        30.93 o                         
   1   5   7          9.06         17.29         2.90 o                         
   2   5   7         79.44        101.63         9.57 o                         
   3   5   7         54.54         52.75         5.20 o                         
   4   5   7        647.02        668.73        18.81 o                         
   5   5   7          6.02          5.44         1.95 o                         
   6   5   7        302.50        278.50        17.18 o                         
   7   5   7         38.11         48.47         9.69 o                         
   8   5   7        367.93        368.30        26.37 o                         
   9   5   7        172.65        139.25        17.75 o                         
  -8   6   7         37.59         50.26         8.30 o                         
  -7   6   7         31.24         36.97        11.45 o                         
  -6   6   7         23.33         18.82         6.41 o                         
  -5   6   7         55.47         52.58         4.35 o                         
  -4   6   7        437.98        443.38        13.14 o                         
  -3   6   7        495.68        464.97        24.80 o                         
  -2   6   7        179.58        187.88        15.64 o                         
  -1   6   7        121.37        141.56         8.11 o                         
   0   6   7       1656.32       1622.05        25.31 o                         
   1   6   7       2503.78       2494.93        30.88 o                         
   2   6   7        694.32        735.47        24.40 o                         
   3   6   7        813.09        822.72        27.44 o                         
   4   6   7       1005.63        960.63        23.06 o                         
   5   6   7        132.70        119.38         7.83 o                         
   6   6   7        281.98        297.90         7.43 o                         
   7   6   7        311.16        289.48        22.63 o                         
   8   6   7        637.08        627.49        35.01 o                         
   9   6   7         80.15         84.62        13.67 o                         
  -8   7   7         12.34          5.52         4.89 o                         
  -7   7   7        379.31        389.60        20.97 o                         
  -6   7   7        376.94        381.42        27.93 o                         
  -5   7   7        383.65        375.23        26.03 o                         
  -4   7   7        117.13        128.05         7.37 o                         
  -3   7   7         30.50         42.76         5.69 o                         
  -2   7   7        428.82        435.41        23.76 o                         
  -1   7   7        350.87        360.37        13.01 o                         
   0   7   7         87.48         83.46         4.94 o                         
   1   7   7        699.39        717.63        23.15 o                         
   2   7   7        993.72       1051.59        29.10 o                         
   3   7   7        415.51        467.64        20.45 o                         
   4   7   7          0.61          3.09         2.96 o                         
   5   7   7          6.55         12.69         3.33 o                         
   6   7   7        874.05        828.91        14.94 o                         
   7   7   7         41.92         41.17        10.03 o                         
   8   7   7        181.82        205.04        20.60 o                         
   9   7   7          1.08          1.26         6.56 o                         
  -7   8   7         31.10         15.64         7.30 o                         
  -6   8   7        279.42        292.45        25.23 o                         
  -5   8   7         12.28         18.79         7.66 o                         
  -4   8   7         29.55         26.87         5.98 o                         
  -3   8   7         58.01         63.80        10.33 o                         
  -2   8   7          4.62         11.93         5.49 o                         
  -1   8   7        385.23        408.30        13.84 o                         
   0   8   7        282.53        275.55         8.66 o                         
   1   8   7        874.52        822.87        19.05 o                         
   2   8   7        841.59        851.36        25.69 o                         
   3   8   7         41.36         45.31         7.08 o                         
   4   8   7        779.78        738.61        19.93 o                         
   5   8   7         78.53         75.71         7.40 o                         
   6   8   7        507.31        479.00        17.79 o                         
   7   8   7        244.64        217.95        20.60 o                         
   8   8   7        105.86         74.90        13.95 o                         
   9   8   7          1.06         -1.47         5.52 o                         
  -7   9   7         67.57         73.61        14.44 o                         
  -6   9   7         33.84         46.72        11.25 o                         
  -5   9   7         77.70         81.28        13.15 o                         
  -4   9   7       1099.19       1066.18        43.72 o                         
  -3   9   7        315.43        306.71        22.50 o                         
  -2   9   7        106.34         81.79         6.68 o                         
  -1   9   7        800.72        823.94        19.40 o                         
   0   9   7        530.01        538.01        15.25 o                         
   1   9   7         28.67         30.59         3.92 o                         
   2   9   7         92.79        103.75         9.01 o                         
   3   9   7         19.55         27.50         5.83 o                         
   4   9   7        348.85        317.62        13.51 o                         
   5   9   7        253.67        254.74        10.77 o                         
   6   9   7        236.80        265.48        14.20 o                         
   7   9   7        127.02        128.83        16.68 o                         
   8   9   7         67.88         53.96        12.14 o                         
  -6  10   7          3.02         -2.48         5.61 o                         
  -5  10   7        127.49         95.13        14.56 o                         
  -4  10   7         12.78         22.89         4.95 o                         
  -3  10   7          8.82          7.30         5.79 o                         
  -2  10   7        242.91        233.59        19.31 o                         
  -1  10   7       1189.38       1200.10        41.63 o                         
   0  10   7          0.45          2.76         3.86 o                         
   1  10   7        137.81        136.05         7.80 o                         
   2  10   7        446.48        452.81        14.46 o                         
   3  10   7          1.40          5.80         2.48 o                         
   4  10   7        287.03        300.76        13.33 o                         
   5  10   7        228.33        226.13        12.82 o                         
   6  10   7        332.25        302.38        16.27 o                         
   7  10   7        198.40        240.88        22.84 o                         
   8  10   7        147.03        183.95        21.12 o                         
  -6  11   7         77.65         89.09        15.51 o                         
  -5  11   7         68.22         63.19        12.11 o                         
  -4  11   7         14.85         20.39         5.30 o                         
  -3  11   7       1163.05       1160.67        30.20 o                         
  -2  11   7        210.77        190.82        17.81 o                         
  -1  11   7          3.70          8.16         5.30 o                         
   0  11   7         62.45         74.04        10.61 o                         
   1  11   7        115.24        109.60        12.51 o                         
   2  11   7         64.37         57.72         5.23 o                         
   3  11   7          9.44          9.63         2.62 o                         
   4  11   7         15.36         16.69         3.58 o                         
   5  11   7          8.33          3.07         4.92 o                         
   6  11   7         15.87          5.55         3.14 o                         
   7  11   7        349.65        363.06        29.03 o                         
  -5  12   7          3.05          7.82         6.56 o                         
  -4  12   7         45.52         40.50         9.81 o                         
  -3  12   7          7.39          3.29         3.62 o                         
  -2  12   7        111.69        103.68         9.78 o                         
  -1  12   7        149.04        135.67        14.84 o                         
   0  12   7        348.24        333.72        22.50 o                         
   1  12   7         22.51         23.24         6.07 o                         
   2  12   7         75.52         66.62         7.52 o                         
   3  12   7        420.85        439.62        19.07 o                         
   4  12   7         56.53         44.52        10.39 o                         
   5  12   7        193.14        220.90        21.12 o                         
   6  12   7        188.58        189.43        12.17 o                         
   7  12   7          0.54         -3.38         3.64 o                         
  -4  13   7         30.81         11.44         6.96 o                         
  -3  13   7        135.28        149.60        14.87 o                         
  -2  13   7         13.23         18.69         4.67 o                         
  -1  13   7         22.93         17.22         4.73 o                         
   0  13   7        342.47        351.16        15.74 o                         
   1  13   7        229.66        243.08        12.37 o                         
   2  13   7         15.19         20.89         4.33 o                         
   3  13   7         83.36         79.20         7.25 o                         
   4  13   7         37.24         37.40         5.35 o                         
   5  13   7        197.33        197.58        15.15 o                         
   6  13   7         21.88         16.02         5.60 o                         
  -2  14   7         17.37         11.42         3.74 o                         
  -1  14   7         24.40         13.94         3.99 o                         
   0  14   7         16.48         15.29         4.11 o                         
   1  14   7        152.15        170.11        14.25 o                         
   2  14   7         80.41         77.45        10.04 o                         
   3  14   7        402.59        416.22        22.43 o                         
   4  14   7         61.38         73.76        11.33 o                         
  -2  -9   8          4.31         10.64         6.71 o                         
  -1  -9   8        145.87        147.68        19.41 o                         
   0  -9   8          0.69         -0.34         5.40 o                         
   1  -9   8        103.02        116.04        17.75 o                         
   2  -9   8         78.04         75.76        15.08 o                         
  -4  -8   8         48.59         34.25         9.24 o                         
  -3  -8   8          6.91         -1.84         5.27 o                         
  -2  -8   8        145.22        126.44        17.78 o                         
  -1  -8   8         29.23         33.17         9.84 o                         
   0  -8   8         74.20         70.97        13.70 o                         
   1  -8   8        167.13        166.84        20.23 o                         
   2  -8   8        628.60        634.54        38.54 o                         
   3  -8   8        295.88        312.04        27.29 o                         
   4  -8   8          0.59         -7.94         7.94 o                         
  -5  -7   8          5.56          4.00         3.65 o                         
  -4  -7   8         10.18          7.40         3.96 o                         
  -3  -7   8        378.69        364.63        19.58 o                         
  -2  -7   8         34.03         24.04         8.52 o                         
  -1  -7   8       1062.35        971.66        44.76 o                         
   0  -7   8         64.54         60.46        12.45 o                         
   1  -7   8        112.89        111.84         9.35 o                         
   2  -7   8         15.33          5.72         7.99 o                         
   3  -7   8         20.04         16.31         4.43 o                         
   4  -7   8          2.15          0.85         4.48 o                         
   5  -7   8          4.85         -3.83         5.46 o                         
  -6  -6   8         19.36         22.36         5.35 o                         
  -5  -6   8         43.85         44.07         7.25 o                         
  -4  -6   8         56.50         51.60         7.55 o                         
  -3  -6   8         22.06         13.81         4.43 o                         
  -2  -6   8        353.67        332.58        25.29 o                         
  -1  -6   8          0.85         -0.61         5.55 o                         
   0  -6   8        879.13        933.09        41.82 o                         
   1  -6   8        173.20        181.30        11.62 o                         
   2  -6   8        131.01        140.28        10.48 o                         
   3  -6   8        207.10        230.36        13.50 o                         
   4  -6   8         93.56         97.48         9.27 o                         
   5  -6   8        231.04        229.37        14.44 o                         
   6  -6   8         12.07          6.61         6.47 o                         
  -7  -5   8         25.93         22.69         5.58 o                         
  -6  -5   8        176.87        175.75        13.20 o                         
  -5  -5   8        453.67        419.37        19.85 o                         
  -4  -5   8        290.16        265.82        15.57 o                         
  -3  -5   8          6.42          6.57         3.59 o                         
  -2  -5   8        446.29        443.98        12.08 o                         
  -1  -5   8       1311.92       1227.07        34.52 o                         
   0  -5   8          6.89          5.46         6.32 o                         
   1  -5   8         58.75         75.84         7.59 o                         
   2  -5   8         52.90         53.13         8.25 o                         
   3  -5   8        614.17        647.93        15.89 o                         
   4  -5   8         90.95         76.20         7.37 o                         
   5  -5   8          8.68          9.35         3.31 o                         
   6  -5   8          0.97         -1.04         3.00 o                         
   7  -5   8          7.16         14.32         7.08 o                         
  -7  -4   8        182.47        192.25        14.21 o                         
  -6  -4   8        118.69        114.25         7.80 o                         
  -5  -4   8        113.70        113.22         6.05 o                         
  -4  -4   8          1.42          0.70         1.53 o                         
  -3  -4   8        133.47        116.87         4.96 o                         
  -2  -4   8         93.24         95.15         5.69 o                         
  -1  -4   8         36.20         40.79         4.41 o                         
   0  -4   8        141.53        163.75        13.89 o                         
   1  -4   8        221.95        258.91        17.48 o                         
   2  -4   8         68.07         68.33         3.72 o                         
   3  -4   8          6.67          9.58         2.29 o                         
   4  -4   8        101.19        106.22        13.05 o                         
   5  -4   8        582.24        577.05        18.64 o                         
   6  -4   8        196.13        189.03        11.78 o                         
   7  -4   8        262.30        252.24        25.81 o                         
  -8  -3   8          3.03          2.08         4.60 o                         
  -7  -3   8          1.07          6.60         3.10 o                         
  -6  -3   8        302.80        300.52        10.31 o                         
  -5  -3   8        447.15        450.34        11.80 o                         
  -4  -3   8        479.34        477.79        11.19 o                         
  -3  -3   8         19.45         14.11         1.93 o                         
  -2  -3   8       1246.88       1213.29        27.95 o                         
  -1  -3   8        118.16        122.59         7.54 o                         
   0  -3   8        166.01        132.02        12.57 o                         
   1  -3   8        584.29        548.02        24.80 o                         
   2  -3   8         76.56         54.39         3.25 o                         
   3  -3   8       1227.62       1257.17        20.85 o                         
   4  -3   8         70.30         81.87         7.30 o                         
   5  -3   8        475.57        447.03        16.30 o                         
   6  -3   8          9.96         10.65         3.33 o                         
   7  -3   8        102.91        106.72         9.65 o                         
   8  -3   8        108.59        112.04        10.54 o                         
  -8  -2   8        348.58        328.04        18.64 o                         
  -7  -2   8        129.16        150.57         9.53 o                         
  -6  -2   8         57.11         57.30         4.70 o                         
  -5  -2   8         84.91         73.41         4.89 o                         
  -4  -2   8        136.61        139.22         6.19 o                         
  -3  -2   8         65.16         61.21         3.79 o                         
  -2  -2   8         17.37         16.45         2.58 o                         
  -1  -2   8         24.98         60.15        15.38 o                         
   0  -2   8        249.79        252.08        14.64 o                         
   1  -2   8        106.71         94.12        10.30 o                         
   2  -2   8         27.02         17.37         1.80 o                         
   3  -2   8        513.56        516.97        13.31 o                         
   4  -2   8       2136.82       2104.38        29.71 o                         
   5  -2   8        177.81        170.80        10.05 o                         
   6  -2   8          2.91          1.85         2.87 o                         
   7  -2   8        128.00        125.35        15.64 o                         
   8  -2   8        143.07        148.36        16.59 o                         
  -8  -1   8         77.59         79.78         8.93 o                         
  -7  -1   8        293.87        255.49        14.59 o                         
  -6  -1   8          0.48          3.25         2.24 o                         
  -5  -1   8        116.25        108.31         5.78 o                         
  -4  -1   8       1162.40       1136.15        17.21 o                         
  -3  -1   8        152.37        135.55         5.56 o                         
  -2  -1   8       1335.42       1325.10        23.03 o                         
  -1  -1   8        992.03        948.09        29.59 o                         
   0  -1   8       1270.28       1309.16        25.46 o                         
   1  -1   8        655.96        643.65        18.04 o                         
   2  -1   8        225.26        205.72         6.60 o                         
   3  -1   8        363.80        377.73        11.47 o                         
   4  -1   8         10.62          8.86         2.58 o                         
   5  -1   8        579.29        577.56        18.26 o                         
   6  -1   8        476.41        476.17        27.70 o                         
   7  -1   8         15.02         22.69         6.29 o                         
   8  -1   8        129.14         86.30        13.12 o                         
   9  -1   8          0.38         -0.03         5.61 o                         
  -8   0   8         47.36         42.38         7.01 o                         
  -7   0   8          2.02          5.40         3.29 o                         
  -6   0   8        474.36        475.18        12.08 o                         
  -5   0   8         11.98          8.09         2.78 o                         
  -4   0   8        167.38        156.08         6.43 o                         
  -3   0   8          0.60          1.67         2.44 o                         
  -2   0   8         31.01         27.18         3.49 o                         
  -1   0   8        144.35        137.97         4.39 o                         
   0   0   8        202.04        232.46        10.65 o                         
   1   0   8       1003.88       1053.13        26.63 o                         
   2   0   8       3116.41       3208.19        25.26 o                         
   3   0   8          2.77          2.75         1.24 o                         
   4   0   8        346.94        318.32         9.66 o                         
   5   0   8        500.24        463.46        16.23 o                         
   6   0   8        141.84        155.72        13.34 o                         
   7   0   8          2.95          2.08         4.14 o                         
   8   0   8         12.66          9.53         6.04 o                         
   9   0   8        454.32        424.81        29.19 o                         
  -8   1   8          2.30          1.12         3.82 o                         
  -7   1   8          4.53          2.10         3.63 o                         
  -6   1   8        275.62        274.62         9.43 o                         
  -5   1   8         56.94         65.12         4.62 o                         
  -4   1   8        390.97        410.93        12.60 o                         
  -3   1   8       2332.60       2242.66        26.95 o                         
  -2   1   8       1792.47       1848.92        22.09 o                         
  -1   1   8          3.95         12.22         2.43 o                         
   0   1   8       1025.89        986.15        13.28 o                         
   1   1   8       1007.82       1051.33        21.68 o                         
   2   1   8       1904.95       1910.33        16.11 o                         
   3   1   8        297.40        300.42         8.92 o                         
   4   1   8          0.34         21.03         3.39 o                         
   5   1   8         84.21        100.68         7.83 o                         
   6   1   8          3.60         10.30         4.17 o                         
   7   1   8        613.74        582.05        28.85 o                         
   8   1   8         58.79         68.22        11.80 o                         
   9   1   8          3.96          5.09         7.30 o                         
  -8   2   8        493.37        534.93        30.57 o                         
  -7   2   8        279.50        254.25        15.35 o                         
  -6   2   8         84.08         81.79         5.35 o                         
  -5   2   8         18.52         17.21         2.48 o                         
  -4   2   8        250.06        230.37        11.54 o                         
  -3   2   8        202.36        220.16        16.31 o                         
  -2   2   8        220.51        265.14        16.68 o                         
  -1   2   8       3222.03       3375.19        67.94 o                         
   0   2   8        390.69        417.64         8.48 o                         
   1   2   8       1312.90       1464.63        17.42 o                         
   2   2   8        105.77        178.68         8.16 o                         
   3   2   8        292.88        303.69         9.00 o                         
   4   2   8       2283.45       2430.99        34.37 o                         
   5   2   8        127.01        129.31         8.92 o                         
   6   2   8         26.76         23.94         5.95 o                         
   7   2   8        262.57        293.62        20.69 o                         
   8   2   8        345.16        337.03        24.04 o                         
   9   2   8         67.72         60.34        11.93 o                         
  -8   3   8         11.32          8.28         4.58 o                         
  -7   3   8         78.05         84.69         9.29 o                         
  -6   3   8         90.45        101.43         9.61 o                         
  -5   3   8        165.75        152.18         6.39 o                         
  -4   3   8          9.56         13.03         5.15 o                         
  -3   3   8       1491.48       1455.06        42.06 o                         
  -2   3   8       2242.13       2162.99        48.47 o                         
  -1   3   8         36.68        130.79        20.79 o                         
   0   3   8        735.20        623.11        16.34 o                         
   1   3   8         32.72         22.81         2.32 o                         
   2   3   8       3627.90       3667.90        40.65 o                         
   3   3   8        469.55        463.45        11.51 o                         
   4   3   8        454.99        435.53        14.98 o                         
   5   3   8        554.91        563.75        20.04 o                         
   6   3   8         84.11         82.41        10.95 o                         
   7   3   8          4.48          7.60         5.67 o                         
   8   3   8        576.76        522.33        30.23 o                         
   9   3   8         44.52         59.26        11.59 o                         
  -8   4   8         15.92         19.75         5.61 o                         
  -7   4   8        253.51        237.82        18.79 o                         
  -6   4   8        225.57        241.57        14.61 o                         
  -5   4   8        615.33        589.78        12.32 o                         
  -4   4   8         42.16         32.71         7.63 o                         
  -3   4   8        297.12        329.27        20.88 o                         
  -2   4   8        351.29        422.51        22.29 o                         
  -1   4   8          2.77          4.02         2.31 o                         
   0   4   8         36.02         31.97         4.09 o                         
   1   4   8         16.08         10.19         1.99 o                         
   2   4   8        313.63        327.89         8.65 o                         
   3   4   8        677.19        676.85        10.62 o                         
   4   4   8        405.88        506.03        16.62 o                         
   5   4   8          7.39          2.48         2.72 o                         
   6   4   8       2231.19       2112.71        29.78 o                         
   7   4   8        480.02        422.84        25.88 o                         
   8   4   8        155.20        196.80        19.04 o                         
   9   4   8          2.80         -2.76         6.16 o                         
  -8   5   8          0.36         -0.37         4.22 o                         
  -7   5   8          5.34         18.16         5.78 o                         
  -6   5   8          2.43          1.50         6.74 o                         
  -5   5   8        528.29        491.88        39.95 o                         
  -4   5   8          2.18         -2.24         3.92 o                         
  -3   5   8        258.97        260.35        19.10 o                         
  -2   5   8       1576.92       1569.60        43.96 o                         
  -1   5   8        148.53        130.67        12.45 o                         
   0   5   8       2228.20       2190.01        47.00 o                         
   1   5   8       3000.76       3052.25        52.79 o                         
   2   5   8       1149.99       1111.83        32.62 o                         
   3   5   8        130.75        148.15         5.70 o                         
   4   5   8        826.69        820.05        26.99 o                         
   5   5   8          3.22          1.74         2.70 o                         
   6   5   8          3.93         12.07         2.67 o                         
   7   5   8        118.85        116.10        14.41 o                         
   8   5   8         17.97         32.65         9.38 o                         
   9   5   8          0.03          6.32         5.89 o                         
  -8   6   8          2.88          3.05        10.09 o                         
  -7   6   8        608.40        614.03        25.82 o                         
  -6   6   8         66.20         59.29        11.77 o                         
  -5   6   8         13.73         13.64         5.64 o                         
  -4   6   8        183.31        204.06        18.09 o                         
  -3   6   8         85.62         98.75        12.17 o                         
  -2   6   8         54.03        106.26        11.93 o                         
  -1   6   8        188.99        203.63        16.16 o                         
   0   6   8        128.00        137.37         8.58 o                         
   1   6   8        989.63        952.32        29.34 o                         
   2   6   8         37.23         42.71         7.11 o                         
   3   6   8        475.00        507.77        22.87 o                         
   4   6   8         91.67         97.40         7.91 o                         
   5   6   8         36.23         32.51         2.26 o                         
   6   6   8        126.90        152.82         8.82 o                         
   7   6   8        231.57        245.12        20.94 o                         
   8   6   8        677.47        664.16        35.90 o                         
   9   6   8          2.24         -4.29         6.78 o                         
  -8   7   8          9.23         11.53         6.00 o                         
  -7   7   8        183.72        174.13        14.53 o                         
  -6   7   8          6.73          5.00         5.33 o                         
  -5   7   8        242.03        221.14        20.94 o                         
  -4   7   8       1072.33        947.76        20.50 o                         
  -3   7   8         11.94          6.47         5.12 o                         
  -2   7   8          3.44          0.77         3.62 o                         
  -1   7   8       2232.96       2179.12        52.89 o                         
   0   7   8        466.25        480.21        15.69 o                         
   1   7   8        585.32        560.29        22.07 o                         
   2   7   8       2270.50       2370.22        46.82 o                         
   3   7   8        663.65        700.55        26.46 o                         
   4   7   8         62.69         71.21        11.60 o                         
   5   7   8        527.62        517.58        14.35 o                         
   6   7   8        195.22        176.31        10.26 o                         
   7   7   8         63.13         54.54        10.95 o                         
   8   7   8         76.36         64.11        13.03 o                         
   9   7   8          0.06         16.83         8.52 o                         
  -7   8   8          3.80         13.40         5.89 o                         
  -6   8   8        242.22        226.38        22.56 o                         
  -5   8   8        411.22        371.64        27.38 o                         
  -4   8   8          3.27         -2.88         4.66 o                         
  -3   8   8        248.51        245.15        20.08 o                         
  -2   8   8         21.45         42.19         9.23 o                         
  -1   8   8          0.19         -1.99         4.81 o                         
   0   8   8        229.10        240.93        11.27 o                         
   1   8   8        284.35        273.31        11.89 o                         
   2   8   8         84.44         86.64         9.23 o                         
   3   8   8         27.12         36.27         6.47 o                         
   4   8   8        391.82        464.88        23.06 o                         
   5   8   8         45.86         45.40         4.75 o                         
   6   8   8        174.03        179.69        11.20 o                         
   7   8   8        361.26        388.08        27.41 o                         
   8   8   8        113.28        102.74        15.33 o                         
   9   8   8          0.55         11.56         8.46 o                         
  -7   9   8          0.55         14.35         8.46 o                         
  -6   9   8         49.21         50.34        11.80 o                         
  -5   9   8         24.88         15.91         7.79 o                         
  -4   9   8        348.08        337.95        25.66 o                         
  -3   9   8        653.73        705.67        34.71 o                         
  -2   9   8         68.76         63.06        10.70 o                         
  -1   9   8        126.66        128.28        13.89 o                         
   0   9   8        745.70        780.48        33.17 o                         
   1   9   8        705.44        719.76        19.31 o                         
   2   9   8        193.29        167.33        12.29 o                         
   3   9   8        359.53        377.44        19.22 o                         
   4   9   8        663.73        610.26        25.78 o                         
   5   9   8        185.83        187.59        11.25 o                         
   6   9   8         50.87         52.60         5.43 o                         
   7   9   8        294.01        249.62        22.60 o                         
   8   9   8         40.22         49.79        11.37 o                         
  -6  10   8         40.79         36.85        10.39 o                         
  -5  10   8        220.34        219.91        22.41 o                         
  -4  10   8        313.03        283.22        23.88 o                         
  -3  10   8        896.81        893.61        40.10 o                         
  -2  10   8          9.33         19.74         7.82 o                         
  -1  10   8        299.96        310.85        22.47 o                         
   0  10   8          1.01          0.09         4.05 o                         
   1  10   8         15.44         20.42         3.72 o                         
   2  10   8         26.08         25.15         7.34 o                         
   3  10   8          0.74          2.82         3.40 o                         
   4  10   8        162.26        148.55        15.19 o                         
   5  10   8        450.40        464.90        17.81 o                         
   6  10   8        290.07        238.90        13.29 o                         
   7  10   8        153.08        153.20        18.61 o                         
   8  10   8         93.29         81.77        14.90 o                         
  -5  11   8         28.29         33.02        10.58 o                         
  -4  11   8         12.21         14.14         5.21 o                         
  -3  11   8        122.19        130.79        16.34 o                         
  -2  11   8         59.11         56.07        10.76 o                         
  -1  11   8        667.71        643.25        32.41 o                         
   0  11   8        563.02        562.25        29.43 o                         
   1  11   8          1.13         -4.57         4.63 o                         
   2  11   8         19.19         26.72         4.17 o                         
   3  11   8        732.91        759.59        21.26 o                         
   4  11   8        185.94        170.38        10.65 o                         
   5  11   8         21.76         28.49         5.06 o                         
   6  11   8         59.23         55.85         9.44 o                         
   7  11   8          9.58         22.44         7.88 o                         
  -5  12   8        112.62         95.93        15.97 o                         
  -4  12   8        232.39        243.18        23.61 o                         
  -3  12   8         26.75         24.71         5.28 o                         
  -2  12   8        164.69        125.00        15.30 o                         
  -1  12   8         84.13        102.55        14.56 o                         
   0  12   8        296.45        301.77        22.29 o                         
   1  12   8          1.57         -0.67         4.11 o                         
   2  12   8          0.82          7.88         5.64 o                         
   3  12   8          1.20          3.25         2.34 o                         
   4  12   8         91.39         88.97        11.97 o                         
   5  12   8        277.82        280.04        14.39 o                         
   6  12   8         23.04         16.02         5.84 o                         
  -3  13   8          4.42          5.92         3.79 o                         
  -2  13   8         35.76         34.80         7.93 o                         
  -1  13   8          9.98         10.36         7.43 o                         
   0  13   8        228.50        222.73        19.74 o                         
   1  13   8       1235.83       1261.72        50.65 o                         
   2  13   8         27.71         27.03         5.48 o                         
   3  13   8          5.23         -0.14         2.93 o                         
   4  13   8        117.22        145.68        11.93 o                         
   5  13   8        122.41        124.14        16.65 o                         
  -2  14   8          0.19          2.70         6.12 o                         
  -1  14   8         95.53        127.88        11.51 o                         
   0  14   8         59.80         45.22         7.67 o                         
   1  14   8         25.49         27.13         4.81 o                         
   2  14   8          3.70          7.89         4.24 o                         
   3  14   8         63.78         67.21        13.23 o                         
   4  14   8         45.95         43.57         8.37 o                         
  -3  -8   9         88.14         83.47        10.68 o                         
  -2  -8   9         19.98          9.01         6.74 o                         
  -1  -8   9          5.37         13.43         8.28 o                         
   0  -8   9          5.11         18.67         7.91 o                         
   1  -8   9         17.41         30.69         9.81 o                         
   2  -8   9          6.10         14.90         7.73 o                         
  -4  -7   9          4.78          6.10         6.36 o                         
  -3  -7   9         15.66         16.82         5.28 o                         
  -2  -7   9        476.02        483.46        32.99 o                         
  -1  -7   9         41.78         33.72         9.17 o                         
   0  -7   9          6.02          6.81         5.18 o                         
   1  -7   9        258.52        247.57        24.19 o                         
   2  -7   9        282.22        298.12        28.41 o                         
   3  -7   9         99.47        106.97        16.25 o                         
   4  -7   9          1.94          0.83         4.84 o                         
  -5  -6   9          6.03          8.60         3.53 o                         
  -4  -6   9          4.34          4.70         4.09 o                         
  -3  -6   9        115.15        117.15        11.29 o                         
  -2  -6   9        459.89        485.99        22.15 o                         
  -1  -6   9        680.78        686.05        37.53 o                         
   0  -6   9         66.36         70.18        12.94 o                         
   1  -6   9          2.87         -2.75         3.12 o                         
   2  -6   9        200.32        188.81        12.71 o                         
   3  -6   9          6.85          1.34         4.23 o                         
   4  -6   9          5.49         -0.85         3.46 o                         
   5  -6   9         71.73         84.48         9.59 o                         
  -6  -5   9         43.88         42.54         7.30 o                         
  -5  -5   9        133.29        162.08        13.14 o                         
  -4  -5   9          3.77         -2.98         4.09 o                         
  -3  -5   9         30.89         35.99         6.47 o                         
  -2  -5   9         31.79         32.45         6.12 o                         
  -1  -5   9          0.57         -0.15         6.07 o                         
   0  -5   9       2180.44       2111.67        42.80 o                         
   1  -5   9        124.69        141.67        10.77 o                         
   2  -5   9          8.01          6.78         4.81 o                         
   3  -5   9        217.79        193.98        16.92 o                         
   4  -5   9        341.62        333.41        22.81 o                         
   5  -5   9        252.12        226.29        19.93 o                         
   6  -5   9         70.75         77.96        12.48 o                         
  -7  -4   9        127.09        139.80        19.74 o                         
  -6  -4   9        356.84        347.06        18.43 o                         
  -5  -4   9        151.59        166.46        12.78 o                         
  -4  -4   9        192.54        182.52         8.99 o                         
  -3  -4   9         19.63         20.96         3.29 o                         
  -2  -4   9        410.95        376.68        11.84 o                         
  -1  -4   9        864.81        883.21        20.31 o                         
   0  -4   9         69.05         66.65         9.63 o                         
   1  -4   9          9.81         24.40         6.53 o                         
   2  -4   9         63.87         74.44        10.24 o                         
   3  -4   9        196.79        177.91        16.10 o                         
   4  -4   9        132.82        124.90        14.29 o                         
   5  -4   9        106.34         98.75        13.28 o                         
   6  -4   9          0.30         -1.50         5.24 o                         
   7  -4   9        223.39        210.04        20.91 o                         
  -7  -3   9         82.69         74.68        14.16 o                         
  -6  -3   9        435.82        435.41        15.21 o                         
  -5  -3   9        135.53        137.52         8.30 o                         
  -4  -3   9        401.62        394.79        13.28 o                         
  -3  -3   9         32.77         33.48         4.04 o                         
  -2  -3   9        987.88       1005.51        19.75 o                         
  -1  -3   9        123.60        142.13         8.63 o                         
   0  -3   9         15.15         16.00         3.98 o                         
   1  -3   9        479.81        486.92        24.89 o                         
   2  -3   9       1819.43       1744.96        47.80 o                         
   3  -3   9        464.26        426.94        11.32 o                         
   4  -3   9         65.66         66.96         5.88 o                         
   5  -3   9        358.52        353.57        14.45 o                         
   6  -3   9         78.09         73.12         7.40 o                         
   7  -3   9        362.76        340.71        16.97 o                         
  -7  -2   9        126.51        142.43         9.91 o                         
  -6  -2   9        274.84        283.18        10.15 o                         
  -5  -2   9        125.62        128.93         6.56 o                         
  -4  -2   9        543.68        554.33        13.88 o                         
  -3  -2   9        537.08        569.79        11.22 o                         
  -2  -2   9        546.39        544.31        17.24 o                         
  -1  -2   9         14.94         13.90         3.64 o                         
   0  -2   9         97.30        104.80        11.16 o                         
   1  -2   9         58.10         50.57         5.71 o                         
   2  -2   9        289.49        284.33        19.13 o                         
   3  -2   9        427.18        444.16        11.73 o                         
   4  -2   9         42.09         45.69         5.32 o                         
   5  -2   9        153.74        146.75         9.53 o                         
   6  -2   9        197.39        217.11        12.58 o                         
   7  -2   9          4.61          2.36         7.94 o                         
   8  -2   9        211.46        217.65        16.68 o                         
  -8  -1   9        413.30        399.90        19.48 o                         
  -7  -1   9         52.77         54.36         6.73 o                         
  -6  -1   9          1.34         -1.16         2.07 o                         
  -5  -1   9         74.49         75.25         5.07 o                         
  -4  -1   9         30.91         46.03         3.91 o                         
  -3  -1   9        271.26        283.74        11.98 o                         
  -2  -1   9          7.22          8.02         1.55 o                         
  -1  -1   9          0.80          8.23         9.78 o                         
   0  -1   9        926.94        920.91        22.86 o                         
   1  -1   9        137.23        144.85         9.92 o                         
   2  -1   9        120.83        113.46        11.02 o                         
   3  -1   9         30.88         26.93         6.13 o                         
   4  -1   9       3206.70       3168.42        68.83 o                         
   5  -1   9        212.90        197.32        10.87 o                         
   6  -1   9         11.52         13.38         5.64 o                         
   7  -1   9         84.93         85.35         8.65 o                         
   8  -1   9         26.62         28.86         5.75 o                         
  -8   0   9        277.66        272.47        16.63 o                         
  -7   0   9        184.13        203.96        13.37 o                         
  -6   0   9         18.65         12.12         2.30 o                         
  -5   0   9         23.65         29.32         3.34 o                         
  -4   0   9        426.40        446.88        13.24 o                         
  -3   0   9       1286.77       1340.26        24.35 o                         
  -2   0   9        767.90        793.98        13.80 o                         
  -1   0   9          1.62          1.36         0.90 o                         
   0   0   9        926.55        974.16        44.76 o                         
   1   0   9        113.33        140.38         8.41 o                         
   2   0   9         62.63         67.92         3.67 o                         
   3   0   9         45.28         34.48         2.45 o                         
   4   0   9        956.02        915.93        12.96 o                         
   5   0   9          1.11          3.62         2.41 o                         
   6   0   9         23.85         23.63         4.74 o                         
   7   0   9         77.87         88.01         8.69 o                         
   8   0   9        149.60        142.61        11.90 o                         
  -8   1   9          1.24          2.02         5.55 o                         
  -7   1   9        210.32        249.60        14.97 o                         
  -6   1   9         99.47        114.95         6.70 o                         
  -5   1   9        188.02        197.27         8.54 o                         
  -4   1   9         48.83         42.90         9.69 o                         
  -3   1   9        204.55        203.76         8.41 o                         
  -2   1   9        192.95        197.59         7.56 o                         
  -1   1   9        323.65        286.90        10.35 o                         
   0   1   9       1037.14       1079.29        15.79 o                         
   1   1   9        417.97        422.34         9.95 o                         
   2   1   9       2051.61       2080.62        23.82 o                         
   3   1   9        414.84        428.94         8.41 o                         
   4   1   9        301.91        283.64         6.69 o                         
   5   1   9        255.78        251.41        12.30 o                         
   6   1   9        388.66        402.70        34.23 o                         
   7   1   9         39.05         39.52         5.72 o                         
   8   1   9        282.55        276.05        21.83 o                         
   9   1   9        314.13        250.57        22.35 o                         
  -8   2   9        224.92        233.57        15.94 o                         
  -7   2   9         99.66         99.87        14.65 o                         
  -6   2   9        152.28        168.46        11.74 o                         
  -5   2   9        720.77        734.49        15.90 o                         
  -4   2   9          9.34         19.93         5.38 o                         
  -3   2   9        323.15        316.86        12.66 o                         
  -2   2   9       1451.18       1528.01        53.67 o                         
  -1   2   9        318.20        335.17        11.15 o                         
   0   2   9        389.83        353.49         9.24 o                         
   1   2   9        159.96        159.01         6.14 o                         
   2   2   9          3.97          1.18         4.06 o                         
   3   2   9         19.58         15.62         2.14 o                         
   4   2   9          3.12          5.01         2.84 o                         
   5   2   9        290.51        313.14        13.84 o                         
   6   2   9        475.30        500.44        19.29 o                         
   7   2   9         26.94         17.02         4.76 o                         
   8   2   9        101.66        125.98        14.96 o                         
   9   2   9        172.31        153.51        18.06 o                         
  -8   3   9        130.69        133.16        12.50 o                         
  -7   3   9        351.26        351.78        18.52 o                         
  -6   3   9          0.20          5.74         6.19 o                         
  -5   3   9        137.38        143.94         6.99 o                         
  -4   3   9        958.75       1017.44        38.23 o                         
  -3   3   9        740.03        722.35        31.21 o                         
  -2   3   9        213.17        219.70        16.46 o                         
  -1   3   9          0.48         -0.13         2.82 o                         
   0   3   9        162.33        134.78         9.21 o                         
   1   3   9       1064.09       1100.12        23.46 o                         
   2   3   9        220.06        205.87        13.55 o                         
   3   3   9          1.90          1.03         1.75 o                         
   4   3   9        869.87        949.39        22.61 o                         
   5   3   9          4.69          8.05         4.58 o                         
   6   3   9        776.30        827.87        24.50 o                         
   7   3   9        460.11        425.79        25.39 o                         
   8   3   9        713.15        705.70        35.13 o                         
   9   3   9          4.51          7.70         6.84 o                         
  -8   4   9          1.97          9.15         5.16 o                         
  -7   4   9        490.61        508.82        22.75 o                         
  -6   4   9        199.82        211.72        14.06 o                         
  -5   4   9        338.43        340.66        16.39 o                         
  -4   4   9       1099.20       1128.24        41.39 o                         
  -3   4   9        663.89        643.06        29.92 o                         
  -2   4   9         56.02         65.67         9.66 o                         
  -1   4   9         85.11         67.04         6.57 o                         
   0   4   9        177.43        210.66        15.33 o                         
   1   4   9        840.31        787.90        19.08 o                         
   2   4   9        350.55        337.76         9.28 o                         
   3   4   9        100.78         86.30         6.75 o                         
   4   4   9        464.33        446.65        15.97 o                         
   5   4   9          0.18          0.09         3.89 o                         
   6   4   9        553.41        555.45        36.99 o                         
   7   4   9        684.77        612.41        31.12 o                         
   8   4   9        254.68        225.34        20.45 o                         
   9   4   9         87.86         86.73        13.67 o                         
  -8   5   9         24.83         14.86         7.31 o                         
  -7   5   9         21.71         28.72         6.78 o                         
  -6   5   9        671.75        644.61        24.81 o                         
  -5   5   9          2.93          2.82         5.40 o                         
  -4   5   9         25.20         24.40         7.88 o                         
  -3   5   9         39.14         37.43         8.12 o                         
  -2   5   9          0.27          0.43         3.62 o                         
  -1   5   9         40.85         44.61         8.12 o                         
   0   5   9        150.71        195.21        10.75 o                         
   1   5   9       1867.87       1871.96        28.94 o                         
   2   5   9       1234.32       1289.42        22.46 o                         
   3   5   9         22.51         16.51         3.57 o                         
   4   5   9         64.19         59.21         6.39 o                         
   5   5   9        474.54        461.91        22.67 o                         
   6   5   9       3214.32       3150.37        32.03 o                         
   7   5   9        328.11        354.20        24.56 o                         
   8   5   9         70.80         54.14        11.40 o                         
   9   5   9         21.01         16.07         7.73 o                         
  -8   6   9          2.68          2.01         4.69 o                         
  -7   6   9          4.50          1.95         3.89 o                         
  -6   6   9        245.72        228.41        22.66 o                         
  -5   6   9        409.85        386.45        27.32 o                         
  -4   6   9        592.58        573.56        31.15 o                         
  -3   6   9        480.84        439.25        26.43 o                         
  -2   6   9         39.97         29.59         6.47 o                         
  -1   6   9        381.83        383.05        22.84 o                         
   0   6   9        824.23        822.32        21.90 o                         
   1   6   9        629.45        603.24        25.02 o                         
   2   6   9        128.10        128.61        12.02 o                         
   3   6   9        567.36        604.46        26.67 o                         
   4   6   9          7.34          8.46         1.83 o                         
   5   6   9          3.20          5.62         5.03 o                         
   6   6   9        117.11        120.07         6.98 o                         
   7   6   9         69.25         63.52        11.77 o                         
   8   6   9         12.10         12.05         7.14 o                         
   9   6   9         53.85         67.20        13.70 o                         
  -7   7   9          2.21         -1.61         9.95 o                         
  -6   7   9          2.97          7.39         7.33 o                         
  -5   7   9         44.80         54.51        10.64 o                         
  -4   7   9         36.05         30.87         8.37 o                         
  -3   7   9        624.73        572.73        30.72 o                         
  -2   7   9         74.35         75.39        11.22 o                         
  -1   7   9       1069.59        995.24        37.50 o                         
   0   7   9         92.66        128.62        15.15 o                         
   1   7   9        361.31        346.23        18.89 o                         
   2   7   9         55.24         58.74         8.34 o                         
   3   7   9       1177.43       1222.45        37.19 o                         
   4   7   9        404.42        397.98        22.50 o                         
   5   7   9        154.43        170.03        21.46 o                         
   6   7   9         16.20         20.55         4.41 o                         
   7   7   9         71.98         97.98        13.74 o                         
   8   7   9        864.72        828.89        40.99 o                         
   9   7   9         13.91          8.34         7.97 o                         
  -7   8   9         38.71         35.29        11.37 o                         
  -6   8   9        402.99        380.96        29.89 o                         
  -5   8   9        122.13        160.19        18.92 o                         
  -4   8   9         82.87         79.71        12.60 o                         
  -3   8   9        324.86        304.53        23.36 o                         
  -2   8   9         17.85         30.01         7.97 o                         
  -1   8   9        398.78        396.17        24.40 o                         
   0   8   9        766.78        757.96        21.07 o                         
   1   8   9          4.57          3.49         2.96 o                         
   2   8   9          1.13          2.36         2.82 o                         
   3   8   9        351.67        367.23        20.63 o                         
   4   8   9         19.55         19.84         6.44 o                         
   5   8   9        211.98        196.47        12.89 o                         
   6   8   9          2.08          1.95         2.43 o                         
   7   8   9         63.63         68.58         8.30 o                         
   8   8   9          0.59         12.08         8.09 o                         
  -6   9   9          2.39          9.50         7.36 o                         
  -5   9   9        194.34        178.56        20.11 o                         
  -4   9   9          1.18         -4.87         6.29 o                         
  -3   9   9         12.53         13.55         5.92 o                         
  -2   9   9        164.12        157.74        16.52 o                         
  -1   9   9        318.44        283.87        21.28 o                         
   0   9   9        106.69         84.07        11.56 o                         
   1   9   9          5.20         11.75         3.94 o                         
   2   9   9        233.26        252.41        16.13 o                         
   3   9   9       1030.01       1003.09        33.23 o                         
   4   9   9          0.95         -0.55         3.56 o                         
   5   9   9        376.29        407.96        18.67 o                         
   6   9   9        571.84        537.07        16.60 o                         
   7   9   9        111.84        107.08        10.41 o                         
   8   9   9         15.11         17.41         7.54 o                         
  -6  10   9         41.62         37.56        10.85 o                         
  -5  10   9        269.03        298.15        26.49 o                         
  -4  10   9         71.29         70.36        12.82 o                         
  -3  10   9         59.12         64.78        11.44 o                         
  -2  10   9        686.96        676.94        34.58 o                         
  -1  10   9          3.27         17.29         7.57 o                         
   0  10   9         37.32         26.73         7.17 o                         
   1  10   9        563.68        618.74        18.98 o                         
   2  10   9         66.77         52.53         5.80 o                         
   3  10   9        177.98        197.23        14.72 o                         
   4  10   9         45.25         39.03         7.42 o                         
   5  10   9          2.46          5.56         3.39 o                         
   6  10   9          0.04          1.56         3.34 o                         
   7  10   9        251.24        260.10        16.35 o                         
   8  10   9          9.58          7.98         4.18 o                         
  -5  11   9          3.13         16.52         7.54 o                         
  -4  11   9         52.06         62.33        12.54 o                         
  -3  11   9         41.98         33.66         9.26 o                         
  -2  11   9          3.64          4.38         5.37 o                         
  -1  11   9          9.04          6.35         5.86 o                         
   0  11   9        610.56        676.39        33.63 o                         
   1  11   9        139.50        148.12        12.59 o                         
   2  11   9        239.86        228.57        11.70 o                         
   3  11   9         71.73         90.90        10.09 o                         
   4  11   9        530.34        496.14        20.79 o                         
   5  11   9        536.56        508.51        19.53 o                         
   6  11   9        151.36        159.14        15.85 o                         
   7  11   9        131.83        143.76        16.07 o                         
  -4  12   9        191.45        221.97        23.21 o                         
  -3  12   9         10.66         12.02         5.21 o                         
  -2  12   9        203.80        190.82        19.74 o                         
  -1  12   9        439.01        478.80        30.05 o                         
   0  12   9         49.27         59.97        11.28 o                         
   1  12   9          1.10         11.28         5.67 o                         
   2  12   9         14.28         12.55         3.17 o                         
   3  12   9        225.67        235.37        10.68 o                         
   4  12   9        111.90         99.09         8.97 o                         
   5  12   9         26.54         38.88         6.11 o                         
   6  12   9          0.53          2.67         5.10 o                         
  -3  13   9         72.36         84.86         9.68 o                         
  -2  13   9         78.36         71.93        12.97 o                         
  -1  13   9         46.30         45.65        10.09 o                         
   0  13   9          2.40          5.98         6.13 o                         
   1  13   9        235.40        250.33        21.49 o                         
   2  13   9        104.40        110.62        14.19 o                         
   3  13   9         18.61         18.46         7.11 o                         
   4  13   9         46.39         41.18         9.47 o                         
   5  13   9        145.96        134.81        17.75 o                         
  -1  14   9        148.48        145.97        12.59 o                         
   0  14   9         95.69         92.65        13.89 o                         
   1  14   9         48.29         50.45         7.97 o                         
   2  14   9        239.02        248.74        16.36 o                         
   3  14   9          3.69         -1.71         4.78 o                         
   4  14   9         73.54         76.19         9.48 o                         
  -3  -7  10         11.30          0.38         6.59 o                         
  -2  -7  10          0.49          8.55         5.07 o                         
  -1  -7  10          6.03          0.61         5.30 o                         
   0  -7  10         85.00         59.54        11.90 o                         
   1  -7  10          1.07         15.54         7.30 o                         
   2  -7  10         27.39         30.23         8.86 o                         
   3  -7  10          7.59         10.67         6.74 o                         
  -4  -6  10         67.96         66.00         9.13 o                         
  -3  -6  10          0.68          4.22         4.01 o                         
  -2  -6  10        296.69        298.02        18.12 o                         
  -1  -6  10        277.16        319.89        26.67 o                         
   0  -6  10         90.85         94.61        14.44 o                         
   1  -6  10        141.50        107.83        10.05 o                         
   2  -6  10         15.87         15.42         5.17 o                         
   3  -6  10        103.04        119.76        11.17 o                         
   4  -6  10         20.28          7.14         5.46 o                         
  -5  -5  10        130.36        134.68        12.44 o                         
  -4  -5  10         22.43         23.47         5.31 o                         
  -3  -5  10         56.26         74.75         9.30 o                         
  -2  -5  10        257.21        296.28        17.29 o                         
  -1  -5  10        159.26        154.07        12.58 o                         
   0  -5  10          1.04         12.57         7.14 o                         
   1  -5  10        240.28        213.11        13.91 o                         
   2  -5  10        779.74        809.88        34.89 o                         
   3  -5  10         10.71         -1.44         5.03 o                         
   4  -5  10         83.39         93.54        13.12 o                         
   5  -5  10         69.99         80.54        12.63 o                         
  -6  -4  10         61.03         60.51         8.39 o                         
  -5  -4  10         73.16         59.58         8.15 o                         
  -4  -4  10         56.19         59.18         8.28 o                         
  -3  -4  10         22.89         26.58         5.25 o                         
  -2  -4  10        246.07        229.78         9.91 o                         
  -1  -4  10         44.43         36.50         5.84 o                         
   0  -4  10        541.32        506.82        14.51 o                         
   1  -4  10        863.23        739.06        32.90 o                         
   2  -4  10        229.13        233.25        18.95 o                         
   3  -4  10          5.27          7.42         4.78 o                         
   4  -4  10          8.91          9.04         5.06 o                         
   5  -4  10         46.93         39.40         9.44 o                         
   6  -4  10         26.64         15.76         7.57 o                         
  -6  -3  10        367.06        423.14        36.76 o                         
  -5  -3  10         21.53         19.22         3.71 o                         
  -4  -3  10         85.14         96.64         7.14 o                         
  -3  -3  10        112.24        123.41         7.68 o                         
  -2  -3  10         78.37        104.54         7.15 o                         
  -1  -3  10        330.51        311.21        33.66 o                         
   0  -3  10         43.76         52.19         7.14 o                         
   1  -3  10         74.39         72.50        18.10 o                         
   2  -3  10         22.12         23.45         6.59 o                         
   3  -3  10        298.57        268.60        20.39 o                         
   4  -3  10       1164.55       1066.06        41.97 o                         
   5  -3  10         52.46         33.02         7.91 o                         
   6  -3  10          2.94         -0.92         4.84 o                         
   7  -3  10        122.41        125.06        17.23 o                         
  -7  -2  10         18.86         25.85         5.66 o                         
  -6  -2  10          0.79         -1.32         2.84 o                         
  -5  -2  10          0.30         -2.68         2.68 o                         
  -4  -2  10        225.26        257.56        11.27 o                         
  -3  -2  10       1412.45       1398.37        25.06 o                         
  -2  -2  10        629.42        583.85        18.96 o                         
  -1  -2  10          1.61          0.54         2.34 o                         
   0  -2  10         46.92         46.93         8.66 o                         
   1  -2  10          4.06          3.66        10.06 o                         
   2  -2  10       1745.51       1710.74        32.36 o                         
   3  -2  10        531.50        515.16        27.90 o                         
   4  -2  10          4.29          1.47         1.84 o                         
   5  -2  10        145.15        139.87        15.41 o                         
   6  -2  10         37.21         32.00         7.05 o                         
   7  -2  10         54.38         45.43         6.43 o                         
  -7  -1  10         95.31         81.76        14.32 o                         
  -6  -1  10        234.19        263.45        10.00 o                         
  -5  -1  10        209.80        221.24         8.71 o                         
  -4  -1  10        273.21        274.05         9.03 o                         
  -3  -1  10         65.52         89.70         5.37 o                         
  -2  -1  10          9.80          3.85         2.97 o                         
  -1  -1  10       1142.11       1108.59        78.12 o                         
   0  -1  10         47.10         39.96         7.24 o                         
   1  -1  10        117.04        112.39         8.55 o                         
   2  -1  10         64.95         78.31         7.08 o                         
   3  -1  10         21.52         39.56         3.19 o                         
   4  -1  10          3.26          9.57         2.24 o                         
   5  -1  10        262.40        262.60         9.01 o                         
   6  -1  10       1448.27       1396.05        31.19 o                         
   7  -1  10          4.85         14.00         4.29 o                         
   8  -1  10        161.83        178.90        13.20 o                         
  -7   0  10          9.74          7.57         3.81 o                         
  -6   0  10         86.98         87.02         7.34 o                         
  -5   0  10         59.15         66.77         4.93 o                         
  -4   0  10         76.47         87.07         5.33 o                         
  -3   0  10        439.39        464.57        13.81 o                         
  -2   0  10        991.33       1013.92        15.60 o                         
  -1   0  10        227.00        186.08        10.64 o                         
   0   0  10        606.09        547.93        18.24 o                         
   1   0  10         91.43        108.73         8.12 o                         
   2   0  10        559.61        614.74        21.72 o                         
   3   0  10        218.88        211.34         9.26 o                         
   4   0  10        771.13        764.64        14.17 o                         
   5   0  10        130.76        135.62         8.06 o                         
   6   0  10         18.45         15.64         4.25 o                         
   7   0  10         64.72         51.20         7.22 o                         
   8   0  10          1.00          4.81         4.26 o                         
  -7   1  10        179.75        182.46        26.70 o                         
  -6   1  10         21.71         16.73         4.47 o                         
  -5   1  10        278.72        289.46        10.87 o                         
  -4   1  10        107.85        107.69         6.93 o                         
  -3   1  10         83.35        109.53         6.44 o                         
  -2   1  10       1473.19       1400.15        26.94 o                         
  -1   1  10        177.01        184.37         6.03 o                         
   0   1  10         39.01         37.72         2.79 o                         
   1   1  10        305.84        317.40         7.83 o                         
   2   1  10         92.46        110.53         5.17 o                         
   3   1  10        584.90        608.25        10.34 o                         
   4   1  10        234.02        238.83         7.42 o                         
   5   1  10         12.63         14.96         3.66 o                         
   6   1  10        153.21        155.38        19.68 o                         
   7   1  10        261.08        274.59        15.22 o                         
   8   1  10        602.35        593.82        23.94 o                         
  -8   2  10        132.02        126.73        11.97 o                         
  -7   2  10        189.10        190.35        13.61 o                         
  -6   2  10         56.19         51.65         7.09 o                         
  -5   2  10         11.73         10.97         3.06 o                         
  -4   2  10        424.10        395.20        15.64 o                         
  -3   2  10         21.00         20.17         3.68 o                         
  -2   2  10          1.27          3.13         7.40 o                         
  -1   2  10        758.97        738.95        23.10 o                         
   0   2  10       1816.53       1857.12        21.82 o                         
   1   2  10       2202.50       2211.38        23.31 o                         
   2   2  10        826.85        818.10        14.33 o                         
   3   2  10        102.23         98.73         5.41 o                         
   4   2  10         45.59         55.74         5.77 o                         
   5   2  10        428.64        424.26        16.37 o                         
   6   2  10        567.59        600.87        20.85 o                         
   7   2  10        580.92        560.77        33.22 o                         
   8   2  10         29.15         21.93         5.79 o                         
  -8   3  10          1.27          6.90        14.84 o                         
  -7   3  10        442.29        452.45        21.30 o                         
  -6   3  10        111.95         90.61        14.03 o                         
  -5   3  10        187.51        173.69        11.70 o                         
  -4   3  10         54.93         58.63        10.42 o                         
  -3   3  10         92.25         91.73        12.08 o                         
  -2   3  10        245.72        231.14        17.51 o                         
  -1   3  10        135.40        110.61        10.62 o                         
   0   3  10        317.14        306.44        11.40 o                         
   1   3  10        686.52        710.30        29.25 o                         
   2   3  10         87.98        114.03         7.32 o                         
   3   3  10        378.15        377.95        18.41 o                         
   4   3  10         12.09         12.02         3.43 o                         
   5   3  10        104.05        104.33         8.57 o                         
   6   3  10         98.93        102.44         9.14 o                         
   7   3  10         42.00         65.60         8.35 o                         
   8   3  10         17.55         17.45         4.98 o                         
   9   3  10         60.44         59.94        12.23 o                         
  -7   4  10         47.50         46.23         7.92 o                         
  -6   4  10         10.49         13.10         5.40 o                         
  -5   4  10        629.67        631.97        22.78 o                         
  -4   4  10        715.79        722.93        34.40 o                         
  -3   4  10         47.90         47.70         9.44 o                         
  -2   4  10         13.91         13.34         5.83 o                         
  -1   4  10       1009.28       1020.37        25.76 o                         
   0   4  10        415.56        428.69        12.32 o                         
   1   4  10       1280.16       1251.08        19.39 o                         
   2   4  10        472.60        454.26        13.77 o                         
   3   4  10         78.66         77.81        10.61 o                         
   4   4  10        973.10        974.24        24.50 o                         
   5   4  10        293.01        286.22        13.95 o                         
   6   4  10        484.15        445.75        18.55 o                         
   7   4  10         12.08          5.03         3.79 o                         
   8   4  10         62.88         59.46         8.71 o                         
   9   4  10          0.58         -1.04         6.16 o                         
  -7   5  10         11.15         12.42         4.90 o                         
  -6   5  10        420.94        400.06        19.79 o                         
  -5   5  10       1039.73       1081.51        45.28 o                         
  -4   5  10        422.85        442.80        27.75 o                         
  -3   5  10        276.38        281.35        21.46 o                         
  -2   5  10       1530.84       1529.68        47.24 o                         
  -1   5  10          0.21         -1.62         4.41 o                         
   0   5  10        929.57        940.20        24.55 o                         
   1   5  10         36.06         25.68         7.34 o                         
   2   5  10         43.08         60.87         5.35 o                         
   3   5  10         81.36         83.89         8.54 o                         
   4   5  10        315.05        318.28        14.34 o                         
   5   5  10         70.58         59.11         6.92 o                         
   6   5  10         52.51         54.27         7.20 o                         
   7   5  10        850.24        854.39        27.55 o                         
   8   5  10        213.57        198.82        14.62 o                         
   9   5  10          5.79          9.23         7.27 o                         
  -7   6  10         15.27          4.33         5.98 o                         
  -6   6  10          0.48          4.72         5.76 o                         
  -5   6  10        130.36        101.39        14.87 o                         
  -4   6  10        369.16        360.67        25.78 o                         
  -3   6  10       1501.10       1443.38        49.30 o                         
  -2   6  10         40.68         35.04         8.34 o                         
  -1   6  10          2.05         -4.05         5.89 o                         
   0   6  10       1052.57       1056.70        26.20 o                         
   1   6  10        402.27        385.78        21.49 o                         
   2   6  10        557.34        545.25        15.99 o                         
   3   6  10       1078.15       1057.65        33.88 o                         
   4   6  10       1103.39        996.31        37.16 o                         
   5   6  10        417.52        417.44        21.34 o                         
   6   6  10         51.30         40.98         6.35 o                         
   7   6  10         10.28         20.61         5.58 o                         
   8   6  10         82.92         90.76        10.19 o                         
   9   6  10         22.83         40.07        11.90 o                         
  -7   7  10          7.84          9.59         6.38 o                         
  -6   7  10         31.85         25.45         8.25 o                         
  -5   7  10        283.27        267.16        23.76 o                         
  -4   7  10         23.44         21.06         7.14 o                         
  -3   7  10        836.26        850.10        38.72 o                         
  -2   7  10         88.04         85.54        12.48 o                         
  -1   7  10         27.39         17.84         6.22 o                         
   0   7  10        129.19        121.14         9.27 o                         
   1   7  10         28.07         24.71         5.86 o                         
   2   7  10          0.67         22.20         5.86 o                         
   3   7  10        160.97        188.06        15.61 o                         
   4   7  10        430.59        431.92        24.43 o                         
   5   7  10       1071.75        981.31        27.09 o                         
   6   7  10         94.25         77.27         6.05 o                         
   7   7  10         37.64         50.78         7.59 o                         
   8   7  10          1.70         10.88         5.62 o                         
  -6   8  10        135.06        151.79        19.50 o                         
  -5   8  10        147.83        103.53        15.24 o                         
  -4   8  10        126.82        145.93        17.35 o                         
  -3   8  10         34.56         69.17        12.57 o                         
  -2   8  10        161.55        158.32        17.35 o                         
  -1   8  10        611.52        575.98        30.38 o                         
   0   8  10       1483.05       1494.29        31.49 o                         
   1   8  10        618.08        645.99        25.69 o                         
   2   8  10        300.88        292.70        18.70 o                         
   3   8  10        631.86        627.86        28.11 o                         
   4   8  10        203.97        195.36        16.74 o                         
   5   8  10        173.34        180.30        16.68 o                         
   6   8  10          1.20         -3.27         3.39 o                         
   7   8  10          1.33          5.21         3.31 o                         
   8   8  10        114.57        139.95        12.56 o                         
  -6   9  10          4.53         -6.53         7.57 o                         
  -5   9  10         14.59         17.69         7.48 o                         
  -4   9  10         43.64         50.99        10.88 o                         
  -3   9  10        336.30        310.48        24.65 o                         
  -2   9  10        459.96        427.99        27.87 o                         
  -1   9  10         48.12         52.86         9.90 o                         
   0   9  10        223.60        226.20        12.38 o                         
   1   9  10        318.86        333.53        15.01 o                         
   2   9  10          5.82         57.15         9.04 o                         
   3   9  10         49.68         54.79         9.29 o                         
   4   9  10          1.71          2.54         3.50 o                         
   5   9  10         60.11         63.74        10.39 o                         
   6   9  10         42.31         45.98         6.07 o                         
   7   9  10         55.82         49.38         7.82 o                         
   8   9  10         21.87         16.94         7.76 o                         
  -5  10  10        263.03        238.00        24.56 o                         
  -4  10  10          0.11         -4.20         6.07 o                         
  -3  10  10         22.54         33.26         9.47 o                         
  -2  10  10        382.87        417.14        28.42 o                         
  -1  10  10        109.50        122.17        15.36 o                         
   0  10  10        193.67        162.67        17.08 o                         
   1  10  10        831.29        848.15        23.67 o                         
   2  10  10        272.09        274.25        13.62 o                         
   3  10  10        247.14        219.52        16.19 o                         
   4  10  10         19.06         16.71         5.86 o                         
   5  10  10        174.47        152.40        11.01 o                         
   6  10  10        291.58        296.63        15.28 o                         
   7  10  10         27.91         28.28         5.95 o                         
  -5  11  10          7.18         -1.81         6.25 o                         
  -4  11  10        283.78        283.07        26.03 o                         
  -3  11  10         37.63         43.04        10.36 o                         
  -2  11  10          1.01         -6.44         6.44 o                         
  -1  11  10        232.36        239.50        21.22 o                         
   0  11  10          0.15         -0.46         4.60 o                         
   1  11  10         63.70         73.45         8.37 o                         
   2  11  10         85.76         89.71        14.56 o                         
   3  11  10         48.31         34.74         7.14 o                         
   4  11  10        106.88        124.20        13.00 o                         
   5  11  10          6.87          5.78         4.22 o                         
   6  11  10         25.20         33.00         5.82 o                         
   7  11  10         60.06         40.41         9.07 o                         
  -4  12  10         73.30         86.73        14.99 o                         
  -3  12  10          3.44          3.80         5.55 o                         
  -2  12  10        121.02        132.35        17.11 o                         
  -1  12  10        411.61        389.00        27.81 o                         
   0  12  10          0.81         -2.02         4.84 o                         
   1  12  10         42.83         40.35         9.72 o                         
   2  12  10        225.38        264.04        26.61 o                         
   3  12  10        100.79        100.14         8.57 o                         
   4  12  10        276.66        303.50        20.04 o                         
   5  12  10        259.12        267.20        27.22 o                         
   6  12  10         29.68         27.97         5.47 o                         
  -3  13  10         66.18         86.43        15.27 o                         
  -2  13  10         84.74        104.55        15.97 o                         
  -1  13  10         82.89         75.85        13.00 o                         
   0  13  10         12.57         13.95         5.64 o                         
   1  13  10          5.51          2.91         4.54 o                         
   2  13  10          2.83          3.13         5.21 o                         
   3  13  10        102.15        118.54        11.42 o                         
   4  13  10         64.50         75.52         9.18 o                         
   5  13  10          3.47         -1.23         5.21 o                         
  -1  14  10        141.98        164.30        19.07 o                         
   0  14  10         14.26          5.83         4.84 o                         
   1  14  10          4.26         14.81         6.90 o                         
   2  14  10        372.57        392.55        20.82 o                         
   3  14  10        188.70        194.84        14.82 o                         
  -3  -6  11         66.79        104.63        11.83 o                         
  -2  -6  11         29.78         38.29        10.39 o                         
  -1  -6  11          1.65          4.67         8.74 o                         
   0  -6  11        148.59        143.14        18.98 o                         
   1  -6  11         25.95         20.60         8.46 o                         
   2  -6  11         37.29         50.99         7.75 o                         
   3  -6  11          5.54          4.78         4.21 o                         
  -4  -5  11        140.48        149.96        13.44 o                         
  -3  -5  11         75.55         63.01         9.11 o                         
  -2  -5  11        158.47        180.10        14.24 o                         
  -1  -5  11         48.84         37.96         6.72 o                         
   0  -5  11        168.48        189.19        14.26 o                         
   1  -5  11         34.87         28.15         5.92 o                         
   2  -5  11         21.59         15.82         5.52 o                         
   3  -5  11          2.24         15.45         5.83 o                         
   4  -5  11          9.89         11.25         5.92 o                         
  -5  -4  11          3.01         -1.18         3.57 o                         
  -4  -4  11         17.73         19.27         5.81 o                         
  -3  -4  11          8.79          1.85         3.63 o                         
  -2  -4  11        132.04        150.64        14.16 o                         
  -1  -4  11         25.71         35.66        10.75 o                         
   0  -4  11        168.24        196.17        16.60 o                         
   1  -4  11         95.42        108.19        19.22 o                         
   2  -4  11        549.82        518.13        29.46 o                         
   3  -4  11         27.43         19.74         6.84 o                         
   4  -4  11        218.60        234.45        20.79 o                         
   5  -4  11          5.28          4.87         6.22 o                         
  -6  -3  11         10.43          9.66         6.84 o                         
  -5  -3  11         54.81         68.38         8.95 o                         
  -4  -3  11         52.02         43.26         7.32 o                         
  -3  -3  11        316.57        294.54        12.12 o                         
  -2  -3  11        252.60        255.98        11.13 o                         
  -1  -3  11         75.85         62.66         6.61 o                         
   0  -3  11        379.59        366.99        13.00 o                         
   1  -3  11        152.24        175.88        11.75 o                         
   2  -3  11        141.03        142.68        10.55 o                         
   3  -3  11         19.54         29.80         8.19 o                         
   4  -3  11          9.06          5.52         4.57 o                         
   5  -3  11         66.76         71.07        12.14 o                         
   6  -3  11         17.98         22.01         7.54 o                         
  -6  -2  11          0.26          1.41         5.67 o                         
  -5  -2  11         64.16         60.62         5.97 o                         
  -4  -2  11        272.30        312.07        15.70 o                         
  -3  -2  11        164.40        195.54        10.05 o                         
  -2  -2  11        129.90        163.37        10.63 o                         
  -1  -2  11        108.29        131.37         9.78 o                         
   0  -2  11          0.48          0.04         3.02 o                         
   1  -2  11          6.67         12.94         7.14 o                         
   2  -2  11        446.47        417.39        16.99 o                         
   3  -2  11        161.11        182.82        11.13 o                         
   4  -2  11        597.69        605.56        19.66 o                         
   5  -2  11          2.10          1.04         5.18 o                         
   6  -2  11         21.33         27.87         9.66 o                         
   7  -2  11         62.76         59.85        12.45 o                         
  -6  -1  11         30.03         23.18         5.12 o                         
  -5  -1  11        130.44        131.60         8.69 o                         
  -4  -1  11         75.97         65.64         5.99 o                         
  -3  -1  11       1872.22       1743.60        40.84 o                         
  -2  -1  11        653.95        684.21        32.34 o                         
  -1  -1  11        164.40        136.50        13.35 o                         
   0  -1  11         11.35         13.92         4.14 o                         
   1  -1  11        250.00        243.84        12.88 o                         
   2  -1  11        409.91        401.81        16.11 o                         
   3  -1  11          8.14         13.71         3.66 o                         
   4  -1  11        340.43        333.57        13.85 o                         
   5  -1  11         55.29         60.09        11.50 o                         
   6  -1  11         71.71         91.30        14.38 o                         
   7  -1  11         40.47         39.49        10.36 o                         
  -7   0  11         82.67         73.73        12.51 o                         
  -6   0  11        187.56        196.68        14.35 o                         
  -5   0  11          8.26          5.87         2.96 o                         
  -4   0  11          8.59         10.09         3.03 o                         
  -3   0  11         37.08         34.83         6.25 o                         
  -2   0  11         26.37         58.18         6.55 o                         
  -1   0  11         60.55         64.97         6.93 o                         
   0   0  11         61.47         52.13         6.36 o                         
   1   0  11        355.01        365.96        15.30 o                         
   2   0  11         16.11         14.07         4.54 o                         
   3   0  11          1.16          3.50         2.73 o                         
   4   0  11         29.89         65.95         4.65 o                         
   5   0  11        180.47        194.25        11.12 o                         
   6   0  11       1847.32       1799.87        44.79 o                         
   7   0  11        107.51         97.79         9.56 o                         
  -7   1  11         39.81         47.80         6.53 o                         
  -6   1  11          0.55          9.43         5.30 o                         
  -5   1  11        991.95       1021.92        20.85 o                         
  -4   1  11        498.76        522.75        15.20 o                         
  -3   1  11         44.94         48.30         4.40 o                         
  -2   1  11         34.47         30.32         3.27 o                         
  -1   1  11        798.32        839.56        13.82 o                         
   0   1  11        610.06        656.90        20.72 o                         
   1   1  11         26.10         21.01         4.04 o                         
   2   1  11        146.43        148.88         9.18 o                         
   3   1  11         34.73         46.08         5.20 o                         
   4   1  11        285.11        291.04        13.60 o                         
   5   1  11         11.53         11.16         3.18 o                         
   6   1  11          1.66          1.17         5.70 o                         
   7   1  11        210.55        189.93        13.07 o                         
   8   1  11         71.75         73.37         9.20 o                         
  -7   2  11          0.44         -1.64         3.91 o                         
  -6   2  11         65.23         80.06         8.69 o                         
  -5   2  11         27.87         36.64         6.01 o                         
  -4   2  11         70.77         74.21         7.14 o                         
  -3   2  11        548.18        541.63        17.17 o                         
  -2   2  11          2.73          6.22         4.87 o                         
  -1   2  11         56.92         92.86         6.84 o                         
   0   2  11          0.93         -1.84         1.84 o                         
   1   2  11        930.94        935.06        22.79 o                         
   2   2  11        272.24        260.48        19.62 o                         
   3   2  11        741.93        773.18        34.49 o                         
   4   2  11         21.77         22.11         3.71 o                         
   5   2  11          4.80          7.38         3.88 o                         
   6   2  11        193.40        220.92        13.26 o                         
   7   2  11         87.56         83.87         8.79 o                         
   8   2  11        772.12        772.45        27.57 o                         
  -7   3  11         27.80         41.65         7.00 o                         
  -6   3  11        710.32        701.05        67.28 o                         
  -5   3  11         96.08        112.58         9.68 o                         
  -4   3  11          8.24          4.53         3.08 o                         
  -3   3  11        172.76        233.25        19.22 o                         
  -2   3  11          1.21         23.82         7.24 o                         
  -1   3  11        978.41        980.37        26.45 o                         
   0   3  11        718.30        766.72        16.11 o                         
   1   3  11       1447.38       1486.36        25.68 o                         
   2   3  11        260.41        234.89        10.78 o                         
   3   3  11         74.00         89.37        12.23 o                         
   4   3  11         33.00         26.07         4.53 o                         
   5   3  11          1.69          6.21         3.24 o                         
   6   3  11          5.92         11.27         4.01 o                         
   7   3  11         73.26         67.31         9.15 o                         
   8   3  11          5.34         10.20         5.36 o                         
  -7   4  11         57.48         52.26         7.79 o                         
  -6   4  11        205.70        219.42        14.70 o                         
  -5   4  11        150.67        162.82        11.82 o                         
  -4   4  11         51.17         57.82        11.10 o                         
  -3   4  11         20.53         14.04         6.16 o                         
  -2   4  11        738.28        721.92        33.39 o                         
  -1   4  11        153.46        183.86        11.87 o                         
   0   4  11        167.30        180.95         8.43 o                         
   1   4  11        331.86        343.60        13.35 o                         
   2   4  11        449.33        444.49        25.05 o                         
   3   4  11        670.34        668.97        31.43 o                         
   4   4  11         24.52         20.02         3.78 o                         
   5   4  11          2.90         -0.61         3.00 o                         
   6   4  11        128.94        115.24         9.88 o                         
   7   4  11        268.22        302.78        18.96 o                         
   8   4  11        188.65        168.92        14.75 o                         
  -7   5  11         16.37         12.40         4.79 o                         
  -6   5  11        270.61        257.51        16.29 o                         
  -5   5  11        312.76        305.73        25.17 o                         
  -4   5  11        908.29        776.58        37.77 o                         
  -3   5  11        110.11        124.50        15.02 o                         
  -2   5  11         32.69         24.93         7.54 o                         
  -1   5  11        941.74        885.36        36.97 o                         
   0   5  11        189.88        208.62        12.38 o                         
   1   5  11        326.49        309.04        20.60 o                         
   2   5  11         54.98         47.23         5.02 o                         
   3   5  11       1072.00       1156.63        40.87 o                         
   4   5  11          2.16         -0.52         4.81 o                         
   5   5  11        250.73        238.25        13.49 o                         
   6   5  11          4.84          1.90         4.23 o                         
   7   5  11         81.32         71.33        13.72 o                         
   8   5  11          4.01         15.92         5.10 o                         
  -7   6  11        115.28        131.07        12.92 o                         
  -6   6  11         10.34          6.73         3.93 o                         
  -5   6  11        349.66        357.02        27.62 o                         
  -4   6  11        144.37        107.52        14.87 o                         
  -3   6  11         23.08         20.97         7.82 o                         
  -2   6  11          0.11         -3.99         6.71 o                         
  -1   6  11        498.28        505.96        28.82 o                         
   0   6  11         34.02         33.54        14.38 o                         
   1   6  11         43.25         57.21         9.47 o                         
   2   6  11         47.17         46.47         5.10 o                         
   3   6  11         25.23         32.44         8.49 o                         
   4   6  11         85.97         75.70        10.85 o                         
   5   6  11       1394.63       1424.84        32.88 o                         
   6   6  11        299.42        275.62        15.36 o                         
   7   6  11        189.02        197.80        13.82 o                         
   8   6  11         72.47         99.27        10.76 o                         
  -6   7  11          5.45         -6.56         8.40 o                         
  -5   7  11        222.62        219.39        22.38 o                         
  -4   7  11        311.82        281.66        24.22 o                         
  -3   7  11        300.25        295.03        23.98 o                         
  -2   7  11        684.75        645.61        33.85 o                         
  -1   7  11          5.54          2.36         4.48 o                         
   0   7  11         42.81         36.35         5.63 o                         
   1   7  11        795.65        798.63        32.34 o                         
   2   7  11         53.42         61.93         9.50 o                         
   3   7  11        564.42        578.71        28.70 o                         
   4   7  11        259.56        238.28        19.19 o                         
   5   7  11          4.10         10.58         6.04 o                         
   6   7  11         59.74         42.20         6.18 o                         
   7   7  11          7.80          2.49         3.87 o                         
   8   7  11          1.53         13.13         5.59 o                         
  -6   8  11          1.61         -2.33         5.37 o                         
  -5   8  11          7.94          4.69         6.41 o                         
  -4   8  11        261.69        251.65        23.02 o                         
  -3   8  11        175.39        158.44        17.84 o                         
  -2   8  11         56.71         83.12        12.91 o                         
  -1   8  11         87.81        101.39        13.89 o                         
   0   8  11        609.75        588.70        20.81 o                         
   1   8  11        148.02        170.69        11.45 o                         
   2   8  11        948.97        905.13        34.40 o                         
   3   8  11          3.16          6.32         5.43 o                         
   4   8  11        877.43        909.86        36.85 o                         
   5   8  11       1269.58       1189.52        44.12 o                         
   6   8  11         32.40         38.97         7.14 o                         
   7   8  11         59.33         51.61         7.79 o                         
   8   8  11         13.65         18.70         7.51 o                         
  -6   9  11         59.73         64.11        13.95 o                         
  -5   9  11         17.03         13.15         6.29 o                         
  -4   9  11         41.71         26.37         8.89 o                         
  -3   9  11         59.90         51.08        11.01 o                         
  -2   9  11        598.55        629.64        35.17 o                         
  -1   9  11       1593.15       1543.45        53.04 o                         
   0   9  11        488.02        468.61        18.76 o                         
   1   9  11         49.36         59.61         7.23 o                         
   2   9  11          1.65          5.70         4.35 o                         
   3   9  11        176.05        176.38        15.70 o                         
   4   9  11         13.46         25.63         7.39 o                         
   5   9  11         66.11         75.79        11.62 o                         
   6   9  11          9.73          7.51         6.10 o                         
   7   9  11         28.63         29.24         5.86 o                         
  -5  10  11          5.04         -8.71         8.71 o                         
  -4  10  11         34.30         30.84         9.20 o                         
  -3  10  11        240.23        248.18        23.36 o                         
  -2  10  11          0.69          7.45         6.13 o                         
  -1  10  11        207.99        223.69        21.34 o                         
   0  10  11        268.34        273.41        22.90 o                         
   1  10  11         95.77         93.20         8.68 o                         
   2  10  11        540.98        558.48        20.54 o                         
   3  10  11        476.62        481.46        25.57 o                         
   4  10  11          0.63         19.01         6.44 o                         
   5  10  11         43.70         49.12         9.29 o                         
   6  10  11         83.09         90.71         8.95 o                         
   7  10  11        104.24        113.47        15.27 o                         
  -4  11  11        166.27        170.12        21.06 o                         
  -3  11  11        237.59        231.29        23.15 o                         
  -2  11  11        247.23        241.47        23.09 o                         
  -1  11  11          2.85          9.72         6.68 o                         
   0  11  11         11.21          6.07         5.21 o                         
   1  11  11        252.08        248.53        13.70 o                         
   2  11  11        502.05        516.42        19.89 o                         
   3  11  11         17.75         13.61         5.30 o                         
   4  11  11         78.09         66.07        10.39 o                         
   5  11  11        148.56        166.90        11.93 o                         
   6  11  11          7.71         10.00         4.18 o                         
  -3  12  11         43.97         49.24        11.31 o                         
  -2  12  11          6.63          3.83         4.87 o                         
  -1  12  11          1.72          9.07         6.04 o                         
   0  12  11        247.84        251.92        22.90 o                         
   1  12  11          0.22         -7.08         7.08 o                         
   2  12  11        154.01        148.51        10.84 o                         
   3  12  11          0.69         -2.28         3.21 o                         
   4  12  11        116.84        119.17        13.34 o                         
   5  12  11        310.03        319.55        20.36 o                         
  -2  13  11         52.83         64.23        13.15 o                         
  -1  13  11          0.42         -6.04         6.04 o                         
   0  13  11        117.40        126.16        16.89 o                         
   1  13  11          4.26          6.90         5.89 o                         
   2  13  11         74.39         76.95        13.49 o                         
   3  13  11        205.38        191.83        20.60 o                         
   4  13  11          8.93          8.27         4.29 o                         
   0  14  11          7.74          7.02         6.99 o                         
   1  14  11        150.97        138.70        17.38 o                         
   2  14  11          3.23         -0.46         5.70 o                         
  -2  -5  12         62.62         70.80         9.45 o                         
  -1  -5  12         25.37         17.93         4.98 o                         
   0  -5  12         76.81         99.13        18.00 o                         
   1  -5  12         10.09          5.06         3.17 o                         
   2  -5  12        183.31        167.66        12.51 o                         
  -4  -4  12         58.01         63.93        10.67 o                         
  -3  -4  12          8.89          7.72         7.77 o                         
  -2  -4  12        130.95        124.38        13.69 o                         
  -1  -4  12          2.07          0.98         5.55 o                         
   0  -4  12          4.01         11.60        10.21 o                         
   1  -4  12          9.74         13.76        11.22 o                         
   2  -4  12         16.17         16.03         6.85 o                         
   3  -4  12          8.72          8.18         3.43 o                         
   4  -4  12         12.63         10.67         6.01 o                         
  -4  -3  12          0.11          0.91         4.14 o                         
  -3  -3  12        196.67        185.78        15.73 o                         
  -2  -3  12          0.67          3.50         4.09 o                         
  -1  -3  12         81.47         91.58         8.16 o                         
   0  -3  12        254.24        216.92        12.68 o                         
   1  -3  12        384.79        382.57        17.97 o                         
   2  -3  12        193.75        202.78        12.99 o                         
   3  -3  12         73.30         65.86         7.38 o                         
   4  -3  12        155.69        174.36        18.82 o                         
   5  -3  12         19.56         20.69         7.42 o                         
  -5  -2  12         32.04         22.30        14.47 o                         
  -4  -2  12        196.17        182.23        14.62 o                         
  -3  -2  12        104.32        106.21         7.88 o                         
  -2  -2  12        169.07        160.70        11.06 o                         
  -1  -2  12          3.45          7.85         4.49 o                         
   0  -2  12         12.66         14.57         6.55 o                         
   1  -2  12          0.06         -1.27         2.85 o                         
   2  -2  12         14.42         20.68         4.95 o                         
   3  -2  12         74.30         74.46         7.81 o                         
   4  -2  12         19.06          9.57         4.60 o                         
   5  -2  12        161.95        166.54        18.98 o                         
   6  -2  12         93.33         76.31        13.67 o                         
  -6  -1  12          5.30          3.83         3.72 o                         
  -5  -1  12         29.63         30.74         4.67 o                         
  -4  -1  12          0.22         -1.14         2.81 o                         
  -3  -1  12          1.55          4.99         3.28 o                         
  -2  -1  12         90.84         78.23         8.07 o                         
  -1  -1  12        786.39        773.67        23.74 o                         
   0  -1  12         82.76         84.46         7.24 o                         
   1  -1  12        279.59        286.88        14.90 o                         
   2  -1  12        230.87        210.67        12.43 o                         
   3  -1  12        133.47        133.91         9.68 o                         
   4  -1  12        187.25        206.52        20.17 o                         
   5  -1  12          9.32          6.65         5.55 o                         
   6  -1  12         75.96         81.15        13.86 o                         
  -6   0  12        219.60        187.17        18.92 o                         
  -5   0  12        278.72        281.92        12.92 o                         
  -4   0  12        302.21        311.31        13.25 o                         
  -3   0  12        127.34        147.80        18.49 o                         
  -2   0  12         58.99         43.43         6.27 o                         
  -1   0  12         32.48         42.74         6.35 o                         
   0   0  12         83.90         82.05        14.18 o                         
   1   0  12         16.53         23.76         9.69 o                         
   2   0  12          1.07          0.62         2.53 o                         
   3   0  12         49.59         48.69         9.12 o                         
   4   0  12        210.16        202.19        20.08 o                         
   5   0  12         94.77        111.93        15.33 o                         
   6   0  12        102.86        101.60        15.33 o                         
   7   0  12        252.63        275.38        25.72 o                         
  -6   1  12          3.55          4.45         4.69 o                         
  -5   1  12         36.52         26.69         4.95 o                         
  -4   1  12        341.01        318.15        25.09 o                         
  -3   1  12        305.02        296.41        15.87 o                         
  -2   1  12          0.66         -1.21         3.15 o                         
  -1   1  12         20.45         33.28         5.66 o                         
   0   1  12        430.73        449.85        14.82 o                         
   1   1  12        953.93        904.69        24.81 o                         
   2   1  12          1.82          5.67         2.68 o                         
   3   1  12         20.89         27.19         4.04 o                         
   4   1  12        303.50        290.06        23.15 o                         
   5   1  12        378.08        357.20        15.10 o                         
   6   1  12        207.64        216.18        12.93 o                         
   7   1  12        102.36        117.30        17.02 o                         
  -6   2  12        185.48        210.81        21.06 o                         
  -5   2  12        441.08        449.82        19.36 o                         
  -4   2  12         85.52         98.06         8.38 o                         
  -3   2  12         89.63        105.95         7.80 o                         
  -2   2  12        120.94         95.83         6.76 o                         
  -1   2  12        184.38        159.31        11.05 o                         
   0   2  12        501.01        477.72        15.21 o                         
   1   2  12          4.96          3.48         2.95 o                         
   2   2  12         14.54          0.49         4.51 o                         
   3   2  12          2.85          3.22         5.00 o                         
   4   2  12        183.46        169.30        18.15 o                         
   5   2  12        157.95        173.01        11.01 o                         
   6   2  12         47.15         58.59         7.45 o                         
   7   2  12        387.58        429.11        19.66 o                         
  -6   3  12          9.44         15.81         4.99 o                         
  -5   3  12         23.45         24.14         5.58 o                         
  -4   3  12        170.30        173.52        19.18 o                         
  -3   3  12        291.95        259.75        12.85 o                         
  -2   3  12         20.13         15.33         6.44 o                         
  -1   3  12        637.49        565.28        29.83 o                         
   0   3  12        161.91        203.85        12.78 o                         
   1   3  12        110.35        154.86        16.03 o                         
   2   3  12        928.35        862.58        37.00 o                         
   3   3  12       1397.05       1487.06        49.54 o                         
   4   3  12         44.49         42.06         9.23 o                         
   5   3  12         54.92         61.92         6.87 o                         
   6   3  12        183.57        182.31        12.17 o                         
   7   3  12         67.80         71.09         8.45 o                         
   8   3  12        113.03        137.23        16.05 o                         
  -6   4  12         38.59         49.24         7.79 o                         
  -5   4  12        136.81        137.41        11.27 o                         
  -4   4  12         49.86         44.55         9.63 o                         
  -3   4  12        712.08        675.19        34.86 o                         
  -2   4  12        635.20        640.30        32.77 o                         
  -1   4  12          0.75         -4.48         5.33 o                         
   0   4  12         43.85         41.19        13.14 o                         
   1   4  12        406.33        391.57        24.74 o                         
   2   4  12         12.36         15.33         6.87 o                         
   3   4  12        163.62        144.56        15.91 o                         
   4   4  12        248.63        250.39        21.09 o                         
   5   4  12        201.22        240.14        15.53 o                         
   6   4  12          5.26          7.47         3.87 o                         
   7   4  12         27.32         28.24         5.63 o                         
   8   4  12         11.17          4.44         4.18 o                         
  -6   5  12         69.07         76.87         9.34 o                         
  -5   5  12         72.75         71.20         8.46 o                         
  -4   5  12         46.97         47.12         9.84 o                         
  -3   5  12          0.85         -0.09         5.24 o                         
  -2   5  12        249.02        254.71        21.25 o                         
  -1   5  12         61.05         62.73        11.37 o                         
   0   5  12       1038.06        972.87        27.85 o                         
   1   5  12       1234.19       1212.85        43.01 o                         
   2   5  12          3.81         -0.80         5.79 o                         
   3   5  12        228.80        208.82        18.73 o                         
   4   5  12        285.89        273.17        21.64 o                         
   5   5  12        616.47        630.01        30.40 o                         
   6   5  12         29.29         25.22         5.24 o                         
   7   5  12          3.76          8.67         4.38 o                         
   8   5  12         42.93         47.88         7.82 o                         
  -6   6  12         13.24         13.80         9.18 o                         
  -5   6  12        162.02        176.01        20.33 o                         
  -4   6  12        451.48        454.73        30.72 o                         
  -3   6  12        179.67        150.60        17.14 o                         
  -2   6  12         60.89         62.79        11.19 o                         
  -1   6  12        283.75        291.62        22.87 o                         
   0   6  12         32.12         46.38         6.66 o                         
   1   6  12         12.74          9.26         5.95 o                         
   2   6  12          6.05          6.47         4.38 o                         
   3   6  12          6.24          4.91         5.33 o                         
   4   6  12          0.92         -5.86         7.45 o                         
   5   6  12         24.75         29.86         9.17 o                         
   6   6  12         15.30         12.78         4.06 o                         
   7   6  12         63.89         72.02         8.74 o                         
   8   6  12          8.38          2.51         5.21 o                         
  -6   7  12         27.41         24.68         9.47 o                         
  -5   7  12         31.07         32.10         8.98 o                         
  -4   7  12          0.70          0.55         4.63 o                         
  -3   7  12          2.31          0.83         5.12 o                         
  -2   7  12        444.72        415.03        28.39 o                         
  -1   7  12        601.05        556.58        31.85 o                         
   0   7  12         63.86         58.39        13.61 o                         
   1   7  12        421.28        402.37        18.20 o                         
   2   7  12        364.84        378.14        23.98 o                         
   3   7  12        994.93       1028.72        40.10 o                         
   4   7  12        510.44        542.07        30.05 o                         
   5   7  12        398.33        415.55        27.56 o                         
   6   7  12        218.63        197.14        13.62 o                         
   7   7  12        166.35        171.10        13.21 o                         
  -5   8  12         20.06         21.31         7.88 o                         
  -4   8  12        205.78        165.86        19.59 o                         
  -3   8  12         77.37         72.29        13.03 o                         
  -2   8  12        244.50        236.81        21.89 o                         
  -1   8  12        564.26        544.13        32.16 o                         
   0   8  12        696.45        652.58        41.44 o                         
   1   8  12         43.22         33.22         6.36 o                         
   2   8  12        157.49        152.86        15.36 o                         
   3   8  12        490.64        479.93        27.22 o                         
   4   8  12         12.47         14.96         6.13 o                         
   5   8  12         77.65         72.38        12.48 o                         
   6   8  12         18.99         32.04         8.74 o                         
   7   8  12         36.60         22.42         8.12 o                         
  -5   9  12         14.43          6.22         5.73 o                         
  -4   9  12         47.43         67.11        13.03 o                         
  -3   9  12         11.61         27.38         9.35 o                         
  -2   9  12          4.76         -0.43         6.01 o                         
  -1   9  12         47.23         70.82        13.64 o                         
   0   9  12        209.04        187.73        12.64 o                         
   1   9  12        473.90        484.93        20.07 o                         
   2   9  12        570.22        615.38        29.86 o                         
   3   9  12          9.86         10.09         5.24 o                         
   4   9  12        767.23        822.63        36.42 o                         
   5   9  12        372.60        335.74        24.25 o                         
   6   9  12         28.43         34.31         9.78 o                         
   7   9  12        294.33        340.28        27.01 o                         
  -4  10  12          9.83         -0.03         6.71 o                         
  -3  10  12        170.39        183.19        21.15 o                         
  -2  10  12         12.45          8.80         5.40 o                         
  -1  10  12        127.17        142.99        17.63 o                         
   0  10  12        235.72        275.13        23.79 o                         
   1  10  12         55.24         52.47         6.94 o                         
   2  10  12          1.15          4.79         3.48 o                         
   3  10  12         50.17         54.94         9.75 o                         
   4  10  12        258.73        257.19        20.63 o                         
   5  10  12          1.69          5.79         5.98 o                         
   6  10  12        105.19        134.35        16.59 o                         
  -4  11  12         28.46         16.46         8.19 o                         
  -3  11  12         69.62         60.61        13.24 o                         
  -2  11  12          8.55          0.98         6.22 o                         
  -1  11  12         77.29         59.54        12.08 o                         
   0  11  12         63.92         81.37        13.52 o                         
   1  11  12         44.28         50.82         7.14 o                         
   2  11  12        929.75        967.56        28.39 o                         
   3  11  12        519.63        554.46        28.48 o                         
   4  11  12          3.51         -2.30         5.76 o                         
   5  11  12         24.50         21.95         7.27 o                         
   6  11  12        174.20        134.90        16.34 o                         
  -3  12  12         49.94         51.35        12.26 o                         
  -2  12  12          3.84          1.26         5.73 o                         
  -1  12  12          5.38         -1.78         4.48 o                         
   0  12  12        393.21        382.37        29.13 o                         
   1  12  12        368.21        351.68        27.44 o                         
   2  12  12          0.10          2.33         3.10 o                         
   3  12  12          9.32          1.97         6.38 o                         
   4  12  12         49.54         46.08         9.04 o                         
   5  12  12         15.93         11.82        11.76 o                         
  -1  13  12          0.78         -4.08         6.56 o                         
   0  13  12         12.18         17.72         8.43 o                         
   1  13  12         68.40         50.07        11.37 o                         
   2  13  12          7.51         11.28         5.24 o                         
   3  13  12         51.11         71.56        13.70 o                         
   4  13  12        276.26        316.73        27.13 o                         
  -1  -4  13         13.62         13.25         4.71 o                         
   0  -4  13         24.26         17.09         5.11 o                         
   1  -4  13         30.04         35.66         6.61 o                         
   2  -4  13         62.27         49.44         9.98 o                         
  -3  -3  13         54.56         52.80         8.42 o                         
  -2  -3  13         10.38         16.70         5.37 o                         
  -1  -3  13         61.11         63.66         8.73 o                         
   0  -3  13          1.52         -2.18         6.29 o                         
   1  -3  13        135.83        150.04        11.99 o                         
   2  -3  13          1.92          1.74         7.54 o                         
   3  -3  13         77.59         86.33        13.49 o                         
   4  -3  13         16.00          7.94         5.43 o                         
  -4  -2  13          8.93         18.29         5.81 o                         
  -3  -2  13         56.57         69.02         9.56 o                         
  -2  -2  13         38.37         44.41         6.47 o                         
  -1  -2  13        328.34        340.38        16.45 o                         
   0  -2  13        170.82        174.22        10.04 o                         
   1  -2  13        119.87        115.83        11.14 o                         
   2  -2  13         30.38         36.52         5.97 o                         
   3  -2  13         56.54         73.21        13.21 o                         
   4  -2  13         84.29        104.21        15.51 o                         
   5  -2  13          3.61         -2.51         5.98 o                         
  -5  -1  13          0.78         -0.22         4.12 o                         
  -4  -1  13         26.97         23.87         4.49 o                         
  -3  -1  13        103.32        111.77         8.35 o                         
  -2  -1  13         23.78         20.73         5.12 o                         
  -1  -1  13          2.02          2.90         2.78 o                         
   0  -1  13         57.40         46.71         5.41 o                         
   1  -1  13        157.49        161.49        14.18 o                         
   2  -1  13         30.38         58.65         7.03 o                         
   3  -1  13        205.02        193.05        17.37 o                         
   4  -1  13         10.98         -0.18         5.79 o                         
   5  -1  13         41.07         47.86        11.56 o                         
  -5   0  13         47.00         43.38         7.47 o                         
  -4   0  13        222.51        204.28        11.35 o                         
  -3   0  13         68.45         80.96         8.74 o                         
  -2   0  13         23.01         15.21         3.87 o                         
  -1   0  13        803.86        759.52        24.77 o                         
   0   0  13        240.34        276.58        14.69 o                         
   1   0  13        193.97        239.12        13.95 o                         
   2   0  13         57.20         53.70         6.93 o                         
   3   0  13        108.54        118.96         9.36 o                         
   4   0  13         45.64         35.20         9.26 o                         
   5   0  13         16.70          9.93         5.73 o                         
   6   0  13         14.38          2.42         6.74 o                         
  -5   1  13        147.44        196.18        19.41 o                         
  -4   1  13         11.31          8.68         5.21 o                         
  -3   1  13         15.81         15.02         4.42 o                         
  -2   1  13          0.84          0.47         5.75 o                         
  -1   1  13          5.49          6.91         3.85 o                         
   0   1  13          3.04          4.66         2.83 o                         
   1   1  13         17.63         11.35         3.54 o                         
   2   1  13        329.68        296.77        14.44 o                         
   3   1  13         20.16         33.75         5.09 o                         
   4   1  13         39.22         27.16         8.03 o                         
   5   1  13        245.24        240.30        22.56 o                         
   6   1  13         70.25         59.20        12.23 o                         
  -5   2  13        218.37        197.47        20.60 o                         
  -4   2  13        367.48        347.76        25.60 o                         
  -3   2  13        398.01        404.33        26.70 o                         
  -2   2  13          1.21          4.66         6.01 o                         
  -1   2  13          9.19         14.44         5.70 o                         
   0   2  13        157.17        144.57         8.89 o                         
   1   2  13        876.54        969.00        41.67 o                         
   2   2  13         48.91         45.34         9.57 o                         
   3   2  13         51.79         65.64        11.68 o                         
   4   2  13         14.56         16.95         6.90 o                         
   5   2  13         82.77         82.59        14.47 o                         
   6   2  13         81.38         85.29        14.50 o                         
   7   2  13          0.09         12.91         8.68 o                         
  -6   3  13         21.45         15.45         6.87 o                         
  -5   3  13         85.69         97.62        14.87 o                         
  -4   3  13        116.64         96.33        13.83 o                         
  -3   3  13          6.19         10.03         6.10 o                         
  -2   3  13          2.08          4.91         5.40 o                         
  -1   3  13          3.74         -0.71         4.48 o                         
   0   3  13        210.58        201.04        13.36 o                         
   1   3  13         45.50         51.08        10.49 o                         
   2   3  13         65.35         47.70        10.30 o                         
   3   3  13         93.45        129.04        15.79 o                         
   4   3  13        293.98        285.71        23.73 o                         
   5   3  13        360.69        376.46        27.90 o                         
   6   3  13         11.10         10.17         6.16 o                         
   7   3  13        153.93        190.01        13.55 o                         
  -6   4  13         75.39         64.31         8.51 o                         
  -5   4  13        149.64        157.28        12.23 o                         
  -4   4  13         25.85         15.62        11.74 o                         
  -3   4  13          6.31          6.41         5.33 o                         
  -2   4  13        312.33        314.80        24.04 o                         
  -1   4  13        560.77        524.08        30.32 o                         
   0   4  13        203.40        170.10        12.38 o                         
   1   4  13         30.80         27.44         7.94 o                         
   2   4  13         91.87        105.01        14.44 o                         
   3   4  13       1128.66       1062.99        43.81 o                         
   4   4  13         15.77         17.32         8.28 o                         
   5   4  13          3.97         11.22         5.86 o                         
   6   4  13         18.39         15.00         4.61 o                         
   7   4  13         32.33         38.68         7.09 o                         
  -6   5  13          1.05         -0.34         4.23 o                         
  -5   5  13         13.42         12.46         5.24 o                         
  -4   5  13        280.45        233.34        22.35 o                         
  -3   5  13        212.62        259.25        22.78 o                         
  -2   5  13         40.73         37.28         9.57 o                         
  -1   5  13         15.69         11.50         5.89 o                         
   0   5  13          5.79          2.18         3.47 o                         
   1   5  13          2.68          5.12         4.60 o                         
   2   5  13        211.45        216.91        19.65 o                         
   3   5  13         66.99         77.29        12.60 o                         
   4   5  13         50.02         60.52        11.44 o                         
   5   5  13        287.86        334.76        25.88 o                         
   6   5  13        167.92        161.24        12.22 o                         
   7   5  13          1.32          1.15         6.32 o                         
  -5   6  13         14.39         13.64         7.45 o                         
  -4   6  13         41.38         62.18        11.90 o                         
  -3   6  13         18.32         34.77         9.20 o                         
  -2   6  13        964.28        890.51        41.67 o                         
  -1   6  13        113.23        136.22        16.25 o                         
   0   6  13         28.56         22.22         4.86 o                         
   1   6  13       1003.30        996.90        40.50 o                         
   2   6  13        200.53        184.99        17.94 o                         
   3   6  13          2.09         11.19         6.44 o                         
   4   6  13          2.21         -4.38         6.10 o                         
   5   6  13        470.38        469.05        30.44 o                         
   6   6  13          0.06         -1.77         3.55 o                         
   7   6  13          0.12          0.38         4.25 o                         
  -5   7  13          1.02          4.45         5.86 o                         
  -4   7  13         81.97         79.10        13.86 o                         
  -3   7  13        129.06        128.37        17.32 o                         
  -2   7  13         48.96         43.20        10.09 o                         
  -1   7  13          0.44          1.07         4.17 o                         
   0   7  13          7.01          5.48         3.17 o                         
   1   7  13        256.18        258.49        15.45 o                         
   2   7  13          0.72         -0.40         5.27 o                         
   3   7  13        124.67        110.89        14.23 o                         
   4   7  13        290.20        287.91        23.18 o                         
   5   7  13         35.76         31.00         8.62 o                         
   6   7  13         58.85         79.25        13.37 o                         
   7   7  13         75.54         74.74         9.51 o                         
  -5   8  13          0.12         -6.35         6.96 o                         
  -4   8  13        171.78        171.04        20.48 o                         
  -3   8  13        100.24         99.58        15.36 o                         
  -2   8  13        269.03        261.24        23.42 o                         
  -1   8  13        344.34        336.78        26.37 o                         
   0   8  13        248.39        240.72        14.91 o                         
   1   8  13          7.93          4.33         3.81 o                         
   2   8  13         39.98         43.69         9.44 o                         
   3   8  13        473.74        416.86        26.67 o                         
   4   8  13         14.13         14.99         6.53 o                         
   5   8  13         42.04         46.72        10.91 o                         
   6   8  13         81.43        103.84        15.88 o                         
   7   8  13        148.55        155.32        19.10 o                         
  -4   9  13          7.12         16.77         9.14 o                         
  -3   9  13          4.61          8.22         6.78 o                         
  -2   9  13          5.02          3.68         5.86 o                         
  -1   9  13         42.27         20.97         8.49 o                         
   0   9  13        160.74        173.44        12.63 o                         
   1   9  13        151.19        159.34        12.24 o                         
   2   9  13          6.05          9.57         6.13 o                         
   3   9  13         37.42         54.91        10.45 o                         
   4   9  13         58.45         75.57        12.97 o                         
   5   9  13         13.96         14.87         7.20 o                         
   6   9  13        152.94        132.20        17.05 o                         
  -4  10  13          4.30         -0.55         7.33 o                         
  -3  10  13        163.30        169.79        21.09 o                         
  -2  10  13        176.91        172.95        20.27 o                         
  -1  10  13         95.44         84.53        13.98 o                         
   0  10  13        190.48        161.05        18.86 o                         
   1  10  13          8.10         14.92         4.73 o                         
   2  10  13        457.25        444.26        20.17 o                         
   3  10  13          7.91         14.81         6.53 o                         
   4  10  13          1.70         -1.32         4.87 o                         
   5  10  13        219.03        257.41        22.41 o                         
   6  10  13         68.74         64.29        12.20 o                         
  -3  11  13         22.04         15.79         8.89 o                         
  -2  11  13         81.98         96.45        15.97 o                         
  -1  11  13        142.89        155.75        19.19 o                         
   0  11  13        172.95        183.12        21.22 o                         
   1  11  13        210.97        208.14        13.95 o                         
   2  11  13         21.38         21.23         5.29 o                         
   3  11  13        507.73        483.18        28.02 o                         
   4  11  13         51.28         50.71        10.33 o                         
   5  11  13          7.07         -1.50         4.60 o                         
  -2  12  13        359.34        394.45        31.82 o                         
  -1  12  13          0.32         -5.73         7.63 o                         
   0  12  13         46.42         38.51        10.85 o                         
   1  12  13         94.92         80.51        13.77 o                         
   2  12  13        180.85        178.79        12.98 o                         
   3  12  13         38.23         37.29         6.75 o                         
   4  12  13         92.89         97.34        13.43 o                         
   0  13  13         12.47         11.83         7.76 o                         
   1  13  13         13.34         13.92         8.92 o                         
   2  13  13          7.34         17.29         7.88 o                         
   0  -3  14          3.92         16.31         8.09 o                         
  -2  -2  14         10.94          7.44         6.76 o                         
  -1  -2  14        187.53        160.80        18.40 o                         
   0  -2  14         38.40         54.32         7.18 o                         
   1  -2  14        188.14        221.17        19.42 o                         
   2  -2  14         22.62         21.00         5.44 o                         
   3  -2  14         71.32         65.82        13.37 o                         
  -3  -1  14         64.76         54.79         6.10 o                         
  -2  -1  14         17.74         20.30         5.33 o                         
  -1  -1  14         71.18         71.53         8.24 o                         
   0  -1  14        199.65        186.82        12.30 o                         
   1  -1  14         41.84         50.11        13.09 o                         
   2  -1  14         33.98         45.52         6.59 o                         
   3  -1  14         41.69         58.16        12.69 o                         
   4  -1  14          8.28          8.49         5.86 o                         
  -4   0  14          8.78          8.83         3.35 o                         
  -3   0  14         32.44         22.18         5.05 o                         
  -2   0  14          6.37         11.42         4.27 o                         
  -1   0  14         34.69         24.38         5.08 o                         
   0   0  14        141.17        144.72         9.49 o                         
   1   0  14        269.57        261.56        15.96 o                         
   2   0  14         22.06         20.59         4.62 o                         
   3   0  14        234.61        241.04        22.93 o                         
   4   0  14         36.09         47.74        11.13 o                         
   5   0  14         67.17         61.62        12.63 o                         
  -4   1  14        142.45        127.88        15.70 o                         
  -3   1  14         82.90        102.78        10.39 o                         
  -2   1  14         37.69         47.41         6.91 o                         
  -1   1  14         92.66         89.25         8.92 o                         
   0   1  14        117.95        116.06        10.16 o
[truncated: 21,628 more chars]
